# Supplementary material for: Transcriptional Programs Underlying Cold Acclimation of Common Carp (Cyprinus carpio L.)
Source: Front Genet. 2020 Sep 23;11:556418. doi: 10.3389/fgene.2020.556418 (PMC7538616; doi:10.3389/fgene.2020.556418)
Supplement: TABLE S1 — Reads filtering and mapping statics. [file Table_1.XLSX]

## Sheet: Sheet1
Sample names	Read pairs #	Good read pairs #	Ratio of good read pairs %	Mapped fragments #	Mapping rate %
HB_brain_ctrl#1	16244378	14432398	88.8455	9224567	63.9157
HB_brain_ctrl#2	19386964	17528862	90.4157	11277501	64.3368
HB_heart_ctrl#1	18263932	14847459	81.2939	9123952	61.4513
HB_heart_ctrl#2	14237279	10384920	72.9417	6373214	61.3699
SPM_brain_ctrl#1	19935516	16175775	81.1405	10362635	64.0627
SPM_brain_ctrl#2	13430527	8817653	65.6538	5592697	63.4261
SPM_heart_ctrl#1	18987991	14244978	75.021	9076983	63.7206
SPM_heart_ctrl#2	17566067	10719856	61.0259	6808262	63.5108
YR_brain_ctrl#1	16041867	14087333	87.816	8807508	62.5208
YR_brain_ctrl#2	19148495	17138052	89.5008	10828630	63.1847
YR_heart_ctrl#1	16009423	9471028	59.1591	5881491	62.0998
YR_heart_ctrl#2	17009894	11332032	66.6202	6971678	61.5219
HB_brain_ca#1	17862311	14247832	79.7648	9081279	63.738
HB_brain_ca#2	21016276	19058999	90.6869	12122603	63.6057
HB_heart_ca#1	15541958	11169025	71.8637	6739314	60.3393
HB_heart_ca#2	16333200	12329641	75.4882	7331138	59.4595
SPM_brain_ca#1	13994725	8152947	58.2573	5109349	62.6687
SPM_brain_ca#2	14801031	8787058	59.3679	5409276	61.5596
SPM_heart_ca#1	16320730	11490147	70.4022	7205246	62.708
SPM_heart_ca#2	15135508	13871150	91.6464	8724753	62.8986
YR_brain_ca#1	14729934	11161029	75.7711	6992742	62.6532
YR_brain_ca#2	15619875	13813132	88.4331	8667899	62.7511
YR_heart_ca#1	16687476	14261057	85.4596	8849814	62.0558
YR_heart_ca#2	17518709	13460033	76.8323	8242523	61.237
Average	1.67427e+07	1.29576e+07	76.8086	8.11688e+06	62.5332
Min	13430527	8152947	58.2573	5109349	59.4595
Max	21016276	19058999	91.6464	12122603	64.0627
Total	333691513
