# Supplementary material for: Transcriptional Programs Underlying Cold Acclimation of Common Carp (Cyprinus carpio L.)
Source: Front Genet. 2020 Sep 23;11:556418. doi: 10.3389/fgene.2020.556418 (PMC7538616; doi:10.3389/fgene.2020.556418)
Supplement: TABLE S2 — List of differentially expressed genes. [file Table_2.XLSX]

## Sheet: Brain
Up-regulated
Gene ID	Gene name	Gene description	log2FoldChange	padj
CAFS_CommonC_G_017336	cirbpb	cold inducible RNA binding protein b [Source:ZFIN;Acc:ZDB-GENE-030131-5841]	3.40053	5.39798e-66
CAFS_CommonC_G_015872	proca1	protein interacting with cyclin A1 [Source:ZFIN;Acc:ZDB-GENE-110418-1]	2.03245	2.05692e-56
CAFS_CommonC_G_015869	proca1	protein interacting with cyclin A1 [Source:ZFIN;Acc:ZDB-GENE-110418-1]	2.61554	1.34832e-51
CAFS_CommonC_G_092144	hmgb1b	high mobility group box 1b [Source:ZFIN;Acc:ZDB-GENE-030131-8480]	1.74126	1.82169e-48
CAFS_CommonC_G_084218	hmgb3a	high mobility group box 3a [Source:ZFIN;Acc:ZDB-GENE-050428-1]	2.57989	4.05701e-47
CAFS_CommonC_G_065356	cirbpa	cold inducible RNA binding protein a [Source:ZFIN;Acc:ZDB-GENE-050417-329]	2.9921	1.36276e-46
CAFS_CommonC_G_020425	cirbpb	cold inducible RNA binding protein b [Source:ZFIN;Acc:ZDB-GENE-030131-5841]	2.69826	8.56309e-45
CAFS_CommonC_G_061166	scd	stearoyl-CoA desaturase (delta-9-desaturase) [Source:ZFIN;Acc:ZDB-GENE-031106-3]	3.19306	3.11971e-40
CAFS_CommonC_G_089812	ifrd1	interferon-related developmental regulator 1 [Source:ZFIN;Acc:ZDB-GENE-030131-6132]	1.76025	4.36582e-38
CAFS_CommonC_G_017425	zmynd12	zinc finger, MYND-type containing 12 [Source:ZFIN;Acc:ZDB-GENE-041114-133]	2.97663	5.73108e-35
CAFS_CommonC_G_001128	thrsp	thyroid hormone responsive [Source:ZFIN;Acc:ZDB-GENE-081022-19]	3.78928	1.74841e-33
CAFS_CommonC_G_062503	acsl4a	acyl-CoA synthetase long chain family member 4a [Source:ZFIN;Acc:ZDB-GENE-040426-1565]	1.76846	1.0197e-31
CAFS_CommonC_G_018885			2.05439	6.35527e-29
CAFS_CommonC_G_050221	scd	stearoyl-CoA desaturase (delta-9-desaturase) [Source:ZFIN;Acc:ZDB-GENE-031106-3]	2.14899	2.64165e-28
CAFS_CommonC_G_090983	phb2a	prohibitin 2a [Source:ZFIN;Acc:ZDB-GENE-030131-3141]	1.8887	4.38628e-28
CAFS_CommonC_G_049929	insig1	insulin induced gene 1 [Source:ZFIN;Acc:ZDB-GENE-030131-6121]	1.83171	4.41495e-27
CAFS_CommonC_G_084213	hmgb3a	high mobility group box 3a [Source:ZFIN;Acc:ZDB-GENE-050428-1]	2.706	5.22235e-27
CAFS_CommonC_G_056997	pptc7b	PTC7 protein phosphatase homolog b [Source:ZFIN;Acc:ZDB-GENE-081105-111]	1.45333	2.1894e-26
CAFS_CommonC_G_057465	tm7sf2	transmembrane 7 superfamily member 2 [Source:ZFIN;Acc:ZDB-GENE-041212-19]	1.59346	1.47942e-25
CAFS_CommonC_G_032294	ddx23	DEAD (Asp-Glu-Ala-Asp) box polypeptide 23 [Source:ZFIN;Acc:ZDB-GENE-030131-6215]	1.5007	2.58926e-25
CAFS_CommonC_G_072467	nob1	NIN1 (RPN12) binding protein 1 homolog [Source:ZFIN;Acc:ZDB-GENE-030131-3112]	1.66114	4.1471e-25
CAFS_CommonC_G_077508	ebp	EBP, cholestenol delta-isomerase [Source:ZFIN;Acc:ZDB-GENE-040718-12]	2.66297	1.26054e-24
CAFS_CommonC_G_075098	jarid2b	jumonji, AT rich interactive domain 2b [Source:ZFIN;Acc:ZDB-GENE-060503-246]	2.06339	1.71198e-24
CAFS_CommonC_G_069016	rbm8a	RNA binding motif protein 8A [Source:ZFIN;Acc:ZDB-GENE-050306-51]	1.21692	1.92207e-24
CAFS_CommonC_G_083164	dazap2	DAZ associated protein 2 [Source:ZFIN;Acc:ZDB-GENE-030131-3036]	1.17707	2.87007e-23
CAFS_CommonC_G_004531	CU856539.1	hippocampus abundant transcript 1 protein-like [Source:NCBI gene;Acc:557306]	1.16372	5.79374e-23
CAFS_CommonC_G_080418	qpctlb	glutaminyl-peptide cyclotransferase-like b [Source:ZFIN;Acc:ZDB-GENE-091118-40]	1.91013	2.86408e-21
CAFS_CommonC_G_042901	thrsp	thyroid hormone responsive [Source:ZFIN;Acc:ZDB-GENE-081022-19]	3.03385	1.38055e-19
CAFS_CommonC_G_076865	si:ch73-375g18.1	si:ch73-375g18.1 [Source:ZFIN;Acc:ZDB-GENE-110408-56]	2.57135	4.28463e-19
CAFS_CommonC_G_044875	cry2	cryptochrome circadian regulator 2 [Source:ZFIN;Acc:ZDB-GENE-010426-6]	1.16868	7.19289e-19
CAFS_CommonC_G_016567	hmgb3b	high mobility group box 3b [Source:ZFIN;Acc:ZDB-GENE-050417-290]	1.91108	4.24034e-18
CAFS_CommonC_G_089038	mrps34	mitochondrial ribosomal protein S34 [Source:ZFIN;Acc:ZDB-GENE-041114-71]	1.33686	6.17487e-18
CAFS_CommonC_G_092176	sub1b	SUB1 homolog, transcriptional regulator b [Source:ZFIN;Acc:ZDB-GENE-040718-209]	1.66917	2.60929e-17
CAFS_CommonC_G_080468	FO905040.1	0	1.35529	2.40764e-16
CAFS_CommonC_G_000703	nr1d4b	nuclear receptor subfamily 1, group D, member 4b [Source:ZFIN;Acc:ZDB-GENE-080403-6]	2.20044	4.62749e-16
CAFS_CommonC_G_045338	dazap2	DAZ associated protein 2 [Source:ZFIN;Acc:ZDB-GENE-030131-3036]	1.13252	5.3269e-16
CAFS_CommonC_G_052854	tuba8l	tubulin, alpha 8 like [Source:ZFIN;Acc:ZDB-GENE-030131-9167]	2.30173	1.378e-15
CAFS_CommonC_G_017623	ldlrb	low density lipoprotein receptor b [Source:ZFIN;Acc:ZDB-GENE-040426-1254]	2.04392	2.47462e-15
CAFS_CommonC_G_000073	hmgcs1	3-hydroxy-3-methylglutaryl-CoA synthase 1 (soluble) [Source:ZFIN;Acc:ZDB-GENE-040426-1042]	2.03104	2.86536e-15
CAFS_CommonC_G_073330	chd2	chromodomain helicase DNA binding protein 2 [Source:ZFIN;Acc:ZDB-GENE-050419-256]	1.91869	4.24411e-15
CAFS_CommonC_G_091798	acaca	acetyl-CoA carboxylase alpha [Source:ZFIN;Acc:ZDB-GENE-060526-74]	1.11969	5.65519e-15
CAFS_CommonC_G_041501	zgc:77838	zgc:77838 [Source:ZFIN;Acc:ZDB-GENE-040426-1889]	1.29589	6.94054e-15
CAFS_CommonC_G_083979	pdap1a	pdgfa associated protein 1a [Source:ZFIN;Acc:ZDB-GENE-030131-1693]	1.43914	7.53806e-15
CAFS_CommonC_G_026470	snrpa1	small nuclear ribonucleoprotein polypeptide A' [Source:ZFIN;Acc:ZDB-GENE-041114-82]	1.28416	1.31073e-14
CAFS_CommonC_G_087514	ptp4a1	protein tyrosine phosphatase type IVA, member 1 [Source:ZFIN;Acc:ZDB-GENE-041121-11]	1.09631	1.98768e-14
CAFS_CommonC_G_062547	hprt1	hypoxanthine phosphoribosyltransferase 1 [Source:ZFIN;Acc:ZDB-GENE-040426-1918]	1.70573	2.0499e-14
CAFS_CommonC_G_088228	nr1d4b	nuclear receptor subfamily 1, group D, member 4b [Source:ZFIN;Acc:ZDB-GENE-080403-6]	2.22649	2.16712e-14
CAFS_CommonC_G_036400	cbx7a	chromobox homolog 7a [Source:ZFIN;Acc:ZDB-GENE-050417-400]	2.09422	2.36232e-14
CAFS_CommonC_G_017507	nsdhl	NAD(P) dependent steroid dehydrogenase-like [Source:ZFIN;Acc:ZDB-GENE-050417-163]	2.12457	2.84856e-14
CAFS_CommonC_G_015149	mapre1b	microtubule-associated protein, RP/EB family, member 1b [Source:ZFIN;Acc:ZDB-GENE-040426-2256]	1.00894	3.71632e-14
CAFS_CommonC_G_075382	cyp51	cytochrome P450, family 51 [Source:ZFIN;Acc:ZDB-GENE-040625-2]	1.77351	3.96121e-14
CAFS_CommonC_G_075376	cyp51	cytochrome P450, family 51 [Source:ZFIN;Acc:ZDB-GENE-040625-2]	1.94166	4.44844e-14
CAFS_CommonC_G_023511	CABZ01071848.1	solute carrier family 37 member 3 [Source:NCBI gene;Acc:100331554]	0.927517	7.34266e-14
CAFS_CommonC_G_023041	sdad1	SDA1 domain containing 1 [Source:ZFIN;Acc:ZDB-GENE-021213-1]	1.01168	2.16435e-13
CAFS_CommonC_G_073283	chd2	chromodomain helicase DNA binding protein 2 [Source:ZFIN;Acc:ZDB-GENE-050419-256]	1.31993	2.83842e-13
CAFS_CommonC_G_092355	khdrbs1a	KH domain containing, RNA binding, signal transduction associated 1a [Source:ZFIN;Acc:ZDB-GENE-000210-25]	1.46131	3.49186e-13
CAFS_CommonC_G_060142	si:dkey-81j8.6	si:dkey-81j8.6 [Source:ZFIN;Acc:ZDB-GENE-091116-12]	1.10011	4.05263e-13
CAFS_CommonC_G_010165	lss	lanosterol synthase (2,3-oxidosqualene-lanosterol cyclase) [Source:ZFIN;Acc:ZDB-GENE-050119-7]	1.6837	1.48715e-12
CAFS_CommonC_G_012857	dbpb	D site albumin promoter binding protein b [Source:ZFIN;Acc:ZDB-GENE-100922-6]	1.26128	2.15865e-12
CAFS_CommonC_G_077048	klf11a	Kruppel-like factor 11a [Source:ZFIN;Acc:ZDB-GENE-030131-3568]	2.19247	3.646e-12
CAFS_CommonC_G_041979	lancl1	LanC antibiotic synthetase component C-like 1 (bacterial) [Source:ZFIN;Acc:ZDB-GENE-040924-1]	1.63869	5.1941e-12
CAFS_CommonC_G_045314	atxn7l2a	ataxin 7-like 2a [Source:ZFIN;Acc:ZDB-GENE-060519-13]	1.41036	7.23789e-12
CAFS_CommonC_G_042483	rnf6	ring finger protein (C3H2C3 type) 6 [Source:ZFIN;Acc:ZDB-GENE-100209-1]	0.628709	7.44951e-12
CAFS_CommonC_G_076102	bzw1a	basic leucine zipper and W2 domains 1a [Source:ZFIN;Acc:ZDB-GENE-030131-3951]	1.90211	7.45591e-12
CAFS_CommonC_G_006272	nol12	nucleolar protein 12 [Source:ZFIN;Acc:ZDB-GENE-040426-1035]	1.20155	9.48247e-12
CAFS_CommonC_G_009596	rdh10a	retinol dehydrogenase 10a [Source:ZFIN;Acc:ZDB-GENE-070112-2242]	1.69608	1.18092e-11
CAFS_CommonC_G_056991	pptc7b	PTC7 protein phosphatase homolog b [Source:ZFIN;Acc:ZDB-GENE-081105-111]	0.982641	1.28258e-11
CAFS_CommonC_G_006103	nop56	NOP56 ribonucleoprotein homolog [Source:ZFIN;Acc:ZDB-GENE-040109-1]	0.951441	2.09043e-11
CAFS_CommonC_G_041562	pdap1a	pdgfa associated protein 1a [Source:ZFIN;Acc:ZDB-GENE-030131-1693]	1.14893	2.4486e-11
CAFS_CommonC_G_084004	xrn2	5'-3' exoribonuclease 2 [Source:ZFIN;Acc:ZDB-GENE-040426-2874]	1.29684	2.59631e-11
CAFS_CommonC_G_039672	xrn2	5'-3' exoribonuclease 2 [Source:ZFIN;Acc:ZDB-GENE-040426-2874]	1.0872	2.59996e-11
CAFS_CommonC_G_054956	sub1a	SUB1 homolog, transcriptional regulator a [Source:ZFIN;Acc:ZDB-GENE-050522-151]	1.07431	2.95297e-11
CAFS_CommonC_G_079503	fubp1	far upstream element (FUSE) binding protein 1 [Source:ZFIN;Acc:ZDB-GENE-040426-2159]	0.811501	3.31336e-11
CAFS_CommonC_G_080068	eef2b	eukaryotic translation elongation factor 2b [Source:ZFIN;Acc:ZDB-GENE-030131-5128]	1.41657	3.44794e-11
CAFS_CommonC_G_049935	insig1	insulin induced gene 1 [Source:ZFIN;Acc:ZDB-GENE-030131-6121]	1.73462	3.45505e-11
CAFS_CommonC_G_080913	msmo1	methylsterol monooxygenase 1 [Source:ZFIN;Acc:ZDB-GENE-040426-2670]	2.0945	3.90152e-11
CAFS_CommonC_G_001240	abca1a	ATP-binding cassette, sub-family A (ABC1), member 1A [Source:ZFIN;Acc:ZDB-GENE-031006-12]	0.844226	3.90225e-11
CAFS_CommonC_G_002144	wdr55	WD repeat domain 55 [Source:ZFIN;Acc:ZDB-GENE-040924-7]	1.1729	5.32911e-11
CAFS_CommonC_G_044601	trip12	thyroid hormone receptor interactor 12 [Source:ZFIN;Acc:ZDB-GENE-041111-262]	0.676511	5.49727e-11
CAFS_CommonC_G_076089	dpf2l	D4, zinc and double PHD fingers family 2, like [Source:ZFIN;Acc:ZDB-GENE-030131-5132]	0.853346	6.04914e-11
CAFS_CommonC_G_045462	zgc:194989	zgc:194989 [Source:ZFIN;Acc:ZDB-GENE-080723-3]	2.12558	6.19647e-11
CAFS_CommonC_G_051345	lcor	ligand dependent nuclear receptor corepressor [Source:ZFIN;Acc:ZDB-GENE-061201-6]	2.92905	6.23458e-11
CAFS_CommonC_G_010726	sqlea	squalene epoxidase a [Source:ZFIN;Acc:ZDB-GENE-071004-98]	2.00615	7.69114e-11
CAFS_CommonC_G_073832	chka	choline kinase alpha [Source:ZFIN;Acc:ZDB-GENE-050208-149]	1.62341	7.93216e-11
CAFS_CommonC_G_080470	slc29a2	solute carrier family 29 (equilibrative nucleoside transporter), member 2 [Source:ZFIN;Acc:ZDB-GENE-050220-15]	1.33451	9.72948e-11
CAFS_CommonC_G_039799	zgc:194989	zgc:194989 [Source:ZFIN;Acc:ZDB-GENE-080723-3]	2.09815	1.25937e-10
CAFS_CommonC_G_088858	si:ch211-11k18.4	si:ch211-11k18.4 [Source:ZFIN;Acc:ZDB-GENE-070912-22]	1.67967	1.25937e-10
CAFS_CommonC_G_014390	eif5	eukaryotic translation initiation factor 5 [Source:ZFIN;Acc:ZDB-GENE-030131-975]	0.828736	1.35536e-10
CAFS_CommonC_G_054685	rrp1	ribosomal RNA processing 1 [Source:ZFIN;Acc:ZDB-GENE-030131-9837]	1.046	1.49063e-10
CAFS_CommonC_G_037347	ewsr1a	EWS RNA-binding protein 1a [Source:ZFIN;Acc:ZDB-GENE-030131-2317]	1.44033	2.14776e-10
CAFS_CommonC_G_089623	nrf1	nuclear respiratory factor 1 [Source:ZFIN;Acc:ZDB-GENE-001221-1]	1.0004	2.30705e-10
CAFS_CommonC_G_021822	zgc:103678	zgc:103678 [Source:ZFIN;Acc:ZDB-GENE-040912-107]	1.27007	2.75503e-10
CAFS_CommonC_G_011327	cnbpb	CCHC-type zinc finger, nucleic acid binding protein b [Source:ZFIN;Acc:ZDB-GENE-030131-7782]	0.975354	3.00606e-10
CAFS_CommonC_G_074687	zgc:111986	zgc:111986 [Source:ZFIN;Acc:ZDB-GENE-050522-304]	0.670453	3.75054e-10
CAFS_CommonC_G_003285	ubac2	UBA domain containing 2 [Source:ZFIN;Acc:ZDB-GENE-070112-2122]	1.10146	3.78964e-10
CAFS_CommonC_G_032693	lipg	lipase, endothelial [Source:ZFIN;Acc:ZDB-GENE-040426-699]	2.74658	4.59275e-10
CAFS_CommonC_G_033482	cnbpa	CCHC-type zinc finger, nucleic acid binding protein a [Source:ZFIN;Acc:ZDB-GENE-030131-5045]	1.12275	6.04403e-10
CAFS_CommonC_G_053853	tcerg1a	transcription elongation regulator 1a (CA150) [Source:ZFIN;Acc:ZDB-GENE-030131-1791]	0.710357	6.38752e-10
CAFS_CommonC_G_088395	hnrnpa0l	heterogeneous nuclear ribonucleoprotein A0, like [Source:ZFIN;Acc:ZDB-GENE-030131-618]	1.16277	6.40079e-10
CAFS_CommonC_G_028238	znf618	zinc finger protein 618 [Source:ZFIN;Acc:ZDB-GENE-030131-2063]	3.32283	7.31853e-10
CAFS_CommonC_G_067021	dbpb	D site albumin promoter binding protein b [Source:ZFIN;Acc:ZDB-GENE-100922-6]	1.3669	7.31853e-10
CAFS_CommonC_G_081339	dnaja3b	DnaJ heat shock protein family (Hsp40) member A3b [Source:ZFIN;Acc:ZDB-GENE-040115-3]	1.04726	7.49708e-10
CAFS_CommonC_G_035936	emb	embigin [Source:ZFIN;Acc:ZDB-GENE-070705-158]	1.58145	8.82637e-10
CAFS_CommonC_G_055903	CABZ01032476.1	terminal uridylyl transferase 7 [Source:NCBI gene;Acc:562358]	0.945377	8.96953e-10
CAFS_CommonC_G_049455	crtap	cartilage associated protein [Source:ZFIN;Acc:ZDB-GENE-040426-2619]	1.49372	9.30291e-10
CAFS_CommonC_G_069541	psmc1a	proteasome 26S subunit, ATPase 1a [Source:ZFIN;Acc:ZDB-GENE-030131-8730]	0.858822	9.46676e-10
CAFS_CommonC_G_052631	zgc:77486	zgc:77486 [Source:ZFIN;Acc:ZDB-GENE-040426-2056]	1.13318	9.72733e-10
CAFS_CommonC_G_049795			1.5659	9.83637e-10
CAFS_CommonC_G_066255	stim1a	stromal interaction molecule 1a [Source:ZFIN;Acc:ZDB-GENE-060503-914]	1.16673	1.37249e-09
CAFS_CommonC_G_070028	zgc:163040	zgc:163040 [Source:ZFIN;Acc:ZDB-GENE-070424-79]	2.56488	1.3846e-09
CAFS_CommonC_G_036006	fkbp3	FK506 binding protein 3 [Source:ZFIN;Acc:ZDB-GENE-030616-419]	1.1334	1.40577e-09
CAFS_CommonC_G_048625	cdkn2d	cyclin-dependent kinase inhibitor 2D (p19, inhibits CDK4) [Source:ZFIN;Acc:ZDB-GENE-110316-1]	1.80246	1.48696e-09
CAFS_CommonC_G_021881	smim19	small integral membrane protein 19 [Source:ZFIN;Acc:ZDB-GENE-050913-125]	1.01592	1.54298e-09
CAFS_CommonC_G_010982	srebf1	sterol regulatory element binding transcription factor 1 [Source:ZFIN;Acc:ZDB-GENE-090812-3]	1.62063	1.86816e-09
CAFS_CommonC_G_057980	adipor1a	adiponectin receptor 1a [Source:ZFIN;Acc:ZDB-GENE-040718-169]	0.957021	1.86816e-09
CAFS_CommonC_G_060191	gpam	glycerol-3-phosphate acyltransferase, mitochondrial [Source:ZFIN;Acc:ZDB-GENE-101026-1]	1.21032	2.47753e-09
CAFS_CommonC_G_046561	ewsr1b	EWS RNA-binding protein 1b [Source:ZFIN;Acc:ZDB-GENE-030131-1600]	1.16358	2.50494e-09
CAFS_CommonC_G_089813	ifrd1	interferon-related developmental regulator 1 [Source:ZFIN;Acc:ZDB-GENE-030131-6132]	0.84599	2.86859e-09
CAFS_CommonC_G_091603	uspl1	ubiquitin specific peptidase like 1 [Source:ZFIN;Acc:ZDB-GENE-040930-7]	1.42348	3.34243e-09
CAFS_CommonC_G_071367	crim1	cysteine rich transmembrane BMP regulator 1 (chordin-like) [Source:ZFIN;Acc:ZDB-GENE-040312-2]	1.16774	3.82703e-09
CAFS_CommonC_G_044337	fdft1	farnesyl-diphosphate farnesyltransferase 1 [Source:ZFIN;Acc:ZDB-GENE-081104-242]	1.5265	4.06498e-09
CAFS_CommonC_G_059264	wdr33	WD repeat domain 33 [Source:ZFIN;Acc:ZDB-GENE-040924-3]	0.652125	4.74137e-09
CAFS_CommonC_G_067544	rab11al	RAB11a, member RAS oncogene family, like [Source:ZFIN;Acc:ZDB-GENE-031118-188]	1.26298	4.74958e-09
CAFS_CommonC_G_039211	crot	carnitine O-octanoyltransferase [Source:ZFIN;Acc:ZDB-GENE-050522-35]	1.78379	5.20686e-09
CAFS_CommonC_G_014622	ncl	nucleolin [Source:ZFIN;Acc:ZDB-GENE-030131-6986]	1.113	8.02649e-09
CAFS_CommonC_G_038593	mapre1b	microtubule-associated protein, RP/EB family, member 1b [Source:ZFIN;Acc:ZDB-GENE-040426-2256]	1.10749	8.29618e-09
CAFS_CommonC_G_071243	sec24d	SEC24 homolog D, COPII coat complex component [Source:ZFIN;Acc:ZDB-GENE-070117-2501]	1.20044	8.6198e-09
CAFS_CommonC_G_081237	abhd14a	abhydrolase domain containing 14A [Source:ZFIN;Acc:ZDB-GENE-040426-2428]	0.743896	9.58233e-09
CAFS_CommonC_G_044749	zgc:77056	zgc:77056 [Source:ZFIN;Acc:ZDB-GENE-030131-5248]	1.59557	9.67219e-09
CAFS_CommonC_G_023359	miga1	mitoguardin 1 [Source:ZFIN;Acc:ZDB-GENE-041010-193]	0.794706	1.08244e-08
CAFS_CommonC_G_078881	scn1bb	sodium channel, voltage-gated, type I, beta b [Source:ZFIN;Acc:ZDB-GENE-090408-1]	1.10317	1.15118e-08
CAFS_CommonC_G_064900	eif2s2	eukaryotic translation initiation factor 2, subunit 2 beta [Source:ZFIN;Acc:ZDB-GENE-030131-3085]	0.821959	1.21304e-08
CAFS_CommonC_G_077065	mfsd2ab	major facilitator superfamily domain containing 2ab [Source:ZFIN;Acc:ZDB-GENE-040801-89]	1.55998	1.27331e-08
CAFS_CommonC_G_055980	u2af1	U2 small nuclear RNA auxiliary factor 1 [Source:ZFIN;Acc:ZDB-GENE-020419-1]	1.07465	1.42841e-08
CAFS_CommonC_G_067616	mmp2	matrix metallopeptidase 2 [Source:ZFIN;Acc:ZDB-GENE-030131-9123]	0.936656	1.46752e-08
CAFS_CommonC_G_062759	rcl1	RNA terminal phosphate cyclase-like 1 [Source:ZFIN;Acc:ZDB-GENE-040930-11]	1.51584	1.526e-08
CAFS_CommonC_G_075412	u2af2b	U2 small nuclear RNA auxiliary factor 2b [Source:ZFIN;Acc:ZDB-GENE-040426-1881]	0.679464	1.61395e-08
CAFS_CommonC_G_082289	tmem161a	transmembrane protein 161A [Source:ZFIN;Acc:ZDB-GENE-041111-267]	1.01933	1.66346e-08
CAFS_CommonC_G_071777	lbr	lamin B receptor [Source:ZFIN;Acc:ZDB-GENE-030804-11]	0.883999	1.69355e-08
CAFS_CommonC_G_018248	per1b	period circadian clock 1b [Source:ZFIN;Acc:ZDB-GENE-040419-1]	1.3024	1.82953e-08
CAFS_CommonC_G_014901	mvda	mevalonate (diphospho) decarboxylase a [Source:ZFIN;Acc:ZDB-GENE-041114-127]	1.79169	1.93205e-08
CAFS_CommonC_G_055473	rell1	RELT like 1 [Source:ZFIN;Acc:ZDB-GENE-161213-2]	1.13513	2.26368e-08
CAFS_CommonC_G_016248	gps2	G protein pathway suppressor 2 [Source:ZFIN;Acc:ZDB-GENE-040426-1176]	0.738808	2.51654e-08
CAFS_CommonC_G_007489	klf11b	Kruppel-like factor 11b [Source:ZFIN;Acc:ZDB-GENE-061103-82]	1.45063	2.52344e-08
CAFS_CommonC_G_014388	eif5	eukaryotic translation initiation factor 5 [Source:ZFIN;Acc:ZDB-GENE-030131-975]	0.860458	2.53183e-08
CAFS_CommonC_G_084329	rdh10a	retinol dehydrogenase 10a [Source:ZFIN;Acc:ZDB-GENE-070112-2242]	1.1586	2.54535e-08
CAFS_CommonC_G_034622	pprc1	peroxisome proliferator-activated receptor gamma, coactivator-related 1 [Source:ZFIN;Acc:ZDB-GENE-030131-9858]	1.70152	3.05729e-08
CAFS_CommonC_G_035942	odc1	ornithine decarboxylase 1 [Source:ZFIN;Acc:ZDB-GENE-010816-1]	1.13508	3.4658e-08
CAFS_CommonC_G_061010	zbtb18	zinc finger and BTB domain containing 18 [Source:ZFIN;Acc:ZDB-GENE-050419-73]	0.889901	3.49527e-08
CAFS_CommonC_G_013722	txndc9	thioredoxin domain containing 9 [Source:ZFIN;Acc:ZDB-GENE-030131-8569]	1.11912	3.89374e-08
CAFS_CommonC_G_089889	zgc:65873	zgc:65873 [Source:ZFIN;Acc:ZDB-GENE-040426-1448]	1.30458	4.04294e-08
CAFS_CommonC_G_001298	phb2a	prohibitin 2a [Source:ZFIN;Acc:ZDB-GENE-030131-3141]	1.06643	4.23985e-08
CAFS_CommonC_G_064199	ift20	intraflagellar transport 20 homolog (Chlamydomonas) [Source:ZFIN;Acc:ZDB-GENE-040614-2]	1.65171	4.62741e-08
CAFS_CommonC_G_016445	ddx3xa	DEAD-box helicase 3 X-linked a [Source:ZFIN;Acc:ZDB-GENE-030131-1565]	1.07947	4.63502e-08
CAFS_CommonC_G_004013	rreb1b	ras responsive element binding protein 1b [Source:ZFIN;Acc:ZDB-GENE-070912-273]	2.70444	5.35934e-08
CAFS_CommonC_G_018059	snw1	SNW domain containing 1 [Source:ZFIN;Acc:ZDB-GENE-030131-571]	0.866015	5.81624e-08
CAFS_CommonC_G_038573	sat1a.2	spermidine/spermine N1-acetyltransferase 1a, duplicate 2 [Source:ZFIN;Acc:ZDB-GENE-040704-4]	1.11949	5.81624e-08
CAFS_CommonC_G_056531	timm10	translocase of inner mitochondrial membrane 10 homolog (yeast) [Source:ZFIN;Acc:ZDB-GENE-040718-427]	1.38135	5.97705e-08
CAFS_CommonC_G_084528	tuba8l2	tubulin, alpha 8 like 2 [Source:ZFIN;Acc:ZDB-GENE-040426-1646]	1.95506	6.14972e-08
CAFS_CommonC_G_065129	cacnb2b	calcium channel, voltage-dependent, beta 2b [Source:ZFIN;Acc:ZDB-GENE-050208-129]	1.51504	6.1774e-08
CAFS_CommonC_G_061106	sat1a.2	spermidine/spermine N1-acetyltransferase 1a, duplicate 2 [Source:ZFIN;Acc:ZDB-GENE-040704-4]	1.2802	6.59807e-08
CAFS_CommonC_G_071761	nkap	NFKB activating protein [Source:ZFIN;Acc:ZDB-GENE-030131-8064]	1.2097	6.78962e-08
CAFS_CommonC_G_044080	imp4	IMP4, U3 small nucleolar ribonucleoprotein, homolog (yeast) [Source:ZFIN;Acc:ZDB-GENE-040718-474]	1.1662	6.88272e-08
CAFS_CommonC_G_040920			1.6773	7.64129e-08
CAFS_CommonC_G_045221	si:zfos-943e10.1	si:zfos-943e10.1 [Source:ZFIN;Acc:ZDB-GENE-030131-5694]	1.21259	8.02965e-08
CAFS_CommonC_G_013498	nub1	negative regulator of ubiquitin-like proteins 1 [Source:ZFIN;Acc:ZDB-GENE-080212-11]	1.14693	8.39353e-08
CAFS_CommonC_G_030006	tbl1x	transducin beta like 1 X-linked [Source:ZFIN;Acc:ZDB-GENE-070209-131]	1.21753	8.39353e-08
CAFS_CommonC_G_065224	ccnl1b	cyclin L1b [Source:ZFIN;Acc:ZDB-GENE-030131-4813]	1.19459	1.14515e-07
CAFS_CommonC_G_038489	cry1bb	cryptochrome circadian regulator 1bb [Source:ZFIN;Acc:ZDB-GENE-010426-5]	1.31126	1.33605e-07
CAFS_CommonC_G_066176	ak4	adenylate kinase 4 [Source:ZFIN;Acc:ZDB-GENE-040426-2505]	0.64026	1.61077e-07
CAFS_CommonC_G_032582	sub1a	SUB1 homolog, transcriptional regulator a [Source:ZFIN;Acc:ZDB-GENE-050522-151]	1.02443	1.76078e-07
CAFS_CommonC_G_030220	CABZ01065131.1	0	0.748706	1.8542e-07
CAFS_CommonC_G_049683	tinf2	TERF1 (TRF1)-interacting nuclear factor 2 [Source:ZFIN;Acc:ZDB-GENE-030131-6168]	1.04499	1.8542e-07
CAFS_CommonC_G_078454	zbtb22a	zinc finger and BTB domain containing 22a [Source:ZFIN;Acc:ZDB-GENE-101105-1]	1.02967	1.8542e-07
CAFS_CommonC_G_003162	papolg	poly(A) polymerase gamma [Source:ZFIN;Acc:ZDB-GENE-040426-1256]	0.711582	1.89674e-07
CAFS_CommonC_G_005153	spon2a	spondin 2a, extracellular matrix protein [Source:ZFIN;Acc:ZDB-GENE-990415-160]	3.02595	1.89674e-07
CAFS_CommonC_G_086699	tuba4l	tubulin, alpha 4 like [Source:ZFIN;Acc:ZDB-GENE-030131-5588]	3.10243	1.9021e-07
CAFS_CommonC_G_081799	mid1ip1b	MID1 interacting protein 1b [Source:ZFIN;Acc:ZDB-GENE-040426-1720]	1.13191	1.94373e-07
CAFS_CommonC_G_001036	si:dkey-27p18.5	si:dkey-27p18.5 [Source:ZFIN;Acc:ZDB-GENE-060531-133]	0.687616	1.98713e-07
CAFS_CommonC_G_040673	arfgap3	ADP-ribosylation factor GTPase activating protein 3 [Source:ZFIN;Acc:ZDB-GENE-040426-1]	1.20904	1.98713e-07
CAFS_CommonC_G_044506			1.52915	2.08449e-07
CAFS_CommonC_G_035246			1.31322	2.23977e-07
CAFS_CommonC_G_036409	hnrnpub	heterogeneous nuclear ribonucleoprotein Ub [Source:ZFIN;Acc:ZDB-GENE-030131-6422]	0.623863	2.29795e-07
CAFS_CommonC_G_039052	lsm14ab	LSM14A mRNA processing body assembly factor b [Source:ZFIN;Acc:ZDB-GENE-040426-2462]	0.655308	2.36776e-07
CAFS_CommonC_G_022036			2.24476	2.51293e-07
CAFS_CommonC_G_039900	purbb	purine-rich element binding protein Bb [Source:ZFIN;Acc:ZDB-GENE-040426-1478]	0.777459	2.57074e-07
CAFS_CommonC_G_070192	43528	membrane-associated ring finger (C3HC4) 4 [Source:ZFIN;Acc:ZDB-GENE-041210-304]	1.15045	2.73374e-07
CAFS_CommonC_G_075706	zgc:112185	zgc:112185 [Source:ZFIN;Acc:ZDB-GENE-050320-14]	1.4093	2.75396e-07
CAFS_CommonC_G_016053	fbrs	fibrosin [Source:ZFIN;Acc:ZDB-GENE-111207-1]	1.20499	2.78058e-07
CAFS_CommonC_G_076845	wdr26b	WD repeat domain 26b [Source:ZFIN;Acc:ZDB-GENE-041014-277]	0.731041	2.79649e-07
CAFS_CommonC_G_047425	ewsr1b	EWS RNA-binding protein 1b [Source:ZFIN;Acc:ZDB-GENE-030131-1600]	0.755521	2.8323e-07
CAFS_CommonC_G_047286	prpf4	PRP4 pre-mRNA processing factor 4 homolog (yeast) [Source:ZFIN;Acc:ZDB-GENE-030131-5143]	0.751195	2.93162e-07
CAFS_CommonC_G_015135	LO017682.1	0	1.05657	3.14187e-07
CAFS_CommonC_G_087367	slc16a6b	solute carrier family 16, member 6b [Source:ZFIN;Acc:ZDB-GENE-110208-3]	0.97109	3.15926e-07
CAFS_CommonC_G_004340	slc16a3	solute carrier family 16 (monocarboxylate transporter), member 3 [Source:ZFIN;Acc:ZDB-GENE-030131-5487]	1.21815	3.32817e-07
CAFS_CommonC_G_070085	klf11b	Kruppel-like factor 11b [Source:ZFIN;Acc:ZDB-GENE-061103-82]	1.48712	3.35544e-07
CAFS_CommonC_G_036907	ttc39a	tetratricopeptide repeat domain 39A [Source:ZFIN;Acc:ZDB-GENE-091116-42]	0.960697	3.50012e-07
CAFS_CommonC_G_062895	nsdhl	NAD(P) dependent steroid dehydrogenase-like [Source:ZFIN;Acc:ZDB-GENE-050417-163]	1.36235	3.54876e-07
CAFS_CommonC_G_000734	amd1	adenosylmethionine decarboxylase 1 [Source:ZFIN;Acc:ZDB-GENE-040426-760]	0.979882	4.01113e-07
CAFS_CommonC_G_011022	rpa1	replication protein A1 [Source:ZFIN;Acc:ZDB-GENE-030912-3]	0.87993	4.02786e-07
CAFS_CommonC_G_047422	ewsr1b	EWS RNA-binding protein 1b [Source:ZFIN;Acc:ZDB-GENE-030131-1600]	0.654033	4.31321e-07
CAFS_CommonC_G_053988	eif4h	eukaryotic translation initiation factor 4h [Source:ZFIN;Acc:ZDB-GENE-010328-19]	1.08531	5.01209e-07
CAFS_CommonC_G_049289	smc5	structural maintenance of chromosomes 5 [Source:ZFIN;Acc:ZDB-GENE-061013-288]	0.883802	5.01764e-07
CAFS_CommonC_G_064755	klhl20	kelch-like family member 20 [Source:ZFIN;Acc:ZDB-GENE-040426-1935]	0.915498	5.02689e-07
CAFS_CommonC_G_021774	rpl7l1	ribosomal protein L7-like 1 [Source:ZFIN;Acc:ZDB-GENE-030131-970]	0.843392	5.31248e-07
CAFS_CommonC_G_012148			1.43322	5.3464e-07
CAFS_CommonC_G_061439	phf20b	PHD finger protein 20, b [Source:ZFIN;Acc:ZDB-GENE-040822-33]	0.66976	5.38361e-07
CAFS_CommonC_G_072089	far1	fatty acyl CoA reductase 1 [Source:ZFIN;Acc:ZDB-GENE-040426-2908]	0.878979	5.38361e-07
CAFS_CommonC_G_020980	rlim	ring finger protein, LIM domain interacting [Source:ZFIN;Acc:ZDB-GENE-120809-2]	0.624482	5.7606e-07
CAFS_CommonC_G_087434	rhcga	Rh family, C glycoprotein a [Source:ZFIN;Acc:ZDB-GENE-070424-81]	1.8471	6.00337e-07
CAFS_CommonC_G_014320	slc25a23a	solute carrier family 25 (mitochondrial carrier; phosphate carrier), member 23a [Source:ZFIN;Acc:ZDB-GENE-121214-154]	0.71725	6.50247e-07
CAFS_CommonC_G_048369	pfkfb4b	6-phosphofructo-2-kinase/fructose-2,6-biphosphatase 4b [Source:ZFIN;Acc:ZDB-GENE-031031-4]	1.28152	6.72098e-07
CAFS_CommonC_G_013559	sart1	spliceosome associated factor 1, recruiter of U4/U6.U5 tri-snRNP [Source:ZFIN;Acc:ZDB-GENE-040718-422]	0.876471	7.26918e-07
CAFS_CommonC_G_043123	yipf5	Yip1 domain family, member 5 [Source:ZFIN;Acc:ZDB-GENE-040426-1057]	0.713686	7.32895e-07
CAFS_CommonC_G_052649	acsbg2	acyl-CoA synthetase bubblegum family member 2 [Source:ZFIN;Acc:ZDB-GENE-030131-7099]	0.962369	7.62877e-07
CAFS_CommonC_G_060144	letm2	leucine zipper-EF-hand containing transmembrane protein 2 [Source:ZFIN;Acc:ZDB-GENE-090521-4]	0.958805	8.1092e-07
CAFS_CommonC_G_027126	adss	adenylosuccinate synthase [Source:ZFIN;Acc:ZDB-GENE-050417-337]	0.968054	8.41856e-07
CAFS_CommonC_G_036552	rpusd4	RNA pseudouridine synthase D4 [Source:ZFIN;Acc:ZDB-GENE-040801-238]	0.989106	8.48577e-07
CAFS_CommonC_G_080950	drg2	developmentally regulated GTP binding protein 2 [Source:ZFIN;Acc:ZDB-GENE-040808-29]	0.643137	8.59034e-07
CAFS_CommonC_G_032797	mthfd1b	methylenetetrahydrofolate dehydrogenase (NADP+ dependent) 1b [Source:ZFIN;Acc:ZDB-GENE-020905-4]	1.28053	8.8331e-07
CAFS_CommonC_G_006518	nr1d1	nuclear receptor subfamily 1, group d, member 1 [Source:ZFIN;Acc:ZDB-GENE-050105-1]	1.36195	8.98094e-07
CAFS_CommonC_G_039317	cactin	cactin [Source:ZFIN;Acc:ZDB-GENE-060503-322]	1.03147	1.04937e-06
CAFS_CommonC_G_019141	ik	IK cytokine [Source:ZFIN;Acc:ZDB-GENE-030131-960]	0.767936	1.10278e-06
CAFS_CommonC_G_001229	srebf2	sterol regulatory element binding transcription factor 2 [Source:ZFIN;Acc:ZDB-GENE-070410-8]	1.15296	1.18175e-06
CAFS_CommonC_G_058976	nsfb	N-ethylmaleimide-sensitive factor b [Source:ZFIN;Acc:ZDB-GENE-050808-1]	0.822514	1.20124e-06
CAFS_CommonC_G_054845	ttf2	transcription termination factor, RNA polymerase II [Source:ZFIN;Acc:ZDB-GENE-110411-73]	1.18642	1.2214e-06
CAFS_CommonC_G_023297	prpf31	PRP31 pre-mRNA processing factor 31 homolog (yeast) [Source:ZFIN;Acc:ZDB-GENE-040426-1561]	0.9321	1.223e-06
CAFS_CommonC_G_005182	smndc1	survival motor neuron domain containing 1 [Source:ZFIN;Acc:ZDB-GENE-030131-614]	0.801985	1.22709e-06
CAFS_CommonC_G_056417	atad2	ATPase family, AAA domain containing 2 [Source:ZFIN;Acc:ZDB-GENE-030131-7003]	1.079	1.22709e-06
CAFS_CommonC_G_092233	tfdp1b	transcription factor Dp-1, b [Source:ZFIN;Acc:ZDB-GENE-040426-1746]	1.0433	1.25884e-06
CAFS_CommonC_G_055677	slc20a1b	solute carrier family 20 (phosphate transporter), member 1b [Source:ZFIN;Acc:ZDB-GENE-030131-260]	1.15888	1.35562e-06
CAFS_CommonC_G_007869	pdcd2	programmed cell death 2 [Source:ZFIN;Acc:ZDB-GENE-040426-1236]	0.942611	1.37341e-06
CAFS_CommonC_G_087442	sfpq	splicing factor proline/glutamine-rich [Source:ZFIN;Acc:ZDB-GENE-040426-2452]	0.869615	1.37352e-06
CAFS_CommonC_G_024369	tdrd3	tudor domain containing 3 [Source:ZFIN;Acc:ZDB-GENE-040426-19]	1.36888	1.41361e-06
CAFS_CommonC_G_075104	sc5d	sterol-C5-desaturase [Source:ZFIN;Acc:ZDB-GENE-040912-56]	1.16959	1.41991e-06
CAFS_CommonC_G_069677	mthfd1b	methylenetetrahydrofolate dehydrogenase (NADP+ dependent) 1b [Source:ZFIN;Acc:ZDB-GENE-020905-4]	1.08464	1.46373e-06
CAFS_CommonC_G_075336	si:ch211-197h24.6	si:ch211-197h24.6 [Source:ZFIN;Acc:ZDB-GENE-030131-1361]	0.962368	1.64905e-06
CAFS_CommonC_G_058101	btf3l4	basic transcription factor 3-like 4 [Source:ZFIN;Acc:ZDB-GENE-040426-1650]	0.803021	1.67668e-06
CAFS_CommonC_G_057587	kirrel3a	kirre like nephrin family adhesion molecule 3a [Source:ZFIN;Acc:ZDB-GENE-091117-44]	0.983325	1.68872e-06
CAFS_CommonC_G_001213	gpatch3	G patch domain containing 3 [Source:ZFIN;Acc:ZDB-GENE-070112-902]	0.978219	1.69821e-06
CAFS_CommonC_G_024411	usp44	ubiquitin specific peptidase 44 [Source:ZFIN;Acc:ZDB-GENE-040426-774]	0.840167	1.72333e-06
CAFS_CommonC_G_060136	letm2	leucine zipper-EF-hand containing transmembrane protein 2 [Source:ZFIN;Acc:ZDB-GENE-090521-4]	0.822632	1.8413e-06
CAFS_CommonC_G_027294	nub1	negative regulator of ubiquitin-like proteins 1 [Source:ZFIN;Acc:ZDB-GENE-080212-11]	1.2111	1.92077e-06
CAFS_CommonC_G_058256	bxdc2	brix domain containing 2 [Source:ZFIN;Acc:ZDB-GENE-060518-1]	1.2772	1.92084e-06
CAFS_CommonC_G_024735	ddx24	DEAD (Asp-Glu-Ala-Asp) box helicase 24 [Source:ZFIN;Acc:ZDB-GENE-100716-4]	1.28562	1.96193e-06
CAFS_CommonC_G_052579	orai1a	ORAI calcium release-activated calcium modulator 1a [Source:ZFIN;Acc:ZDB-GENE-110721-1]	1.72689	1.97029e-06
CAFS_CommonC_G_091986	nacc1b	nucleus accumbens associated 1, BEN and BTB (POZ) domain containing b [Source:ZFIN;Acc:ZDB-GENE-121212-1]	0.832405	2.03909e-06
CAFS_CommonC_G_066293	stim1a	stromal interaction molecule 1a [Source:ZFIN;Acc:ZDB-GENE-060503-914]	0.635574	2.04063e-06
CAFS_CommonC_G_052236	nsfl1c	NSFL1 (p97) cofactor (p47) [Source:ZFIN;Acc:ZDB-GENE-041114-160]	0.976504	2.11501e-06
CAFS_CommonC_G_068174	crot	carnitine O-octanoyltransferase [Source:ZFIN;Acc:ZDB-GENE-050522-35]	1.00696	2.21552e-06
CAFS_CommonC_G_084823	napga	N-ethylmaleimide-sensitive factor attachment protein, gamma a [Source:ZFIN;Acc:ZDB-GENE-050320-46]	0.787349	2.4252e-06
CAFS_CommonC_G_089112	hmg20b	high mobility group 20B [Source:ZFIN;Acc:ZDB-GENE-030131-4258]	0.716627	2.48709e-06
CAFS_CommonC_G_058096	btf3l4	basic transcription factor 3-like 4 [Source:ZFIN;Acc:ZDB-GENE-040426-1650]	0.8457	2.49059e-06
CAFS_CommonC_G_014873	raraa	retinoic acid receptor, alpha a [Source:ZFIN;Acc:ZDB-GENE-980526-284]	0.921777	2.50187e-06
CAFS_CommonC_G_004502	tmem53	transmembrane protein 53 [Source:ZFIN;Acc:ZDB-GENE-040718-384]	0.71839	2.56508e-06
CAFS_CommonC_G_045451	zgc:194989	zgc:194989 [Source:ZFIN;Acc:ZDB-GENE-080723-3]	1.47055	2.66203e-06
CAFS_CommonC_G_047109	kat5b	K(lysine) acetyltransferase 5b [Source:ZFIN;Acc:ZDB-GENE-030131-985]	0.644217	2.96032e-06
CAFS_CommonC_G_018423	cdan1	codanin 1 [Source:ZFIN;Acc:ZDB-GENE-110411-280]	1.0458	2.96583e-06
CAFS_CommonC_G_062699	elovl5	ELOVL fatty acid elongase 5 [Source:ZFIN;Acc:ZDB-GENE-040407-2]	1.13459	2.97046e-06
CAFS_CommonC_G_061749	atad3	ATPase family, AAA domain containing 3 [Source:ZFIN;Acc:ZDB-GENE-040426-1826]	1.20999	2.9975e-06
CAFS_CommonC_G_012389	ppan	peter pan homolog [Source:ZFIN;Acc:ZDB-GENE-030114-4]	0.895766	3.00244e-06
CAFS_CommonC_G_084236	si:dkey-222b8.1	si:dkey-222b8.1 [Source:ZFIN;Acc:ZDB-GENE-060503-248]	2.25024	3.07994e-06
CAFS_CommonC_G_078104	ttc13	tetratricopeptide repeat domain 13 [Source:ZFIN;Acc:ZDB-GENE-080722-25]	0.732327	3.10281e-06
CAFS_CommonC_G_025059	mrpl51	mitochondrial ribosomal protein L51 [Source:ZFIN;Acc:ZDB-GENE-050320-40]	1.08702	3.26993e-06
CAFS_CommonC_G_068512	UTP14C	si:dkey-251i10.3 [Source:ZFIN;Acc:ZDB-GENE-060526-271]	0.808858	3.27168e-06
CAFS_CommonC_G_050108	mier1a	mesoderm induction early response 1a, transcriptional regulator [Source:ZFIN;Acc:ZDB-GENE-030131-409]	1.13066	3.27775e-06
CAFS_CommonC_G_081235	lsm7	LSM7 homolog, U6 small nuclear RNA and mRNA degradation associated [Source:ZFIN;Acc:ZDB-GENE-030131-8284]	1.12646	3.34075e-06
CAFS_CommonC_G_089587	elk3	ELK3, ETS-domain protein [Source:ZFIN;Acc:ZDB-GENE-030716-2]	0.75506	3.34075e-06
CAFS_CommonC_G_062085	nkrf	NFKB repressing factor [Source:ZFIN;Acc:ZDB-GENE-030616-73]	0.688373	3.41036e-06
CAFS_CommonC_G_037411	jarid2a	jumonji, AT rich interactive domain 2a [Source:ZFIN;Acc:ZDB-GENE-061218-1]	1.48975	3.47479e-06
CAFS_CommonC_G_041112	zcchc17	zinc finger, CCHC domain containing 17 [Source:ZFIN;Acc:ZDB-GENE-040325-2]	0.990379	3.54721e-06
CAFS_CommonC_G_010980	srebf1	sterol regulatory element binding transcription factor 1 [Source:ZFIN;Acc:ZDB-GENE-090812-3]	1.25211	3.63124e-06
CAFS_CommonC_G_058452	scamp2	secretory carrier membrane protein 2 [Source:ZFIN;Acc:ZDB-GENE-040426-2702]	0.992614	3.92982e-06
CAFS_CommonC_G_080921	msmo1	methylsterol monooxygenase 1 [Source:ZFIN;Acc:ZDB-GENE-040426-2670]	1.45198	4.01348e-06
CAFS_CommonC_G_058710	slc35e1	solute carrier family 35, member E1 [Source:ZFIN;Acc:ZDB-GENE-040426-2033]	0.622028	4.06026e-06
CAFS_CommonC_G_087368	wipi1	WD repeat domain, phosphoinositide interacting 1 [Source:ZFIN;Acc:ZDB-GENE-040426-1404]	0.680911	4.14807e-06
CAFS_CommonC_G_010247	LO018363.1	0	0.769483	4.15086e-06
CAFS_CommonC_G_087521	ptp4a1	protein tyrosine phosphatase type IVA, member 1 [Source:ZFIN;Acc:ZDB-GENE-041121-11]	0.757501	4.26675e-06
CAFS_CommonC_G_017426	slc16a1b	solute carrier family 16 (monocarboxylate transporter), member 1b [Source:ZFIN;Acc:ZDB-GENE-030515-5]	1.25856	4.28425e-06
CAFS_CommonC_G_044591	ccnl1a	cyclin L1a [Source:ZFIN;Acc:ZDB-GENE-050419-206]	0.908601	4.33556e-06
CAFS_CommonC_G_007449	nr1d1	nuclear receptor subfamily 1, group d, member 1 [Source:ZFIN;Acc:ZDB-GENE-050105-1]	1.62463	4.44687e-06
CAFS_CommonC_G_004992	ptbp2b	polypyrimidine tract binding protein 2b [Source:ZFIN;Acc:ZDB-GENE-060810-49]	0.914246	4.51413e-06
CAFS_CommonC_G_024796	vwa7	von Willebrand factor A domain containing 7 [Source:ZFIN;Acc:ZDB-GENE-060503-234]	0.937298	4.86078e-06
CAFS_CommonC_G_019972	adss	adenylosuccinate synthase [Source:ZFIN;Acc:ZDB-GENE-050417-337]	1.40278	4.88955e-06
CAFS_CommonC_G_011026	rpa1	replication protein A1 [Source:ZFIN;Acc:ZDB-GENE-030912-3]	0.798078	4.96758e-06
CAFS_CommonC_G_005031	per1b	period circadian clock 1b [Source:ZFIN;Acc:ZDB-GENE-040419-1]	0.998394	5.074e-06
CAFS_CommonC_G_039049	lsm14ab	LSM14A mRNA processing body assembly factor b [Source:ZFIN;Acc:ZDB-GENE-040426-2462]	0.588577	5.10566e-06
CAFS_CommonC_G_016503	map3k19	mitogen-activated protein kinase kinase kinase 19 [Source:ZFIN;Acc:ZDB-GENE-081104-140]	1.80933	5.21809e-06
CAFS_CommonC_G_007458	scinla	scinderin like a [Source:ZFIN;Acc:ZDB-GENE-030131-2005]	1.0548	5.27036e-06
CAFS_CommonC_G_063819	zgc:113149	zgc:113149 [Source:ZFIN;Acc:ZDB-GENE-050320-56]	0.862879	5.50195e-06
CAFS_CommonC_G_043907	si:dkey-93h22.8	si:dkey-93h22.8 [Source:ZFIN;Acc:ZDB-GENE-041008-203]	1.12484	5.53677e-06
CAFS_CommonC_G_028120	plk4	polo-like kinase 4 (Drosophila) [Source:ZFIN;Acc:ZDB-GENE-030619-14]	1.2494	5.83393e-06
CAFS_CommonC_G_031357	ide	insulin-degrading enzyme [Source:ZFIN;Acc:ZDB-GENE-070410-85]	0.709814	5.83393e-06
CAFS_CommonC_G_046997	hspa13	heat shock protein 70 family, member 13 [Source:ZFIN;Acc:ZDB-GENE-070410-58]	1.6947	5.93714e-06
CAFS_CommonC_G_008539	acsl4a	acyl-CoA synthetase long chain family member 4a [Source:ZFIN;Acc:ZDB-GENE-040426-1565]	0.935785	5.99908e-06
CAFS_CommonC_G_082071	rbm34	RNA binding motif protein 34 [Source:ZFIN;Acc:ZDB-GENE-040718-77]	1.32002	6.36577e-06
CAFS_CommonC_G_083676	nup210	nucleoporin 210 [Source:ZFIN;Acc:ZDB-GENE-050208-132]	1.07396	6.41526e-06
CAFS_CommonC_G_078746	klf11a	Kruppel-like factor 11a [Source:ZFIN;Acc:ZDB-GENE-030131-3568]	1.64094	6.54113e-06
CAFS_CommonC_G_088017	slc2a1b	solute carrier family 2 (facilitated glucose transporter), member 1b [Source:ZFIN;Acc:ZDB-GENE-090915-1]	1.06769	6.54113e-06
CAFS_CommonC_G_087617	srebf2	sterol regulatory element binding transcription factor 2 [Source:ZFIN;Acc:ZDB-GENE-070410-8]	1.14057	6.73527e-06
CAFS_CommonC_G_003088	rnf34a	ring finger protein 34a [Source:ZFIN;Acc:ZDB-GENE-030131-6135]	0.70505	6.75708e-06
CAFS_CommonC_G_015240	mettl16	methyltransferase like 16 [Source:ZFIN;Acc:ZDB-GENE-040801-130]	1.17517	7.27726e-06
CAFS_CommonC_G_078349	mark3b	MAP/microtubule affinity-regulating kinase 3b [Source:ZFIN;Acc:ZDB-GENE-060929-80]	0.654239	7.35451e-06
CAFS_CommonC_G_078507	eif4h	eukaryotic translation initiation factor 4h [Source:ZFIN;Acc:ZDB-GENE-010328-19]	1.06624	7.41406e-06
CAFS_CommonC_G_041509	rnf165a	ring finger protein 165a [Source:ZFIN;Acc:ZDB-GENE-091118-64]	1.03899	7.61114e-06
CAFS_CommonC_G_016934	fli1a	Fli-1 proto-oncogene, ETS transcription factor a [Source:ZFIN;Acc:ZDB-GENE-980526-426]	0.693988	7.62331e-06
CAFS_CommonC_G_070315	lin52	lin-52 DREAM MuvB core complex component [Source:ZFIN;Acc:ZDB-GENE-061110-82]	1.42059	8.07772e-06
CAFS_CommonC_G_078559	prkaa2	protein kinase, AMP-activated, alpha 2 catalytic subunit [Source:ZFIN;Acc:ZDB-GENE-081120-5]	0.729127	8.20145e-06
CAFS_CommonC_G_029498	TCIM (1 of many)	transcriptional and immune response regulator b [Source:NCBI gene;Acc:558746]	1.66469	8.43718e-06
CAFS_CommonC_G_072587	nat10	N-acetyltransferase 10 [Source:ZFIN;Acc:ZDB-GENE-040426-1543]	0.69405	8.85802e-06
CAFS_CommonC_G_086460	faap24	FA core complex associated protein 24 [Source:ZFIN;Acc:ZDB-GENE-070410-53]	1.80994	8.91596e-06
CAFS_CommonC_G_029561	ddx3xa	DEAD-box helicase 3 X-linked a [Source:ZFIN;Acc:ZDB-GENE-030131-1565]	1.30063	9.23999e-06
CAFS_CommonC_G_020276	ctgfb	connective tissue growth factor b [Source:ZFIN;Acc:ZDB-GENE-070705-82]	1.6127	9.51568e-06
CAFS_CommonC_G_026469	chsy1	chondroitin sulfate synthase 1 [Source:ZFIN;Acc:ZDB-GENE-030131-3127]	0.99832	9.54014e-06
CAFS_CommonC_G_042403	si:ch211-266k8.4	si:ch211-266k8.4 [Source:ZFIN;Acc:ZDB-GENE-131121-469]	2.10628	9.56613e-06
CAFS_CommonC_G_010349	tfdp1b	transcription factor Dp-1, b [Source:ZFIN;Acc:ZDB-GENE-040426-1746]	1.08118	9.57835e-06
CAFS_CommonC_G_073281	chd2	chromodomain helicase DNA binding protein 2 [Source:ZFIN;Acc:ZDB-GENE-050419-256]	1.46297	9.58859e-06
CAFS_CommonC_G_070829	srrm1	serine/arginine repetitive matrix 1 [Source:ZFIN;Acc:ZDB-GENE-040426-2789]	0.818434	9.81237e-06
CAFS_CommonC_G_089722	klhl42	kelch-like family, member 42 [Source:ZFIN;Acc:ZDB-GENE-041210-190]	0.870117	9.95823e-06
CAFS_CommonC_G_057463	wdr74	WD repeat domain 74 [Source:ZFIN;Acc:ZDB-GENE-060929-1138]	1.30598	9.99166e-06
CAFS_CommonC_G_057263	pitpnb	phosphatidylinositol transfer protein, beta [Source:ZFIN;Acc:ZDB-GENE-040426-895]	0.857703	1.02069e-05
CAFS_CommonC_G_014725	ddx3xb	DEAD-box helicase 3 X-linked b [Source:ZFIN;Acc:ZDB-GENE-980526-150]	0.693248	1.02397e-05
CAFS_CommonC_G_037417	jarid2a	jumonji, AT rich interactive domain 2a [Source:ZFIN;Acc:ZDB-GENE-061218-1]	1.57914	1.04299e-05
CAFS_CommonC_G_023999	suz12a	SUZ12, polycomb repressive complex 2 subunit a [Source:ZFIN;Acc:ZDB-GENE-040801-36]	0.960952	1.05411e-05
CAFS_CommonC_G_048070	snx2	sorting nexin 2 [Source:ZFIN;Acc:ZDB-GENE-051120-45]	0.774168	1.05411e-05
CAFS_CommonC_G_063283	nocta	nocturnin a [Source:ZFIN;Acc:ZDB-GENE-050208-306]	1.40604	1.09476e-05
CAFS_CommonC_G_003214	magixa	MAGI family member, X-linked a [Source:ZFIN;Acc:ZDB-GENE-060503-115]	1.12734	1.09967e-05
CAFS_CommonC_G_071417	arhgap11a	Rho GTPase activating protein 11A [Source:ZFIN;Acc:ZDB-GENE-040426-2562]	1.46721	1.10499e-05
CAFS_CommonC_G_038575	si:ch211-66k16.28	si:ch211-66k16.28 [Source:ZFIN;Acc:ZDB-GENE-120709-59]	1.0494	1.12447e-05
CAFS_CommonC_G_000173	zcchc8	zinc finger, CCHC domain containing 8 [Source:ZFIN;Acc:ZDB-GENE-060526-6]	0.825602	1.14083e-05
CAFS_CommonC_G_005023	anxa11b	annexin A11b [Source:ZFIN;Acc:ZDB-GENE-030707-5]	1.13344	1.18922e-05
CAFS_CommonC_G_015716	jarid2a	jumonji, AT rich interactive domain 2a [Source:ZFIN;Acc:ZDB-GENE-061218-1]	1.63477	1.19222e-05
CAFS_CommonC_G_073885			1.01485	1.29986e-05
CAFS_CommonC_G_055024	rbfox2	RNA binding fox-1 homolog 2 [Source:ZFIN;Acc:ZDB-GENE-040426-2464]	0.794234	1.34741e-05
CAFS_CommonC_G_069819	odc1	ornithine decarboxylase 1 [Source:ZFIN;Acc:ZDB-GENE-010816-1]	1.03271	1.35334e-05
CAFS_CommonC_G_006573	ttc39b	tetratricopeptide repeat domain 39B [Source:ZFIN;Acc:ZDB-GENE-170303-3]	1.01026	1.41063e-05
CAFS_CommonC_G_068690	acsl3b	acyl-CoA synthetase long chain family member 3b [Source:ZFIN;Acc:ZDB-GENE-030131-492]	0.751525	1.42874e-05
CAFS_CommonC_G_014360	lgalsla	lectin, galactoside-binding-like a [Source:ZFIN;Acc:ZDB-GENE-060616-24]	1.30345	1.46691e-05
CAFS_CommonC_G_025497	iscub	iron-sulfur cluster assembly enzyme b [Source:ZFIN;Acc:ZDB-GENE-050417-332]	1.19454	1.47817e-05
CAFS_CommonC_G_088447	ddx21	DEAD (Asp-Glu-Ala-Asp) box helicase 21 [Source:ZFIN;Acc:ZDB-GENE-031113-10]	1.30067	1.47999e-05
CAFS_CommonC_G_056496	ebpl	EBP like [Source:ZFIN;Acc:ZDB-GENE-030616-542]	1.15681	1.51533e-05
CAFS_CommonC_G_044377	tnnt2a	troponin T type 2a (cardiac) [Source:ZFIN;Acc:ZDB-GENE-000626-1]	3.14084	1.5803e-05
CAFS_CommonC_G_010736	nfyba	nuclear transcription factor Y, beta a [Source:ZFIN;Acc:ZDB-GENE-050417-13]	0.781974	1.60952e-05
CAFS_CommonC_G_080901	nr1d4a	nuclear receptor subfamily 1, group D, member 4a [Source:ZFIN;Acc:ZDB-GENE-080403-5]	1.93364	1.61128e-05
CAFS_CommonC_G_059378	aqp8a.1	aquaporin 8a, tandem duplicate 1 [Source:ZFIN;Acc:ZDB-GENE-040912-106]	3.32003	1.62687e-05
CAFS_CommonC_G_013524	hes6	hes family bHLH transcription factor 6 [Source:ZFIN;Acc:ZDB-GENE-030828-5]	0.623925	1.70246e-05
CAFS_CommonC_G_026116	rnf144ab	ring finger protein 144ab [Source:ZFIN;Acc:ZDB-GENE-040718-486]	1.28284	1.73801e-05
CAFS_CommonC_G_009738	mfap3l	microfibril associated protein 3 like [Source:ZFIN;Acc:ZDB-GENE-111229-2]	0.634549	1.7385e-05
CAFS_CommonC_G_000413	si:ch73-111e15.1	si:ch73-111e15.1 [Source:ZFIN;Acc:ZDB-GENE-110411-28]	2.82363	1.83111e-05
CAFS_CommonC_G_091005	aebp2	AE binding protein 2 [Source:ZFIN;Acc:ZDB-GENE-040426-2885]	0.65836	1.83185e-05
CAFS_CommonC_G_084122	tubb6	tubulin, beta 6 class V [Source:ZFIN;Acc:ZDB-GENE-070424-195]	1.92373	1.92636e-05
CAFS_CommonC_G_003259	selenoh	selenoprotein H [Source:ZFIN;Acc:ZDB-GENE-030411-2]	1.99238	1.94512e-05
CAFS_CommonC_G_025839	dbpb	D site albumin promoter binding protein b [Source:ZFIN;Acc:ZDB-GENE-100922-6]	1.19539	1.97929e-05
CAFS_CommonC_G_068273	sc5d	sterol-C5-desaturase [Source:ZFIN;Acc:ZDB-GENE-040912-56]	0.934959	1.98749e-05
CAFS_CommonC_G_005022	anxa11b	annexin A11b [Source:ZFIN;Acc:ZDB-GENE-030707-5]	1.08474	2.06701e-05
CAFS_CommonC_G_087399	gli2b	GLI family zinc finger 2b [Source:ZFIN;Acc:ZDB-GENE-050523-1]	1.03736	2.18307e-05
CAFS_CommonC_G_038490	cry1ba	cryptochrome circadian regulator 1ba [Source:ZFIN;Acc:ZDB-GENE-010426-4]	1.65733	2.19903e-05
CAFS_CommonC_G_000084	CU929230.1	transcription elongation regulator 1b (CA150) [Source:NCBI gene;Acc:797473]	0.646837	2.231e-05
CAFS_CommonC_G_053695	msi1	musashi RNA-binding protein 1 [Source:ZFIN;Acc:ZDB-GENE-050320-86]	0.788383	2.25794e-05
CAFS_CommonC_G_075355	nfe2l3	nuclear factor, erythroid 2-like 3 [Source:ZFIN;Acc:ZDB-GENE-040426-2334]	1.01192	2.29079e-05
CAFS_CommonC_G_062824	qdpra	quinoid dihydropteridine reductase a [Source:ZFIN;Acc:ZDB-GENE-070705-197]	1.00815	2.3132e-05
CAFS_CommonC_G_058090	ddx39b	DEAD (Asp-Glu-Ala-Asp) box polypeptide 39B [Source:ZFIN;Acc:ZDB-GENE-040426-1259]	0.751748	2.32562e-05
CAFS_CommonC_G_003405	btbd3a	BTB (POZ) domain containing 3a [Source:ZFIN;Acc:ZDB-GENE-090312-7]	0.649172	2.38242e-05
CAFS_CommonC_G_033887	psmd5	proteasome 26S subunit, non-ATPase 5 [Source:ZFIN;Acc:ZDB-GENE-050417-28]	0.857589	2.39715e-05
CAFS_CommonC_G_089213	hmox2b	heme oxygenase 2b [Source:ZFIN;Acc:ZDB-GENE-091118-52]	0.819376	2.44428e-05
CAFS_CommonC_G_045322	nrsn1	neurensin 1 [Source:ZFIN;Acc:ZDB-GENE-030131-7491]	0.731986	2.51946e-05
CAFS_CommonC_G_005093	ino80db	INO80 complex subunit Db [Source:ZFIN;Acc:ZDB-GENE-070112-2072]	0.909354	2.57107e-05
CAFS_CommonC_G_073266	slco3a1	solute carrier organic anion transporter family, member 3A1 [Source:ZFIN;Acc:ZDB-GENE-030131-8662]	0.671389	2.67036e-05
CAFS_CommonC_G_047853	polh	polymerase (DNA directed), eta [Source:ZFIN;Acc:ZDB-GENE-060421-4949]	0.814092	2.69381e-05
CAFS_CommonC_G_070161	riok1	RIO kinase 1 (yeast) [Source:ZFIN;Acc:ZDB-GENE-040426-1927]	1.05257	2.74244e-05
CAFS_CommonC_G_037058	zfyve21	zinc finger, FYVE domain containing 21 [Source:ZFIN;Acc:ZDB-GENE-030131-1296]	4.77433	2.79284e-05
CAFS_CommonC_G_068977	zgc:77056	zgc:77056 [Source:ZFIN;Acc:ZDB-GENE-030131-5248]	1.48306	2.84118e-05
CAFS_CommonC_G_051084	prox1b	prospero homeobox 1b [Source:ZFIN;Acc:ZDB-GENE-050107-3]	0.850684	2.8543e-05
CAFS_CommonC_G_005265	flvcr1	feline leukemia virus subgroup C cellular receptor 1 [Source:ZFIN;Acc:ZDB-GENE-041014-359]	0.643268	2.92063e-05
CAFS_CommonC_G_052652	acsbg2	acyl-CoA synthetase bubblegum family member 2 [Source:ZFIN;Acc:ZDB-GENE-030131-7099]	1.14694	2.96825e-05
CAFS_CommonC_G_071271	fam149b1	family with sequence similarity 149, member B1 [Source:ZFIN;Acc:ZDB-GENE-070112-2102]	0.651946	2.98147e-05
CAFS_CommonC_G_069507	vrk1	VRK serine/threonine kinase 1 [Source:ZFIN;Acc:ZDB-GENE-040426-2709]	1.05664	3.0953e-05
CAFS_CommonC_G_045098	hmgb2b	high mobility group box 2b [Source:ZFIN;Acc:ZDB-GENE-040912-122]	0.7893	3.379e-05
CAFS_CommonC_G_032297	pgam5	PGAM family member 5, serine/threonine protein phosphatase, mitochondrial [Source:ZFIN;Acc:ZDB-GENE-030131-683]	1.13654	3.43568e-05
CAFS_CommonC_G_008304	wdtc1	WD and tetratricopeptide repeats 1 [Source:ZFIN;Acc:ZDB-GENE-030131-3224]	0.955312	3.52358e-05
CAFS_CommonC_G_080613	dkc1	dyskeratosis congenita 1, dyskerin [Source:ZFIN;Acc:ZDB-GENE-031118-120]	0.844732	3.54891e-05
CAFS_CommonC_G_048985	ofd1	oral-facial-digital syndrome 1 [Source:ZFIN;Acc:ZDB-GENE-030131-5427]	0.584567	3.60909e-05
CAFS_CommonC_G_026894	adamts9	ADAM metallopeptidase with thrombospondin type 1 motif, 9 [Source:ZFIN;Acc:ZDB-GENE-070814-6]	1.83506	3.68928e-05
CAFS_CommonC_G_091546	CR751224.1	kelch-like protein 12 [Source:NCBI gene;Acc:101884662]	0.915432	3.68928e-05
CAFS_CommonC_G_042316	FP102018.1	latent transforming growth factor beta binding protein 3 [Source:NCBI gene;Acc:562912]	1.0126	3.77857e-05
CAFS_CommonC_G_054709	bzw1b	basic leucine zipper and W2 domains 1b [Source:ZFIN;Acc:ZDB-GENE-040426-2881]	1.3399	3.79062e-05
CAFS_CommonC_G_068925	si:dkey-165n16.1	si:dkey-165n16.1 [Source:ZFIN;Acc:ZDB-GENE-100922-224]	0.848884	3.9326e-05
CAFS_CommonC_G_056616	patl1	protein associated with topoisomerase II homolog 1 (yeast) [Source:ZFIN;Acc:ZDB-GENE-070209-83]	0.724468	4.22616e-05
CAFS_CommonC_G_038924	atad3	ATPase family, AAA domain containing 3 [Source:ZFIN;Acc:ZDB-GENE-040426-1826]	1.12035	4.22834e-05
CAFS_CommonC_G_084483	telo2	TEL2, telomere maintenance 2, homolog (S. cerevisiae) [Source:ZFIN;Acc:ZDB-GENE-061103-523]	0.80707	4.26725e-05
CAFS_CommonC_G_067069	brd9	bromodomain containing 9 [Source:ZFIN;Acc:ZDB-GENE-060502-1]	0.898895	4.26997e-05
CAFS_CommonC_G_078702	rnf144ab	ring finger protein 144ab [Source:ZFIN;Acc:ZDB-GENE-040718-486]	0.843507	4.42701e-05
CAFS_CommonC_G_068890	psmc4	proteasome 26S subunit, ATPase 4 [Source:ZFIN;Acc:ZDB-GENE-030131-5083]	0.81217	4.42894e-05
CAFS_CommonC_G_026395	ppp1r14c	protein phosphatase 1, regulatory (inhibitor) subunit 14C [Source:ZFIN;Acc:ZDB-GENE-050706-92]	1.06389	4.6092e-05
CAFS_CommonC_G_030947	tmem259	transmembrane protein 259 [Source:ZFIN;Acc:ZDB-GENE-080225-14]	0.658693	4.63952e-05
CAFS_CommonC_G_043364	si:ch211-217k17.7	si:ch211-217k17.7 [Source:ZFIN;Acc:ZDB-GENE-061009-11]	0.862995	4.7858e-05
CAFS_CommonC_G_022646	fam162a	family with sequence similarity 162, member A [Source:ZFIN;Acc:ZDB-GENE-030131-8307]	1.22779	4.79498e-05
CAFS_CommonC_G_075380	ccdc47	coiled-coil domain containing 47 [Source:ZFIN;Acc:ZDB-GENE-040912-15]	0.707987	4.8949e-05
CAFS_CommonC_G_008977	nmd3	NMD3 ribosome export adaptor [Source:ZFIN;Acc:ZDB-GENE-050320-149]	0.98503	4.92075e-05
CAFS_CommonC_G_037208	tnnc1a	troponin C type 1a (slow) [Source:ZFIN;Acc:ZDB-GENE-030523-1]	1.90304	5.06974e-05
CAFS_CommonC_G_069846	psmf1	proteasome inhibitor subunit 1 [Source:ZFIN;Acc:ZDB-GENE-040718-282]	0.864811	5.07009e-05
CAFS_CommonC_G_003490	cdk8	cyclin-dependent kinase 8 [Source:ZFIN;Acc:ZDB-GENE-030903-2]	0.677102	5.11225e-05
CAFS_CommonC_G_014379	pi4k2a	phosphatidylinositol 4-kinase type 2 alpha [Source:ZFIN;Acc:ZDB-GENE-040426-2675]	0.683465	5.23095e-05
CAFS_CommonC_G_084171	tmem204	transmembrane protein 204 [Source:ZFIN;Acc:ZDB-GENE-040724-12]	0.657922	5.23095e-05
CAFS_CommonC_G_013741	nsfl1c	NSFL1 (p97) cofactor (p47) [Source:ZFIN;Acc:ZDB-GENE-041114-160]	0.891879	5.40903e-05
CAFS_CommonC_G_062142	nocta	nocturnin a [Source:ZFIN;Acc:ZDB-GENE-050208-306]	1.464	5.42764e-05
CAFS_CommonC_G_076621	kif25	kinesin family member 25 [Source:ZFIN;Acc:ZDB-GENE-041001-167]	1.64804	5.72224e-05
CAFS_CommonC_G_040086	kcnh7	potassium channel, voltage gated eag related subfamily H, member 7 [Source:ZFIN;Acc:ZDB-GENE-120214-39]	0.874771	5.76858e-05
CAFS_CommonC_G_073559	fam57ba	family with sequence similarity 57, member Ba [Source:ZFIN;Acc:ZDB-GENE-030131-2046]	0.748252	5.77515e-05
CAFS_CommonC_G_044328	slco5a1a	solute carrier organic anion transporter family member 5A1a [Source:ZFIN;Acc:ZDB-GENE-090316-1]	0.830185	5.90384e-05
CAFS_CommonC_G_030525	stn1	STN1, CST complex subunit [Source:ZFIN;Acc:ZDB-GENE-040426-1390]	0.969855	5.92414e-05
CAFS_CommonC_G_091959	mvk	mevalonate kinase [Source:ZFIN;Acc:ZDB-GENE-041114-37]	1.30689	5.92414e-05
CAFS_CommonC_G_038217	abcf2a	ATP-binding cassette, sub-family F (GCN20), member 2a [Source:ZFIN;Acc:ZDB-GENE-030131-8714]	1.09398	5.95623e-05
CAFS_CommonC_G_087118	BX511082.1	0	1.16111	6.19569e-05
CAFS_CommonC_G_046060	CR628395.1	0	5.14477	6.40558e-05
CAFS_CommonC_G_047478	eif1axb	eukaryotic translation initiation factor 1A X-linked b [Source:ZFIN;Acc:ZDB-GENE-030131-1319]	0.780016	6.41428e-05
CAFS_CommonC_G_027315	tp53	tumor protein p53 [Source:ZFIN;Acc:ZDB-GENE-990415-270]	0.852475	6.50113e-05
CAFS_CommonC_G_068910	prpf31	PRP31 pre-mRNA processing factor 31 homolog (yeast) [Source:ZFIN;Acc:ZDB-GENE-040426-1561]	0.938834	6.50221e-05
CAFS_CommonC_G_002027	eomesb	eomesodermin homolog b [Source:ZFIN;Acc:ZDB-GENE-070318-1]	1.35037	6.63095e-05
CAFS_CommonC_G_078186	kctd1	potassium channel tetramerization domain containing 1 [Source:ZFIN;Acc:ZDB-GENE-040724-194]	0.789921	6.67706e-05
CAFS_CommonC_G_091430	pes	pescadillo [Source:ZFIN;Acc:ZDB-GENE-990415-206]	0.803702	6.69301e-05
CAFS_CommonC_G_065239	chico	chico [Source:ZFIN;Acc:ZDB-GENE-000210-28]	0.974458	6.91159e-05
CAFS_CommonC_G_026575	kctd5a	potassium channel tetramerization domain containing 5a [Source:ZFIN;Acc:ZDB-GENE-030131-727]	0.88457	7.192e-05
CAFS_CommonC_G_019600			1.32403	7.23974e-05
CAFS_CommonC_G_007030	rfwd3	ring finger and WD repeat domain 3 [Source:ZFIN;Acc:ZDB-GENE-120529-1]	0.880488	7.3417e-05
CAFS_CommonC_G_083150	snrpg	small nuclear ribonucleoprotein polypeptide G [Source:ZFIN;Acc:ZDB-GENE-040912-105]	0.866868	7.52527e-05
CAFS_CommonC_G_010723	sqlea	squalene epoxidase a [Source:ZFIN;Acc:ZDB-GENE-071004-98]	1.51968	7.59415e-05
CAFS_CommonC_G_074519	mff	mitochondrial fission factor [Source:ZFIN;Acc:ZDB-GENE-040426-1510]	0.682497	7.60553e-05
CAFS_CommonC_G_038440	max	myc associated factor X [Source:ZFIN;Acc:ZDB-GENE-990415-152]	0.801419	7.60742e-05
CAFS_CommonC_G_070215	plk4	polo-like kinase 4 (Drosophila) [Source:ZFIN;Acc:ZDB-GENE-030619-14]	1.35766	7.6289e-05
CAFS_CommonC_G_049004	grm1a	glutamate receptor, metabotropic 1a [Source:ZFIN;Acc:ZDB-GENE-030131-7893]	0.829471	7.78674e-05
CAFS_CommonC_G_042330	zgc:175248	zgc:175248 [Source:ZFIN;Acc:ZDB-GENE-080204-93]	1.75903	7.98033e-05
CAFS_CommonC_G_069795	si:ch211-284e13.6	si:ch211-284e13.6 [Source:ZFIN;Acc:ZDB-GENE-060526-163]	1.04315	8.13045e-05
CAFS_CommonC_G_025414	zgc:55733	zgc:55733 [Source:ZFIN;Acc:ZDB-GENE-040426-791]	0.78961	8.16081e-05
CAFS_CommonC_G_058590	cax2	cation/H+ exchanger protein 2 [Source:ZFIN;Acc:ZDB-GENE-100825-2]	0.883351	8.1898e-05
CAFS_CommonC_G_056151	prdm11	PR domain containing 11 [Source:ZFIN;Acc:ZDB-GENE-061221-1]	0.770114	8.46892e-05
CAFS_CommonC_G_010460	rrp15	ribosomal RNA processing 15 homolog [Source:ZFIN;Acc:ZDB-GENE-030131-5261]	0.954011	8.47018e-05
CAFS_CommonC_G_072387	utp15	utp15, U3 small nucleolar ribonucleoprotein, homolog [Source:ZFIN;Acc:ZDB-GENE-030131-3831]	0.949211	8.47018e-05
CAFS_CommonC_G_060716	calcrlb	calcitonin receptor-like b [Source:ZFIN;Acc:ZDB-GENE-080924-1]	1.30281	8.49515e-05
CAFS_CommonC_G_002162	tuba8l4	tubulin, alpha 8 like 4 [Source:ZFIN;Acc:ZDB-GENE-040426-860]	1.34248	8.58494e-05
CAFS_CommonC_G_065621	usp2a	ubiquitin specific peptidase 2a [Source:ZFIN;Acc:ZDB-GENE-041212-59]	1.14064	8.74731e-05
CAFS_CommonC_G_085266	myo10l3	myosin X-like 3 [Source:ZFIN;Acc:ZDB-GENE-070912-237]	1.05575	8.83009e-05
CAFS_CommonC_G_056381	h1f0	H1 histone family, member 0 [Source:ZFIN;Acc:ZDB-GENE-030131-337]	1.00853	8.90579e-05
CAFS_CommonC_G_020602	zcchc9	zinc finger, CCHC domain containing 9 [Source:ZFIN;Acc:ZDB-GENE-031030-9]	0.915872	9.00059e-05
CAFS_CommonC_G_011403	angptl4	angiopoietin-like 4 [Source:ZFIN;Acc:ZDB-GENE-041111-222]	1.2883	9.05178e-05
CAFS_CommonC_G_091988	ccnt2b	cyclin T2b [Source:ZFIN;Acc:ZDB-GENE-030131-183]	0.662519	9.0881e-05
CAFS_CommonC_G_009629	si:zfos-943e10.1	si:zfos-943e10.1 [Source:ZFIN;Acc:ZDB-GENE-030131-5694]	0.919364	9.14894e-05
CAFS_CommonC_G_073282	chd2	chromodomain helicase DNA binding protein 2 [Source:ZFIN;Acc:ZDB-GENE-050419-256]	1.60391	9.297e-05
CAFS_CommonC_G_017427	slc16a1b	solute carrier family 16 (monocarboxylate transporter), member 1b [Source:ZFIN;Acc:ZDB-GENE-030515-5]	1.08298	9.4245e-05
CAFS_CommonC_G_050431	zgc:77287	zgc:77287 [Source:ZFIN;Acc:ZDB-GENE-040426-2337]	1.08216	9.50586e-05
CAFS_CommonC_G_061034	trmt61a	tRNA methyltransferase 61A [Source:ZFIN;Acc:ZDB-GENE-040718-5]	0.860149	9.5203e-05
CAFS_CommonC_G_014347	enpp5	ectonucleotide pyrophosphatase/phosphodiesterase 5 [Source:ZFIN;Acc:ZDB-GENE-041014-10]	0.841688	9.81861e-05
CAFS_CommonC_G_042315	FP102018.1	latent transforming growth factor beta binding protein 3 [Source:NCBI gene;Acc:562912]	1.15681	9.94005e-05
CAFS_CommonC_G_067247	adnp2a	ADNP homeobox 2a [Source:ZFIN;Acc:ZDB-GENE-040914-55]	0.942208	9.97089e-05
CAFS_CommonC_G_050080	emp3b	epithelial membrane protein 3b [Source:ZFIN;Acc:ZDB-GENE-050913-51]	0.937463	0.000104771
CAFS_CommonC_G_022984	zfr2	zinc finger RNA binding protein 2 [Source:ZFIN;Acc:ZDB-GENE-070705-184]	0.879425	0.000105834
CAFS_CommonC_G_065729	rnf113a	ring finger protein 113A [Source:ZFIN;Acc:ZDB-GENE-040825-1]	0.862909	0.000105834
CAFS_CommonC_G_045070	grm1a	glutamate receptor, metabotropic 1a [Source:ZFIN;Acc:ZDB-GENE-030131-7893]	0.714015	0.000106191
CAFS_CommonC_G_066288	wdr6	WD repeat domain 6 [Source:ZFIN;Acc:ZDB-GENE-081104-368]	0.80845	0.000106309
CAFS_CommonC_G_005771	pnkd	PNKD, MBL domain containing [Source:ZFIN;Acc:ZDB-GENE-050208-278]	0.817909	0.000107245
CAFS_CommonC_G_064878	mbd3a	methyl-CpG binding domain protein 3a [Source:ZFIN;Acc:ZDB-GENE-030131-9077]	0.697133	0.000110726
CAFS_CommonC_G_027653	plin2	perilipin 2 [Source:ZFIN;Acc:ZDB-GENE-050913-12]	4.5431	0.000111136
CAFS_CommonC_G_091598	tsen54	TSEN54 tRNA splicing endonuclease subunit [Source:ZFIN;Acc:ZDB-GENE-050522-454]	0.931582	0.000111136
CAFS_CommonC_G_078744	actc1a	actin, alpha, cardiac muscle 1a [Source:ZFIN;Acc:ZDB-GENE-040520-4]	2.00807	0.000113817
CAFS_CommonC_G_006360	tecra	trans-2,3-enoyl-CoA reductase a [Source:ZFIN;Acc:ZDB-GENE-090930-1]	2.17436	0.00011432
CAFS_CommonC_G_055067	txndc9	thioredoxin domain containing 9 [Source:ZFIN;Acc:ZDB-GENE-030131-8569]	1.04489	0.00011787
CAFS_CommonC_G_087303	nr5a5	nuclear receptor subfamily 5, group A, member 5 [Source:ZFIN;Acc:ZDB-GENE-030131-4652]	1.21219	0.000118079
CAFS_CommonC_G_080473	dok1a	docking protein 1a [Source:ZFIN;Acc:ZDB-GENE-080721-2]	2.66097	0.000118216
CAFS_CommonC_G_017601	acsl1a	acyl-CoA synthetase long chain family member 1a [Source:ZFIN;Acc:ZDB-GENE-050809-115]	0.783104	0.000120008
CAFS_CommonC_G_078418	brip1	BRCA1 interacting protein C-terminal helicase 1 [Source:ZFIN;Acc:ZDB-GENE-081107-11]	1.00504	0.000120509
CAFS_CommonC_G_051116	orc2	origin recognition complex, subunit 2 [Source:ZFIN;Acc:ZDB-GENE-061013-682]	1.5107	0.00012165
CAFS_CommonC_G_058612	efcc1	EF-hand and coiled-coil domain containing 1 [Source:ZFIN;Acc:ZDB-GENE-120813-3]	0.768888	0.000122226
CAFS_CommonC_G_016197	tnnc1a	troponin C type 1a (slow) [Source:ZFIN;Acc:ZDB-GENE-030523-1]	1.39095	0.00012436
CAFS_CommonC_G_043908	si:dkey-93h22.8	si:dkey-93h22.8 [Source:ZFIN;Acc:ZDB-GENE-041008-203]	1.30022	0.00012788
CAFS_CommonC_G_015651	smad1	SMAD family member 1 [Source:ZFIN;Acc:ZDB-GENE-991119-8]	0.678198	0.000129237
CAFS_CommonC_G_056411	atad2	ATPase family, AAA domain containing 2 [Source:ZFIN;Acc:ZDB-GENE-030131-7003]	1.03182	0.000130956
CAFS_CommonC_G_085023	metap2b	methionyl aminopeptidase 2b [Source:ZFIN;Acc:ZDB-GENE-030131-2172]	0.587841	0.000131518
CAFS_CommonC_G_048008	43531	membrane-associated ring finger (C3HC4) 7 [Source:ZFIN;Acc:ZDB-GENE-080204-121]	0.643664	0.000132777
CAFS_CommonC_G_043925	orc2	origin recognition complex, subunit 2 [Source:ZFIN;Acc:ZDB-GENE-061013-682]	1.03645	0.000137114
CAFS_CommonC_G_090848	adipor2	adiponectin receptor 2 [Source:ZFIN;Acc:ZDB-GENE-041210-60]	0.853779	0.000140278
CAFS_CommonC_G_058092	ddx39b	DEAD (Asp-Glu-Ala-Asp) box polypeptide 39B [Source:ZFIN;Acc:ZDB-GENE-040426-1259]	0.735461	0.000142033
CAFS_CommonC_G_038216	abcf2a	ATP-binding cassette, sub-family F (GCN20), member 2a [Source:ZFIN;Acc:ZDB-GENE-030131-8714]	1.36596	0.000143542
CAFS_CommonC_G_059973	bicral	BRD4 interacting chromatin remodeling complex associated protein like [Source:ZFIN;Acc:ZDB-GENE-100716-3]	0.81956	0.000143774
CAFS_CommonC_G_088461	mgat3a	mannosyl (beta-1,4-)-glycoprotein beta-1,4-N-acetylglucosaminyltransferase a [Source:ZFIN;Acc:ZDB-GENE-050522-249]	0.869999	0.00014458
CAFS_CommonC_G_088737	baxa	BCL2 associated X, apoptosis regulator a [Source:ZFIN;Acc:ZDB-GENE-000511-6]	0.740184	0.000145142
CAFS_CommonC_G_062092	mid1ip1l	MID1 interacting protein 1, like [Source:ZFIN;Acc:ZDB-GENE-030131-1697]	0.729347	0.000147362
CAFS_CommonC_G_057044	slc20a1b	solute carrier family 20 (phosphate transporter), member 1b [Source:ZFIN;Acc:ZDB-GENE-030131-260]	0.634106	0.000147988
CAFS_CommonC_G_037349	ewsr1a	EWS RNA-binding protein 1a [Source:ZFIN;Acc:ZDB-GENE-030131-2317]	0.728204	0.000154427
CAFS_CommonC_G_046866	znhit1	zinc finger, HIT-type containing 1 [Source:ZFIN;Acc:ZDB-GENE-050417-272]	0.774307	0.000159701
CAFS_CommonC_G_048941	bag3	BCL2 associated athanogene 3 [Source:ZFIN;Acc:ZDB-GENE-040801-40]	0.979281	0.000159701
CAFS_CommonC_G_074520	mrpl44	mitochondrial ribosomal protein L44 [Source:ZFIN;Acc:ZDB-GENE-050913-59]	0.964376	0.000161931
CAFS_CommonC_G_019599	fancm	FA complementation group M [Source:ZFIN;Acc:ZDB-GENE-090929-1]	1.48499	0.000162683
CAFS_CommonC_G_048307	smim29	small integral membrane protein 29 [Source:ZFIN;Acc:ZDB-GENE-031118-211]	1.06566	0.000164003
CAFS_CommonC_G_069647	xkr6b	XK, Kell blood group complex subunit-related family, member 6b [Source:ZFIN;Acc:ZDB-GENE-040724-153]	1.00491	0.000164003
CAFS_CommonC_G_044730	tlr4al	toll-like receptor 4a, like [Source:ZFIN;Acc:ZDB-GENE-090507-2]	3.1193	0.000164005
CAFS_CommonC_G_065793	wdr26b	WD repeat domain 26b [Source:ZFIN;Acc:ZDB-GENE-041014-277]	0.608942	0.000164005
CAFS_CommonC_G_042647	acin1b	apoptotic chromatin condensation inducer 1b [Source:ZFIN;Acc:ZDB-GENE-030826-12]	0.640485	0.000164504
CAFS_CommonC_G_091450	slc25a15b	solute carrier family 25 (mitochondrial carrier; ornithine transporter) member 15b [Source:ZFIN;Acc:ZDB-GENE-060526-35]	0.955408	0.000164504
CAFS_CommonC_G_084086	cct5	chaperonin containing TCP1, subunit 5 (epsilon) [Source:ZFIN;Acc:ZDB-GENE-030131-977]	0.853801	0.000164801
CAFS_CommonC_G_048189	fopnl	fgfr1op N-terminal like [Source:ZFIN;Acc:ZDB-GENE-101124-1]	1.06314	0.000168294
CAFS_CommonC_G_002173	il6st	interleukin 6 signal transducer [Source:ZFIN;Acc:ZDB-GENE-080104-6]	0.804591	0.000168421
CAFS_CommonC_G_043932	tomm20a	translocase of outer mitochondrial membrane 20 [Source:ZFIN;Acc:ZDB-GENE-040426-1976]	0.869982	0.000168527
CAFS_CommonC_G_090950	stab2	stabilin 2 [Source:ZFIN;Acc:ZDB-GENE-041210-336]	0.850652	0.000169072
CAFS_CommonC_G_031851	tmem168a	transmembrane protein 168a [Source:ZFIN;Acc:ZDB-GENE-050419-97]	0.874431	0.000171094
CAFS_CommonC_G_028567	npm1a	nucleophosmin 1a [Source:ZFIN;Acc:ZDB-GENE-021028-1]	0.692827	0.000171123
CAFS_CommonC_G_066069	eif5	eukaryotic translation initiation factor 5 [Source:ZFIN;Acc:ZDB-GENE-030131-975]	0.944912	0.000172133
CAFS_CommonC_G_079533	capn15	calpain 15 [Source:ZFIN;Acc:ZDB-GENE-140106-70]	0.998808	0.000173924
CAFS_CommonC_G_014177	actl6a	actin-like 6A [Source:ZFIN;Acc:ZDB-GENE-020419-36]	0.617217	0.000176812
CAFS_CommonC_G_049449	crtap	cartilage associated protein [Source:ZFIN;Acc:ZDB-GENE-040426-2619]	0.836666	0.000179603
CAFS_CommonC_G_040591	mrps9	mitochondrial ribosomal protein S9 [Source:ZFIN;Acc:ZDB-GENE-060825-257]	0.91989	0.000184933
CAFS_CommonC_G_058260	slc45a1	solute carrier family 45, member 1 [Source:ZFIN;Acc:ZDB-GENE-070112-2152]	0.702184	0.000186041
CAFS_CommonC_G_019794	nfe2l3	nuclear factor, erythroid 2-like 3 [Source:ZFIN;Acc:ZDB-GENE-040426-2334]	1.60662	0.000188951
CAFS_CommonC_G_092338	ddx46	DEAD (Asp-Glu-Ala-Asp) box polypeptide 46 [Source:ZFIN;Acc:ZDB-GENE-030131-667]	1.08734	0.000191173
CAFS_CommonC_G_079701	otpa	orthopedia homeobox a [Source:ZFIN;Acc:ZDB-GENE-070216-1]	0.941077	0.000192622
CAFS_CommonC_G_026518	etnk2	ethanolamine kinase 2 [Source:ZFIN;Acc:ZDB-GENE-050913-135]	0.944955	0.000196659
CAFS_CommonC_G_046556	si:ch211-106a19.1	si:ch211-106a19.1 [Source:ZFIN;Acc:ZDB-GENE-060526-3]	0.754068	0.000198344
CAFS_CommonC_G_004528	dlgap4b	discs, large (Drosophila) homolog-associated protein 4b [Source:ZFIN;Acc:ZDB-GENE-101215-2]	0.652082	0.000203342
CAFS_CommonC_G_012004	snrpa1	small nuclear ribonucleoprotein polypeptide A' [Source:ZFIN;Acc:ZDB-GENE-041114-82]	0.975427	0.000206063
CAFS_CommonC_G_016279	sox7	SRY (sex determining region Y)-box 7 [Source:ZFIN;Acc:ZDB-GENE-040109-4]	0.772817	0.000206259
CAFS_CommonC_G_067416	tbrg4	transforming growth factor beta regulator 4 [Source:ZFIN;Acc:ZDB-GENE-091020-8]	0.880305	0.000207308
CAFS_CommonC_G_016616	nccrp1	non-specific cytotoxic cell receptor protein 1 [Source:ZFIN;Acc:ZDB-GENE-000210-13]	0.807832	0.000207349
CAFS_CommonC_G_062980	nxt2	nuclear transport factor 2-like export factor 2 [Source:ZFIN;Acc:ZDB-GENE-050521-1]	0.855794	0.000209642
CAFS_CommonC_G_084442	ddx5	DEAD (Asp-Glu-Ala-Asp) box helicase 5 [Source:ZFIN;Acc:ZDB-GENE-030131-925]	0.916485	0.00021066
CAFS_CommonC_G_048607	hnrnpdl	heterogeneous nuclear ribonucleoprotein D-like [Source:ZFIN;Acc:ZDB-GENE-040426-2717]	0.628658	0.000211662
CAFS_CommonC_G_078446	slc35f3b	solute carrier family 35, member F3b [Source:ZFIN;Acc:ZDB-GENE-090312-118]	0.835627	0.000216855
CAFS_CommonC_G_045734	sh3gl3b	SH3-domain GRB2-like 3b [Source:ZFIN;Acc:ZDB-GENE-040121-4]	0.925749	0.000219543
CAFS_CommonC_G_023498	ftsj3	FtsJ RNA methyltransferase homolog 3 [Source:ZFIN;Acc:ZDB-GENE-030131-9828]	1.04517	0.000220434
CAFS_CommonC_G_090952	wnt16	wingless-type MMTV integration site family, member 16 [Source:ZFIN;Acc:ZDB-GENE-040426-2330]	0.734406	0.000221395
CAFS_CommonC_G_071161			1.30073	0.000223487
CAFS_CommonC_G_037424	adnp2a	ADNP homeobox 2a [Source:ZFIN;Acc:ZDB-GENE-040914-55]	0.715984	0.000227032
CAFS_CommonC_G_061822	f8	coagulation factor VIII, procoagulant component [Source:ZFIN;Acc:ZDB-GENE-090629-2]	2.05932	0.000227183
CAFS_CommonC_G_024029	sppl2	signal peptide peptidase-like 2 [Source:ZFIN;Acc:ZDB-GENE-030131-4265]	0.774787	0.000227592
CAFS_CommonC_G_052885	magoh	mago homolog, exon junction complex subunit [Source:ZFIN;Acc:ZDB-GENE-041216-1]	0.780185	0.0002285
CAFS_CommonC_G_088561	mylpfa	myosin light chain, phosphorylatable, fast skeletal muscle a [Source:ZFIN;Acc:ZDB-GENE-990712-15]	1.34697	0.000228955
CAFS_CommonC_G_058268	slc29a1b	solute carrier family 29 (equilibrative nucleoside transporter), member 1b [Source:ZFIN;Acc:ZDB-GENE-130415-4]	1.73634	0.000230796
CAFS_CommonC_G_048175	rnf34b	ring finger protein 34b [Source:ZFIN;Acc:ZDB-GENE-071004-31]	0.761648	0.000230801
CAFS_CommonC_G_059171	si:ch211-121a2.4	si:ch211-121a2.4 [Source:ZFIN;Acc:ZDB-GENE-070705-23]	1.21564	0.000236306
CAFS_CommonC_G_069593	dhx32b	DEAH (Asp-Glu-Ala-His) box polypeptide 32b [Source:ZFIN;Acc:ZDB-GENE-130613-5]	0.823302	0.00023747
CAFS_CommonC_G_084079	idi1	isopentenyl-diphosphate delta isomerase 1 [Source:ZFIN;Acc:ZDB-GENE-050913-44]	1.20177	0.000237898
CAFS_CommonC_G_089835	rad51ap1	RAD51 associated protein 1 [Source:ZFIN;Acc:ZDB-GENE-050419-96]	1.29862	0.000243842
CAFS_CommonC_G_024557	tmem97	transmembrane protein 97 [Source:ZFIN;Acc:ZDB-GENE-110627-1]	2.43723	0.000244307
CAFS_CommonC_G_088804	mtfr2	mitochondrial fission regulator 2 [Source:ZFIN;Acc:ZDB-GENE-061013-398]	1.17534	0.000244307
CAFS_CommonC_G_048536	smx5	smx5 [Source:ZFIN;Acc:ZDB-GENE-000616-10]	0.96964	0.000245012
CAFS_CommonC_G_063936	ptp4a1	protein tyrosine phosphatase type IVA, member 1 [Source:ZFIN;Acc:ZDB-GENE-041121-11]	0.870871	0.000246862
CAFS_CommonC_G_056212	mb	myoglobin [Source:ZFIN;Acc:ZDB-GENE-040426-1430]	1.89033	0.000247427
CAFS_CommonC_G_052519	ncl	nucleolin [Source:ZFIN;Acc:ZDB-GENE-030131-6986]	0.9606	0.000248682
CAFS_CommonC_G_088153	slc25a25a	solute carrier family 25 (mitochondrial carrier; phosphate carrier), member 25a [Source:ZFIN;Acc:ZDB-GENE-040426-2396]	0.902833	0.000249778
CAFS_CommonC_G_046729	gig2o	grass carp reovirus (GCRV)-induced gene 2o [Source:ZFIN;Acc:ZDB-GENE-130517-8]	1.81235	0.000250956
CAFS_CommonC_G_077611	tle2c	transducin like enhancer of split 2c [Source:ZFIN;Acc:ZDB-GENE-060512-84]	0.953563	0.000255934
CAFS_CommonC_G_086851	acadm	acyl-CoA dehydrogenase medium chain [Source:ZFIN;Acc:ZDB-GENE-040426-1945]	0.828492	0.0002651
CAFS_CommonC_G_029125	naalad2	N-acetylated alpha-linked acidic dipeptidase 2 [Source:ZFIN;Acc:ZDB-GENE-040426-1025]	0.884283	0.000266245
CAFS_CommonC_G_007959	ide	insulin-degrading enzyme [Source:ZFIN;Acc:ZDB-GENE-070410-85]	0.74203	0.000266341
CAFS_CommonC_G_047880	serbp1a	SERPINE1 mRNA binding protein 1a [Source:ZFIN;Acc:ZDB-GENE-030131-7389]	0.739856	0.0002666
CAFS_CommonC_G_042741	slc4a10a	solute carrier family 4, sodium bicarbonate transporter, member 10a [Source:ZFIN;Acc:ZDB-GENE-100215-3]	0.852888	0.000276689
CAFS_CommonC_G_048626	ap1m2	adaptor related protein complex 1 subunit mu 2 [Source:ZFIN;Acc:ZDB-GENE-041114-20]	1.59635	0.000277286
CAFS_CommonC_G_058573	snrpe	small nuclear ribonucleoprotein polypeptide E [Source:ZFIN;Acc:ZDB-GENE-040426-1112]	0.9458	0.00027842
CAFS_CommonC_G_001832	ncoa5	nuclear receptor coactivator 5 [Source:ZFIN;Acc:ZDB-GENE-040912-155]	0.909226	0.000284516
CAFS_CommonC_G_072614	agk	acylglycerol kinase [Source:ZFIN;Acc:ZDB-GENE-030131-6202]	0.792668	0.000292056
CAFS_CommonC_G_077384	dspa	desmoplakin a [Source:ZFIN;Acc:ZDB-GENE-030131-2743]	1.11662	0.000298982
CAFS_CommonC_G_069587	CABZ01079748.1	0	1.74892	0.000302292
CAFS_CommonC_G_006180	FO834799.1	Fanconi anemia group A protein-like [Source:NCBI gene;Acc:110438398]	0.803806	0.000308625
CAFS_CommonC_G_005851	abhd16a	abhydrolase domain containing 16A [Source:ZFIN;Acc:ZDB-GENE-010601-2]	1.00997	0.000309338
CAFS_CommonC_G_089082	ldlra	low density lipoprotein receptor a [Source:ZFIN;Acc:ZDB-GENE-031217-1]	2.05531	0.00031114
CAFS_CommonC_G_066899	si:ch211-197h24.6	si:ch211-197h24.6 [Source:ZFIN;Acc:ZDB-GENE-030131-1361]	0.742574	0.000311494
CAFS_CommonC_G_014598	rbms1a	RNA binding motif, single stranded interacting protein 1a [Source:ZFIN;Acc:ZDB-GENE-030131-4967]	1.0898	0.000311527
CAFS_CommonC_G_086781	znf207a	zinc finger protein 207, a [Source:ZFIN;Acc:ZDB-GENE-040426-2273]	0.712695	0.000311527
CAFS_CommonC_G_088845	phb	prohibitin [Source:ZFIN;Acc:ZDB-GENE-030131-6577]	0.890677	0.000312984
CAFS_CommonC_G_061149	sppl2	signal peptide peptidase-like 2 [Source:ZFIN;Acc:ZDB-GENE-030131-4265]	0.639691	0.000316713
CAFS_CommonC_G_058649	tmem176	transmembrane protein 176 [Source:ZFIN;Acc:ZDB-GENE-080902-2]	0.896965	0.000319905
CAFS_CommonC_G_079376	rpia	ribose 5-phosphate isomerase A (ribose 5-phosphate epimerase) [Source:ZFIN;Acc:ZDB-GENE-041114-24]	0.756789	0.000328926
CAFS_CommonC_G_066073	eif5	eukaryotic translation initiation factor 5 [Source:ZFIN;Acc:ZDB-GENE-030131-975]	0.881065	0.000336522
CAFS_CommonC_G_044340	fdft1	farnesyl-diphosphate farnesyltransferase 1 [Source:ZFIN;Acc:ZDB-GENE-081104-242]	1.17274	0.000343579
CAFS_CommonC_G_019696	rnf150b	ring finger protein 150b [Source:ZFIN;Acc:ZDB-GENE-050417-470]	0.691458	0.000346837
CAFS_CommonC_G_059310	clptm1	cleft lip and palate associated transmembrane protein 1 [Source:ZFIN;Acc:ZDB-GENE-040801-265]	0.891219	0.000349196
CAFS_CommonC_G_056571	abca1a	ATP-binding cassette, sub-family A (ABC1), member 1A [Source:ZFIN;Acc:ZDB-GENE-031006-12]	0.750189	0.000349396
CAFS_CommonC_G_011339	cc2d1b	coiled-coil and C2 domain containing 1B [Source:ZFIN;Acc:ZDB-GENE-030131-1426]	0.864214	0.000360853
CAFS_CommonC_G_038435	susd6	sushi domain containing 6 [Source:ZFIN;Acc:ZDB-GENE-030131-8832]	0.626502	0.000370614
CAFS_CommonC_G_064069	ctdsplb	CTD (carboxy-terminal domain, RNA polymerase II, polypeptide A) small phosphatase-like b [Source:ZFIN;Acc:ZDB-GENE-060929-488]	0.696285	0.000371108
CAFS_CommonC_G_076768	hadhaa	hydroxyacyl-CoA dehydrogenase trifunctional multienzyme complex subunit alpha a [Source:ZFIN;Acc:ZDB-GENE-031222-5]	0.881702	0.000371198
CAFS_CommonC_G_044807	snrpb	small nuclear ribonucleoprotein polypeptides B and B1 [Source:ZFIN;Acc:ZDB-GENE-040426-1819]	1.07361	0.000371283
CAFS_CommonC_G_038442	srsf5b	serine/arginine-rich splicing factor 5b [Source:ZFIN;Acc:ZDB-GENE-040718-354]	0.920855	0.00037129
CAFS_CommonC_G_074805	polr1c	RNA polymerase I and III subunit C [Source:ZFIN;Acc:ZDB-GENE-040426-1495]	0.618779	0.000379817
CAFS_CommonC_G_002160	si:ch211-114n24.6	si:ch211-114n24.6 [Source:ZFIN;Acc:ZDB-GENE-120214-26]	1.27881	0.000381585
CAFS_CommonC_G_065682	blvra	biliverdin reductase A [Source:ZFIN;Acc:ZDB-GENE-060929-312]	0.854738	0.000397862
CAFS_CommonC_G_065810	ankhb	ANKH inorganic pyrophosphate transport regulator b [Source:ZFIN;Acc:ZDB-GENE-030131-2458]	0.5995	0.00039827
CAFS_CommonC_G_014362	si:ch211-196h16.12	si:ch211-196h16.12 [Source:ZFIN;Acc:ZDB-GENE-121214-351]	1.64802	0.000403551
CAFS_CommonC_G_000388	ube2d1b	ubiquitin-conjugating enzyme E2D 1b [Source:ZFIN;Acc:ZDB-GENE-030131-2735]	0.60464	0.000405024
CAFS_CommonC_G_022166	clcn5b	chloride channel, voltage-sensitive 5b [Source:ZFIN;Acc:ZDB-GENE-110407-11]	0.805351	0.000409709
CAFS_CommonC_G_085363	ngdn	neuroguidin, EIF4E binding protein [Source:ZFIN;Acc:ZDB-GENE-031030-13]	0.886671	0.000414411
CAFS_CommonC_G_037152	pcbp2	poly(rC) binding protein 2 [Source:ZFIN;Acc:ZDB-GENE-030131-563]	0.685103	0.000415062
CAFS_CommonC_G_010004	rpa1	replication protein A1 [Source:ZFIN;Acc:ZDB-GENE-030912-3]	0.641139	0.000418998
CAFS_CommonC_G_091913	ksr2	kinase suppressor of ras 2 [Source:ZFIN;Acc:ZDB-GENE-030131-8047]	0.654535	0.000419452
CAFS_CommonC_G_060929	myl7	myosin, light chain 7, regulatory [Source:ZFIN;Acc:ZDB-GENE-991019-3]	2.33763	0.000422245
CAFS_CommonC_G_073231	cttnbp2	cortactin binding protein 2 [Source:ZFIN;Acc:ZDB-GENE-030131-8134]	0.644155	0.000429667
CAFS_CommonC_G_010046	ppp1cab	protein phosphatase 1, catalytic subunit, alpha isozyme b [Source:ZFIN;Acc:ZDB-GENE-030131-5512]	0.66535	0.000434732
CAFS_CommonC_G_068241	si:dkey-242e21.3	si:dkey-242e21.3 [Source:ZFIN;Acc:ZDB-GENE-100922-110]	0.977444	0.000439382
CAFS_CommonC_G_084287			1.24578	0.000455477
CAFS_CommonC_G_063747	cnbpb	CCHC-type zinc finger, nucleic acid binding protein b [Source:ZFIN;Acc:ZDB-GENE-030131-7782]	0.883423	0.000456552
CAFS_CommonC_G_010445	nup62l	nucleoporin 62 like [Source:ZFIN;Acc:ZDB-GENE-030131-8491]	1.34268	0.000457506
CAFS_CommonC_G_031238	zmp:0000000760	zmp:0000000760 [Source:ZFIN;Acc:ZDB-GENE-130530-763]	2.39045	0.000464511
CAFS_CommonC_G_061460	wdr43	WD repeat domain 43 [Source:ZFIN;Acc:ZDB-GENE-021231-3]	0.907475	0.000468899
CAFS_CommonC_G_034787	cpda	carboxypeptidase D, a [Source:ZFIN;Acc:ZDB-GENE-081112-2]	0.725384	0.000486594
CAFS_CommonC_G_068454	dazap1	DAZ associated protein 1 [Source:ZFIN;Acc:ZDB-GENE-070212-1]	0.925438	0.000498092
CAFS_CommonC_G_077739	atp1b3a	ATPase Na+/K+ transporting subunit beta 3a [Source:ZFIN;Acc:ZDB-GENE-990415-167]	1.11253	0.000498092
CAFS_CommonC_G_008171	eif4bb	eukaryotic translation initiation factor 4Bb [Source:ZFIN;Acc:ZDB-GENE-030131-8563]	0.723122	0.000498508
CAFS_CommonC_G_060561	ppifa	peptidylprolyl isomerase Fa [Source:ZFIN;Acc:ZDB-GENE-040912-52]	1.05714	0.000501539
CAFS_CommonC_G_061075	mfsd2b	major facilitator superfamily domain containing 2B [Source:ZFIN;Acc:ZDB-GENE-041210-308]	1.08298	0.000521709
CAFS_CommonC_G_089231	pum3	pumilio RNA-binding family member 3 [Source:ZFIN;Acc:ZDB-GENE-030131-9808]	0.786294	0.000524864
CAFS_CommonC_G_058562	usp37	ubiquitin specific peptidase 37 [Source:ZFIN;Acc:ZDB-GENE-061013-802]	0.661563	0.000524871
CAFS_CommonC_G_023633	hsd17b12a	hydroxysteroid (17-beta) dehydrogenase 12a [Source:ZFIN;Acc:ZDB-GENE-030131-5628]	1.51205	0.000542437
CAFS_CommonC_G_050375	43528	membrane-associated ring finger (C3HC4) 4 [Source:ZFIN;Acc:ZDB-GENE-041210-304]	0.820342	0.000542437
CAFS_CommonC_G_056060	gyg2	glycogenin 2 [Source:ZFIN;Acc:ZDB-GENE-080723-74]	1.7675	0.000542437
CAFS_CommonC_G_006083	zgc:162344	zgc:162344 [Source:ZFIN;Acc:ZDB-GENE-030131-6058]	0.615042	0.000546547
CAFS_CommonC_G_059325	gtpbp4	GTP binding protein 4 [Source:ZFIN;Acc:ZDB-GENE-030131-5982]	0.793516	0.000548581
CAFS_CommonC_G_028462	cdv3	carnitine deficiency-associated gene expressed in ventricle 3 [Source:ZFIN;Acc:ZDB-GENE-030131-6034]	0.665319	0.000556966
CAFS_CommonC_G_084526	atic	5-aminoimidazole-4-carboxamide ribonucleotide formyltransferase/IMP cyclohydrolase [Source:ZFIN;Acc:ZDB-GENE-011212-4]	0.785646	0.000556966
CAFS_CommonC_G_070814	wdr43	WD repeat domain 43 [Source:ZFIN;Acc:ZDB-GENE-021231-3]	0.847995	0.000560877
CAFS_CommonC_G_031393	RNF5	ring finger protein 5 [Source:NCBI gene;Acc:100537822]	0.751859	0.000562676
CAFS_CommonC_G_092209	smn1	survival of motor neuron 1, telomeric [Source:ZFIN;Acc:ZDB-GENE-990715-16]	0.845045	0.000567417
CAFS_CommonC_G_037173	CABZ01072885.1	RAB26, member RAS oncogene family [Source:NCBI gene;Acc:101885743]	0.692799	0.000567856
CAFS_CommonC_G_085478	zgc:172302	zgc:172302 [Source:ZFIN;Acc:ZDB-GENE-081205-5]	0.802728	0.000569675
CAFS_CommonC_G_049173	fkbp9	FK506 binding protein 9 [Source:ZFIN;Acc:ZDB-GENE-040801-23]	0.875788	0.000572567
CAFS_CommonC_G_010993	fam199x	family with sequence similarity 199, X-linked [Source:ZFIN;Acc:ZDB-GENE-040808-24]	0.686684	0.000573421
CAFS_CommonC_G_047009	dgcr8	DGCR8 microprocessor complex subunit [Source:ZFIN;Acc:ZDB-GENE-030131-3421]	0.872418	0.000580957
CAFS_CommonC_G_014078	dnm1l	dynamin 1-like [Source:ZFIN;Acc:ZDB-GENE-040426-1556]	0.73335	0.000581495
CAFS_CommonC_G_071044	gskip	gsk3b interacting protein [Source:ZFIN;Acc:ZDB-GENE-040426-2777]	0.691364	0.000582216
CAFS_CommonC_G_034275	ddx23	DEAD (Asp-Glu-Ala-Asp) box polypeptide 23 [Source:ZFIN;Acc:ZDB-GENE-030131-6215]	0.67443	0.000582989
CAFS_CommonC_G_042619	mcoln1b	mucolipin 1b [Source:ZFIN;Acc:ZDB-GENE-130514-1]	0.599972	0.000589183
CAFS_CommonC_G_037876	tnksb	tankyrase, TRF1-interacting ankyrin-related ADP-ribose polymerase b [Source:ZFIN;Acc:ZDB-GENE-030131-4865]	0.642787	0.000589509
CAFS_CommonC_G_024494	lzts2b	leucine zipper, putative tumor suppressor 2b [Source:ZFIN;Acc:ZDB-GENE-030131-9587]	0.636161	0.000591293
CAFS_CommonC_G_072209	sphkap	SPHK1 interactor, AKAP domain containing [Source:ZFIN;Acc:ZDB-GENE-050419-32]	0.74053	0.000596326
CAFS_CommonC_G_083272	ppig	peptidylprolyl isomerase G (cyclophilin G) [Source:ZFIN;Acc:ZDB-GENE-040426-2822]	0.770801	0.000596326
CAFS_CommonC_G_005405	nol6	nucleolar protein 6 (RNA-associated) [Source:ZFIN;Acc:ZDB-GENE-030131-6294]	0.609395	0.000600236
CAFS_CommonC_G_045786	wdtc1	WD and tetratricopeptide repeats 1 [Source:ZFIN;Acc:ZDB-GENE-030131-3224]	0.828251	0.000610359
CAFS_CommonC_G_089624	nrf1	nuclear respiratory factor 1 [Source:ZFIN;Acc:ZDB-GENE-001221-1]	0.637432	0.000610872
CAFS_CommonC_G_092044	si:ch211-117k10.3	si:ch211-117k10.3 [Source:ZFIN;Acc:ZDB-GENE-141212-273]	0.620341	0.000611927
CAFS_CommonC_G_026490	magt1	magnesium transporter 1 [Source:ZFIN;Acc:ZDB-GENE-030131-3667]	0.907005	0.000617841
CAFS_CommonC_G_043370	si:ch211-68a17.7	si:ch211-68a17.7 [Source:ZFIN;Acc:ZDB-GENE-100427-3]	1.11752	0.000630525
CAFS_CommonC_G_001800	ube2c	ubiquitin-conjugating enzyme E2C [Source:ZFIN;Acc:ZDB-GENE-051030-48]	0.700518	0.000635751
CAFS_CommonC_G_076963	fdps	farnesyl diphosphate synthase (farnesyl pyrophosphate synthetase, dimethylallyltranstransferase, geranyltranstransferase) [Source:ZFIN;Acc:ZDB-GENE-050506-78]	1.14933	0.000638363
CAFS_CommonC_G_043383	tdg.1	thymine DNA glycosylase, tandem duplicate 1 [Source:ZFIN;Acc:ZDB-GENE-050522-44]	0.613985	0.000645742
CAFS_CommonC_G_062797	ddx39ab	DEAD (Asp-Glu-Ala-Asp) box polypeptide 39Ab [Source:ZFIN;Acc:ZDB-GENE-040426-2902]	0.832034	0.000650206
CAFS_CommonC_G_058261	slc45a1	solute carrier family 45, member 1 [Source:ZFIN;Acc:ZDB-GENE-070112-2152]	0.824986	0.000655259
CAFS_CommonC_G_071770	nr2c1	nuclear receptor subfamily 2, group C, member 1 [Source:ZFIN;Acc:ZDB-GENE-041210-198]	0.794136	0.000658707
CAFS_CommonC_G_047907	larp4ab	La ribonucleoprotein domain family, member 4Ab [Source:ZFIN;Acc:ZDB-GENE-100729-2]	0.678479	0.000664412
CAFS_CommonC_G_083691	si:dkey-205h13.1	si:dkey-205h13.1 [Source:ZFIN;Acc:ZDB-GENE-090313-227]	0.960052	0.000675314
CAFS_CommonC_G_052197	nppa	natriuretic peptide A [Source:ZFIN;Acc:ZDB-GENE-030131-95]	2.17011	0.000695657
CAFS_CommonC_G_075439	nsmce2	NSE2 (MMS21) homolog, SMC5-SMC6 complex SUMO ligase [Source:ZFIN;Acc:ZDB-GENE-081022-128]	0.810917	0.000719497
CAFS_CommonC_G_040417	dazap1	DAZ associated protein 1 [Source:ZFIN;Acc:ZDB-GENE-070212-1]	0.797299	0.000725571
CAFS_CommonC_G_018197	cbx7a	chromobox homolog 7a [Source:ZFIN;Acc:ZDB-GENE-050417-400]	0.943509	0.00072749
CAFS_CommonC_G_009794	si:ch1073-392o20.2	si:ch1073-392o20.2 [Source:ZFIN;Acc:ZDB-GENE-091204-431]	1.10673	0.000727713
CAFS_CommonC_G_055398	si:dkey-93h22.8	si:dkey-93h22.8 [Source:ZFIN;Acc:ZDB-GENE-041008-203]	1.09982	0.000737583
CAFS_CommonC_G_063020	rap2c	RAP2C, member of RAS oncogene family [Source:ZFIN;Acc:ZDB-GENE-041024-1]	0.613667	0.000743733
CAFS_CommonC_G_056481	fip1l1b	FIP1 like 1b (S. cerevisiae) [Source:ZFIN;Acc:ZDB-GENE-041010-138]	0.990397	0.000756741
CAFS_CommonC_G_068399	eif3eb	eukaryotic translation initiation factor 3, subunit E, b [Source:ZFIN;Acc:ZDB-GENE-050208-283]	0.82654	0.000758585
CAFS_CommonC_G_076698	mthfd1l	methylenetetrahydrofolate dehydrogenase (NADP+ dependent) 1 like [Source:ZFIN;Acc:ZDB-GENE-041001-133]	2.09098	0.000786983
CAFS_CommonC_G_077400	ebna1bp2	EBNA1 binding protein 2 [Source:ZFIN;Acc:ZDB-GENE-030131-6989]	0.663714	0.000789282
CAFS_CommonC_G_063014	slc7a3b	solute carrier family 7 (cationic amino acid transporter, y+ system), member 3b [Source:ZFIN;Acc:ZDB-GENE-120813-6]	1.00387	0.00079252
CAFS_CommonC_G_013153	tcap	titin-cap (telethonin) [Source:ZFIN;Acc:ZDB-GENE-070501-5]	1.62315	0.000792878
CAFS_CommonC_G_046922	dgcr8	DGCR8 microprocessor complex subunit [Source:ZFIN;Acc:ZDB-GENE-030131-3421]	0.945482	0.000798382
CAFS_CommonC_G_014970	sf3b6	splicing factor 3b, subunit 6 [Source:ZFIN;Acc:ZDB-GENE-040625-36]	0.844213	0.000799367
CAFS_CommonC_G_075721	zbtb8b	zinc finger and BTB domain containing 8B [Source:ZFIN;Acc:ZDB-GENE-050417-42]	0.752327	0.000799367
CAFS_CommonC_G_000328	chst14	carbohydrate (N-acetylgalactosamine 4-0) sulfotransferase 14 [Source:ZFIN;Acc:ZDB-GENE-040401-3]	0.680927	0.000801116
CAFS_CommonC_G_064255	hmgb1b	high mobility group box 1b [Source:ZFIN;Acc:ZDB-GENE-030131-8480]	0.770416	0.000806906
CAFS_CommonC_G_045630	dlgap3	discs, large (Drosophila) homolog-associated protein 3 [Source:ZFIN;Acc:ZDB-GENE-060503-413]	1.04172	0.000808102
CAFS_CommonC_G_069460	hnrnpua	heterogeneous nuclear ribonucleoprotein Ua [Source:ZFIN;Acc:ZDB-GENE-030131-3731]	0.775642	0.000808346
CAFS_CommonC_G_052492	anapc7	anaphase promoting complex subunit 7 [Source:ZFIN;Acc:ZDB-GENE-081104-113]	0.649715	0.00081007
CAFS_CommonC_G_087214	myg1	melanocyte proliferating gene 1 [Source:ZFIN;Acc:ZDB-GENE-060312-32]	1.14514	0.000813059
CAFS_CommonC_G_039268	glt8d1	glycosyltransferase 8 domain containing 1 [Source:ZFIN;Acc:ZDB-GENE-041114-23]	0.86149	0.00082583
CAFS_CommonC_G_073775	gps2	G protein pathway suppressor 2 [Source:ZFIN;Acc:ZDB-GENE-040426-1176]	0.726575	0.000844126
CAFS_CommonC_G_064273	usp2a	ubiquitin specific peptidase 2a [Source:ZFIN;Acc:ZDB-GENE-041212-59]	0.755857	0.0008516
CAFS_CommonC_G_013877	adamts10	ADAM metallopeptidase with thrombospondin type 1 motif, 10 [Source:ZFIN;Acc:ZDB-GENE-081104-414]	1.36933	0.000865018
CAFS_CommonC_G_017418	oaz1b	ornithine decarboxylase antizyme 1b [Source:ZFIN;Acc:ZDB-GENE-020731-5]	0.857524	0.000866074
CAFS_CommonC_G_040690	hsd17b12a	hydroxysteroid (17-beta) dehydrogenase 12a [Source:ZFIN;Acc:ZDB-GENE-030131-5628]	1.24262	0.000866074
CAFS_CommonC_G_042660	mmp14a	matrix metallopeptidase 14a (membrane-inserted) [Source:ZFIN;Acc:ZDB-GENE-030901-1]	0.920497	0.000866074
CAFS_CommonC_G_001292	nudt19	nudix (nucleoside diphosphate linked moiety X)-type motif 19 [Source:ZFIN;Acc:ZDB-GENE-081022-80]	1.04429	0.000888453
CAFS_CommonC_G_019865	si:ch211-153a8.4	si:ch211-153a8.4 [Source:ZFIN;Acc:ZDB-GENE-030131-6830]	1.02362	0.000888453
CAFS_CommonC_G_004740	abce1	ATP-binding cassette, sub-family E (OABP), member 1 [Source:ZFIN;Acc:ZDB-GENE-040426-1995]	0.868149	0.000892453
CAFS_CommonC_G_044659	wash1	WAS protein family homolog 1 [Source:ZFIN;Acc:ZDB-GENE-050419-138]	0.806411	0.000892722
CAFS_CommonC_G_011431	tfdp1a	transcription factor Dp-1, a [Source:ZFIN;Acc:ZDB-GENE-040426-2883]	0.710105	0.000894034
CAFS_CommonC_G_006200	namptb	nicotinamide phosphoribosyltransferase b [Source:ZFIN;Acc:ZDB-GENE-030131-2931]	1.25875	0.000902135
CAFS_CommonC_G_001224	trmt1l	tRNA methyltransferase 1-like [Source:ZFIN;Acc:ZDB-GENE-041014-189]	0.839972	0.000902672
CAFS_CommonC_G_040621	si:ch211-196f2.6	si:ch211-196f2.6 [Source:ZFIN;Acc:ZDB-GENE-160728-85]	1.87062	0.000904846
CAFS_CommonC_G_034374	nle1	notchless homolog 1 (Drosophila) [Source:ZFIN;Acc:ZDB-GENE-050522-321]	0.859492	0.000907337
CAFS_CommonC_G_001404	rnd1b	Rho family GTPase 1b [Source:ZFIN;Acc:ZDB-GENE-060315-7]	0.644663	0.000912424
CAFS_CommonC_G_037348	atp6v0a2a	ATPase H+ transporting V0 subunit a2a [Source:ZFIN;Acc:ZDB-GENE-091113-4]	0.604469	0.000925647
CAFS_CommonC_G_077841	THEM6	si:ch73-52e5.2 [Source:ZFIN;Acc:ZDB-GENE-070912-341]	0.953822	0.000933959
CAFS_CommonC_G_057473	fhl1b	four and a half LIM domains 1b [Source:ZFIN;Acc:ZDB-GENE-031219-1]	0.941735	0.000940442
CAFS_CommonC_G_070813	wdr43	WD repeat domain 43 [Source:ZFIN;Acc:ZDB-GENE-021231-3]	0.836678	0.000940952
CAFS_CommonC_G_039191	mmgt1	membrane magnesium transporter 1 [Source:ZFIN;Acc:ZDB-GENE-040801-65]	0.874941	0.000941922
CAFS_CommonC_G_015134	atp8b4	ATPase phospholipid transporting 8B4 [Source:ZFIN;Acc:ZDB-GENE-121116-7]	0.869605	0.000944275
CAFS_CommonC_G_081704	mibp	muscle-specific beta 1 integrin binding protein [Source:ZFIN;Acc:ZDB-GENE-030404-1]	1.05257	0.000949496
CAFS_CommonC_G_057902	id1	inhibitor of DNA binding 1 [Source:ZFIN;Acc:ZDB-GENE-990415-96]	0.893655	0.000960456
CAFS_CommonC_G_004727	wdr21	WD repeat domain 21 [Source:ZFIN;Acc:ZDB-GENE-040109-2]	0.747489	0.000979031
CAFS_CommonC_G_092018	rorb	RAR-related orphan receptor B [Source:ZFIN;Acc:ZDB-GENE-061204-2]	0.866878	0.000979031
CAFS_CommonC_G_035905	ckma	creatine kinase, muscle a [Source:ZFIN;Acc:ZDB-GENE-980526-109]	1.50544	0.000979644
CAFS_CommonC_G_075584	tapbpl	TAP binding protein (tapasin)-like [Source:ZFIN;Acc:ZDB-GENE-121003-1]	1.09254	0.000979734
CAFS_CommonC_G_063249	si:ch211-106h11.3	si:ch211-106h11.3 [Source:ZFIN;Acc:ZDB-GENE-050208-296]	0.834364	0.000983123
CAFS_CommonC_G_075115	selenot2	selenoprotein T, 2 [Source:ZFIN;Acc:ZDB-GENE-030411-4]	0.631138	0.00100373
CAFS_CommonC_G_018006	polr1e	RNA polymerase I subunit E [Source:ZFIN;Acc:ZDB-GENE-050522-251]	0.628753	0.00102773
CAFS_CommonC_G_002519	gtpbp4	GTP binding protein 4 [Source:ZFIN;Acc:ZDB-GENE-030131-5982]	0.67114	0.00103185
CAFS_CommonC_G_004732	nup58	nucleoporin 58 [Source:ZFIN;Acc:ZDB-GENE-040426-2326]	0.803267	0.0010365
CAFS_CommonC_G_002491	nr1d4a	nuclear receptor subfamily 1, group D, member 4a [Source:ZFIN;Acc:ZDB-GENE-080403-5]	1.39983	0.00103742
CAFS_CommonC_G_023808	pgam5	PGAM family member 5, serine/threonine protein phosphatase, mitochondrial [Source:ZFIN;Acc:ZDB-GENE-030131-683]	0.714329	0.001038
CAFS_CommonC_G_042238	CT583651.2	PDZ domain containing 4 [Source:NCBI gene;Acc:553320]	0.673405	0.00104224
CAFS_CommonC_G_032911	lipg	lipase, endothelial [Source:ZFIN;Acc:ZDB-GENE-040426-699]	1.62598	0.0010574
CAFS_CommonC_G_064847	angptl4	angiopoietin-like 4 [Source:ZFIN;Acc:ZDB-GENE-041111-222]	1.31948	0.00107022
CAFS_CommonC_G_018944	dlgap4a	discs, large (Drosophila) homolog-associated protein 4a [Source:ZFIN;Acc:ZDB-GENE-080219-51]	0.588525	0.001073
CAFS_CommonC_G_060748	slc29a1a	solute carrier family 29 (equilibrative nucleoside transporter), member 1a [Source:ZFIN;Acc:ZDB-GENE-050913-138]	0.885968	0.0010764
CAFS_CommonC_G_068499	mrps28	mitochondrial ribosomal protein S28 [Source:ZFIN;Acc:ZDB-GENE-061110-52]	1.80704	0.00110422
CAFS_CommonC_G_008850	cacng7b	calcium channel, voltage-dependent, gamma subunit 7b [Source:ZFIN;Acc:ZDB-GENE-100921-51]	0.800463	0.00111044
CAFS_CommonC_G_077451	ckmt2a	creatine kinase, mitochondrial 2a (sarcomeric) [Source:ZFIN;Acc:ZDB-GENE-030131-5717]	2.0929	0.00111373
CAFS_CommonC_G_075214	nsun2	NOP2/Sun RNA methyltransferase family, member 2 [Source:ZFIN;Acc:ZDB-GENE-030131-4017]	0.822506	0.0011206
CAFS_CommonC_G_033180	zgc:158254	zgc:158254 [Source:ZFIN;Acc:ZDB-GENE-070112-2222]	0.665915	0.0011232
CAFS_CommonC_G_082194	rtca	RNA 3'-terminal phosphate cyclase [Source:ZFIN;Acc:ZDB-GENE-030131-9687]	0.694023	0.0011232
CAFS_CommonC_G_068011	rpf2	ribosome production factor 2 homolog [Source:ZFIN;Acc:ZDB-GENE-040426-2501]	1.14813	0.001136
CAFS_CommonC_G_069780	tmem198b	transmembrane protein 198b [Source:ZFIN;Acc:ZDB-GENE-050809-123]	0.73807	0.00113757
CAFS_CommonC_G_047280	fbxw8	F-box and WD repeat domain containing 8 [Source:ZFIN;Acc:ZDB-GENE-080204-111]	1.79276	0.00113997
CAFS_CommonC_G_031529	jagn1a	jagunal homolog 1a [Source:ZFIN;Acc:ZDB-GENE-041010-80]	0.761245	0.00115832
CAFS_CommonC_G_090808	pfkfb3	6-phosphofructo-2-kinase/fructose-2,6-biphosphatase 3 [Source:ZFIN;Acc:ZDB-GENE-040426-2724]	0.781999	0.00115832
CAFS_CommonC_G_042240	cry1bb	cryptochrome circadian regulator 1bb [Source:ZFIN;Acc:ZDB-GENE-010426-5]	1.3145	0.00115934
CAFS_CommonC_G_082778	tanc1b	tetratricopeptide repeat, ankyrin repeat and coiled-coil containing 1b [Source:ZFIN;Acc:ZDB-GENE-130530-956]	0.696308	0.00115982
CAFS_CommonC_G_013641	ep400	E1A binding protein p400 [Source:ZFIN;Acc:ZDB-GENE-081104-186]	0.654748	0.00116022
CAFS_CommonC_G_040036	prelid3b	PRELI domain containing 3 [Source:ZFIN;Acc:ZDB-GENE-031002-13]	0.82155	0.00116022
CAFS_CommonC_G_000210	cers2a	ceramide synthase 2a [Source:ZFIN;Acc:ZDB-GENE-020808-2]	0.765922	0.00117096
CAFS_CommonC_G_004738	zgc:194221	zgc:194221 [Source:ZFIN;Acc:ZDB-GENE-081022-77]	2.27178	0.00119317
CAFS_CommonC_G_009409	si:dkey-237h12.3	si:dkey-237h12.3 [Source:ZFIN;Acc:ZDB-GENE-081027-3]	2.14982	0.00121196
CAFS_CommonC_G_002170	ccdc142	coiled-coil domain containing 142 [Source:ZFIN;Acc:ZDB-GENE-030131-6705]	0.624751	0.00122706
CAFS_CommonC_G_036121	hnrnpaba	heterogeneous nuclear ribonucleoprotein A/Ba [Source:ZFIN;Acc:ZDB-GENE-030131-185]	0.661639	0.00124842
CAFS_CommonC_G_076009	necap1	NECAP endocytosis associated 1 [Source:ZFIN;Acc:ZDB-GENE-040426-1682]	0.613019	0.00125152
CAFS_CommonC_G_065243	cstf3	cleavage stimulation factor, 3' pre-RNA, subunit 3 [Source:ZFIN;Acc:ZDB-GENE-040426-1997]	5.07828	0.00126234
CAFS_CommonC_G_005734	coa7	cytochrome c oxidase assembly factor 7 [Source:ZFIN;Acc:ZDB-GENE-041014-16]	1.03074	0.00127068
CAFS_CommonC_G_035886	gnl3l	guanine nucleotide binding protein-like 3 (nucleolar)-like [Source:ZFIN;Acc:ZDB-GENE-040723-1]	0.745624	0.00127068
CAFS_CommonC_G_091577	dnttip2	deoxynucleotidyltransferase, terminal, interacting protein 2 [Source:ZFIN;Acc:ZDB-GENE-080513-5]	0.892317	0.00127488
CAFS_CommonC_G_050480	LO018202.1	0	1.54948	0.00127531
CAFS_CommonC_G_050006	tssc4	tumor suppressing subtransferable candidate 4 [Source:ZFIN;Acc:ZDB-GENE-060825-263]	0.777653	0.0012845
CAFS_CommonC_G_046975	srsf6a	serine/arginine-rich splicing factor 6a [Source:ZFIN;Acc:ZDB-GENE-040426-2824]	0.932427	0.0012883
CAFS_CommonC_G_052615	nmd3	NMD3 ribosome export adaptor [Source:ZFIN;Acc:ZDB-GENE-050320-149]	0.81076	0.0012883
CAFS_CommonC_G_080879	HUS1B	zgc:162895 [Source:ZFIN;Acc:ZDB-GENE-070410-106]	0.751273	0.0012883
CAFS_CommonC_G_007758	brip1	BRCA1 interacting protein C-terminal helicase 1 [Source:ZFIN;Acc:ZDB-GENE-081107-11]	1.51411	0.00131501
CAFS_CommonC_G_064323	pxylp1	2-phosphoxylose phosphatase 1 [Source:ZFIN;Acc:ZDB-GENE-040718-127]	0.681079	0.00131719
CAFS_CommonC_G_021138	sec24d	SEC24 homolog D, COPII coat complex component [Source:ZFIN;Acc:ZDB-GENE-070117-2501]	1.14596	0.00134358
CAFS_CommonC_G_046935			0.613253	0.00134413
CAFS_CommonC_G_004278	mettl2a	methyltransferase like 2A [Source:ZFIN;Acc:ZDB-GENE-050417-462]	0.715402	0.00135979
CAFS_CommonC_G_061745			1.17535	0.00135979
CAFS_CommonC_G_007997	si:ch211-12m10.1	si:ch211-12m10.1 [Source:ZFIN;Acc:ZDB-GENE-060503-100]	0.905461	0.00136331
CAFS_CommonC_G_087309	ptbp1a	polypyrimidine tract binding protein 1a [Source:ZFIN;Acc:ZDB-GENE-050522-492]	0.809303	0.00137171
CAFS_CommonC_G_067445			0.788745	0.00138614
CAFS_CommonC_G_090962	tigarb	tp53-induced glycolysis and apoptosis regulator b [Source:ZFIN;Acc:ZDB-GENE-040426-885]	0.801401	0.00138809
CAFS_CommonC_G_069564	yy1a	YY1 transcription factor a [Source:ZFIN;Acc:ZDB-GENE-030131-1117]	0.630784	0.00138993
CAFS_CommonC_G_012720	eif3hb	eukaryotic translation initiation factor 3, subunit H, b [Source:ZFIN;Acc:ZDB-GENE-051030-42]	0.73073	0.00140014
CAFS_CommonC_G_028446	zgc:153759	zgc:153759 [Source:ZFIN;Acc:ZDB-GENE-060825-148]	1.73949	0.00140274
CAFS_CommonC_G_047987	si:dkey-122a22.2	si:dkey-122a22.2 [Source:ZFIN;Acc:ZDB-GENE-110411-93]	0.86141	0.00142416
CAFS_CommonC_G_058267	slc29a1b	solute carrier family 29 (equilibrative nucleoside transporter), member 1b [Source:ZFIN;Acc:ZDB-GENE-130415-4]	1.4801	0.00143012
CAFS_CommonC_G_028269	scarb2a	scavenger receptor class B, member 2a [Source:ZFIN;Acc:ZDB-GENE-020419-29]	0.902103	0.00143628
CAFS_CommonC_G_084185	slc16a9b	solute carrier family 16, member 9b [Source:ZFIN;Acc:ZDB-GENE-040801-69]	0.602641	0.00144819
CAFS_CommonC_G_026384	timm10b	translocase of inner mitochondrial membrane 10 homolog B (yeast) [Source:ZFIN;Acc:ZDB-GENE-050417-370]	0.707675	0.00144962
CAFS_CommonC_G_026097	psph	phosphoserine phosphatase [Source:ZFIN;Acc:ZDB-GENE-050809-127]	0.87051	0.00145674
CAFS_CommonC_G_062605	hnrnpaba	heterogeneous nuclear ribonucleoprotein A/Ba [Source:ZFIN;Acc:ZDB-GENE-030131-185]	0.690632	0.0014653
CAFS_CommonC_G_059476	gadd45aa	growth arrest and DNA-damage-inducible, alpha, a [Source:ZFIN;Acc:ZDB-GENE-040426-1501]	1.12478	0.00147083
CAFS_CommonC_G_031968	nol7	nucleolar protein 7 [Source:ZFIN;Acc:ZDB-GENE-030131-9100]	0.631093	0.00148362
CAFS_CommonC_G_007800	cry1aa	cryptochrome circadian regulator 1aa [Source:ZFIN;Acc:ZDB-GENE-010426-2]	0.623007	0.00150744
CAFS_CommonC_G_042476	tagln2	transgelin 2 [Source:ZFIN;Acc:ZDB-GENE-020802-2]	0.810509	0.00151047
CAFS_CommonC_G_041666	ctsc	cathepsin C [Source:ZFIN;Acc:ZDB-GENE-030619-9]	0.591527	0.00151114
CAFS_CommonC_G_054997	rgmd	RGM domain family, member D [Source:ZFIN;Acc:ZDB-GENE-030131-561]	0.756386	0.00151558
CAFS_CommonC_G_086498	galk2	galactokinase 2 [Source:ZFIN;Acc:ZDB-GENE-041114-143]	0.696556	0.00153185
CAFS_CommonC_G_042930	slc25a39	solute carrier family 25, member 39 [Source:ZFIN;Acc:ZDB-GENE-040426-1250]	0.707492	0.00154068
CAFS_CommonC_G_048621	cdkn2d	cyclin-dependent kinase inhibitor 2D (p19, inhibits CDK4) [Source:ZFIN;Acc:ZDB-GENE-110316-1]	1.68864	0.00155471
CAFS_CommonC_G_014375	pi4k2a	phosphatidylinositol 4-kinase type 2 alpha [Source:ZFIN;Acc:ZDB-GENE-040426-2675]	0.621603	0.00157711
CAFS_CommonC_G_075889	wasf2	WAS protein family, member 2 [Source:ZFIN;Acc:ZDB-GENE-040426-865]	0.763852	0.00157711
CAFS_CommonC_G_081387	mrps28	mitochondrial ribosomal protein S28 [Source:ZFIN;Acc:ZDB-GENE-061110-52]	1.0826	0.00157711
CAFS_CommonC_G_081260	lsm7	LSM7 homolog, U6 small nuclear RNA and mRNA degradation associated [Source:ZFIN;Acc:ZDB-GENE-030131-8284]	0.904233	0.00158763
CAFS_CommonC_G_069427	ATG14	zgc:113944 [Source:ZFIN;Acc:ZDB-GENE-050913-155]	0.632281	0.00159409
CAFS_CommonC_G_081263	mstna	myostatin a [Source:ZFIN;Acc:ZDB-GENE-050208-735]	1.21035	0.00160614
CAFS_CommonC_G_028436	cax2	cation/H+ exchanger protein 2 [Source:ZFIN;Acc:ZDB-GENE-100825-2]	0.937021	0.00160798
CAFS_CommonC_G_057306	hnrnpl2	heterogeneous nuclear ribonucleoprotein L2 [Source:ZFIN;Acc:ZDB-GENE-040426-2707]	0.794065	0.00161297
CAFS_CommonC_G_024339	eif3d	eukaryotic translation initiation factor 3, subunit D [Source:ZFIN;Acc:ZDB-GENE-030131-8442]	0.649068	0.00164252
CAFS_CommonC_G_006939	tmem147	transmembrane protein 147 [Source:ZFIN;Acc:ZDB-GENE-040718-187]	0.80708	0.00165317
CAFS_CommonC_G_077804	map6d1	MAP6 domain containing 1 [Source:ZFIN;Acc:ZDB-GENE-081104-293]	0.62817	0.00166109
CAFS_CommonC_G_014611	ppp1r14c	protein phosphatase 1, regulatory (inhibitor) subunit 14C [Source:ZFIN;Acc:ZDB-GENE-050706-92]	0.637912	0.00167142
CAFS_CommonC_G_038888	vac14	vac14 homolog (S. cerevisiae) [Source:ZFIN;Acc:ZDB-GENE-040912-82]	0.703207	0.00169288
CAFS_CommonC_G_030278	mtmr7b	myotubularin related protein 7b [Source:ZFIN;Acc:ZDB-GENE-050913-66]	0.601278	0.00170219
CAFS_CommonC_G_062874	polr1a	RNA polymerase I subunit A [Source:ZFIN;Acc:ZDB-GENE-030131-5286]	0.964044	0.00170219
CAFS_CommonC_G_030800	psmf1	proteasome inhibitor subunit 1 [Source:ZFIN;Acc:ZDB-GENE-040718-282]	0.687856	0.00171005
CAFS_CommonC_G_002387	dcaf11	ddb1 and cul4 associated factor 11 [Source:ZFIN;Acc:ZDB-GENE-050809-116]	0.698384	0.00173187
CAFS_CommonC_G_012438	si:ch1073-174d20.2	si:ch1073-174d20.2 [Source:ZFIN;Acc:ZDB-GENE-121214-51]	0.854977	0.00173187
CAFS_CommonC_G_019636	eftud2	elongation factor Tu GTP binding domain containing 2 [Source:ZFIN;Acc:ZDB-GENE-040426-1569]	0.960769	0.00173187
CAFS_CommonC_G_060533	mfsd2aa	major facilitator superfamily domain containing 2aa [Source:ZFIN;Acc:ZDB-GENE-041114-166]	0.680845	0.00175054
CAFS_CommonC_G_048135	smek1	SMEK homolog 1, suppressor of mek1 (Dictyostelium) [Source:ZFIN;Acc:ZDB-GENE-030131-3958]	0.666122	0.00175594
CAFS_CommonC_G_025119	oga	O-GlcNAcase [Source:ZFIN;Acc:ZDB-GENE-030131-3208]	0.757311	0.00175716
CAFS_CommonC_G_068889	psmc4	proteasome 26S subunit, ATPase 4 [Source:ZFIN;Acc:ZDB-GENE-030131-5083]	0.58653	0.00175843
CAFS_CommonC_G_037218	rbfox2	RNA binding fox-1 homolog 2 [Source:ZFIN;Acc:ZDB-GENE-040426-2464]	0.656071	0.00177094
CAFS_CommonC_G_004704	xdh	xanthine dehydrogenase [Source:ZFIN;Acc:ZDB-GENE-070719-9]	2.42576	0.00177829
CAFS_CommonC_G_071913	klf9	Kruppel-like factor 9 [Source:ZFIN;Acc:ZDB-GENE-060526-244]	1.55574	0.00180014
CAFS_CommonC_G_035656	slu7	SLU7 homolog, splicing factor [Source:ZFIN;Acc:ZDB-GENE-041114-62]	0.764548	0.00183734
CAFS_CommonC_G_065267	slco5a1a	solute carrier organic anion transporter family member 5A1a [Source:ZFIN;Acc:ZDB-GENE-090316-1]	0.738253	0.00184328
CAFS_CommonC_G_038705	pa2g4a	proliferation-associated 2G4, a [Source:ZFIN;Acc:ZDB-GENE-030616-161]	0.721844	0.00185794
CAFS_CommonC_G_039896	fanci	FA complementation group I [Source:ZFIN;Acc:ZDB-GENE-030131-2905]	0.835269	0.00190537
CAFS_CommonC_G_010600	gyg1a	glycogenin 1a [Source:ZFIN;Acc:ZDB-GENE-040426-2910]	0.694872	0.00191857
CAFS_CommonC_G_055872	fastkd2	FAST kinase domains 2 [Source:ZFIN;Acc:ZDB-GENE-090313-7]	0.850312	0.00193103
CAFS_CommonC_G_055989	wdr90	WD repeat domain 90 [Source:ZFIN;Acc:ZDB-GENE-070424-67]	1.26641	0.00193311
CAFS_CommonC_G_088731	tnpo2	transportin 2 (importin 3, karyopherin beta 2b) [Source:ZFIN;Acc:ZDB-GENE-040822-16]	0.616022	0.00196393
CAFS_CommonC_G_012616	arhgap27	Rho GTPase activating protein 27 [Source:ZFIN;Acc:ZDB-GENE-030131-3922]	0.79572	0.00196681
CAFS_CommonC_G_014355	CT573476.1	coiled-coil-helix-coiled-coil-helix domain containing 5 [Source:NCBI gene;Acc:100000646]	1.22709	0.00196805
CAFS_CommonC_G_052609	rnf10	ring finger protein 10 [Source:ZFIN;Acc:ZDB-GENE-030131-2969]	0.630756	0.00197546
CAFS_CommonC_G_071883	relt	RELT, TNF receptor [Source:ZFIN;Acc:ZDB-GENE-040426-2361]	0.938437	0.0019959
CAFS_CommonC_G_089683	psmb5	proteasome subunit beta 5 [Source:ZFIN;Acc:ZDB-GENE-990415-215]	0.834954	0.0019959
CAFS_CommonC_G_020155	wnk2	WNK lysine deficient protein kinase 2 [Source:ZFIN;Acc:ZDB-GENE-160114-3]	0.732276	0.00202221
CAFS_CommonC_G_055455	blvra	biliverdin reductase A [Source:ZFIN;Acc:ZDB-GENE-060929-312]	0.673201	0.00203255
CAFS_CommonC_G_061286			1.0697	0.00203645
CAFS_CommonC_G_092178	sub1b	SUB1 homolog, transcriptional regulator b [Source:ZFIN;Acc:ZDB-GENE-040718-209]	0.606857	0.0020366
CAFS_CommonC_G_054533	aaas	achalasia, adrenocortical insufficiency, alacrimia [Source:ZFIN;Acc:ZDB-GENE-030912-4]	0.973811	0.00204696
CAFS_CommonC_G_090887	etnk1	ethanolamine kinase 1 [Source:ZFIN;Acc:ZDB-GENE-030328-21]	0.988205	0.00208493
CAFS_CommonC_G_017712	elavl1b	ELAV like RNA binding protein 1b [Source:ZFIN;Acc:ZDB-GENE-000210-17]	0.618421	0.00210125
CAFS_CommonC_G_003526	gde1	glycerophosphodiester phosphodiesterase 1 [Source:ZFIN;Acc:ZDB-GENE-040426-881]	0.869126	0.0021044
CAFS_CommonC_G_075263			0.911992	0.0021044
CAFS_CommonC_G_073509	spon1a	spondin 1a [Source:ZFIN;Acc:ZDB-GENE-000427-9]	0.670749	0.0021095
CAFS_CommonC_G_082042	ncln	nicalin [Source:ZFIN;Acc:ZDB-GENE-030131-8788]	0.737466	0.0021124
CAFS_CommonC_G_038438	susd6	sushi domain containing 6 [Source:ZFIN;Acc:ZDB-GENE-030131-8832]	0.630126	0.0021586
CAFS_CommonC_G_019951	desi2	desumoylating isopeptidase 2 [Source:ZFIN;Acc:ZDB-GENE-040801-39]	0.627036	0.00217523
CAFS_CommonC_G_089657	si:ch73-174h16.4	si:ch73-174h16.4 [Source:ZFIN;Acc:ZDB-GENE-160728-69]	0.605907	0.00219714
CAFS_CommonC_G_089876	paics	phosphoribosylaminoimidazole carboxylase, phosphoribosylaminoimidazole succinocarboxamide synthetase [Source:ZFIN;Acc:ZDB-GENE-030131-9762]	0.866329	0.00221173
CAFS_CommonC_G_004492	znf292a	zinc finger protein 292a [Source:ZFIN;Acc:ZDB-GENE-071004-18]	1.71628	0.00221493
CAFS_CommonC_G_088053	fads2	fatty acid desaturase 2 [Source:ZFIN;Acc:ZDB-GENE-011212-1]	0.945099	0.00223364
CAFS_CommonC_G_015823	twistnb	TWIST neighbor [Source:ZFIN;Acc:ZDB-GENE-041007-3]	0.975057	0.00225878
CAFS_CommonC_G_014785	CABZ01110881.1	0	0.619165	0.00227076
CAFS_CommonC_G_020325	ppp1cab	protein phosphatase 1, catalytic subunit, alpha isozyme b [Source:ZFIN;Acc:ZDB-GENE-030131-5512]	0.796843	0.00227076
CAFS_CommonC_G_024832	ube2q2	ubiquitin-conjugating enzyme E2Q family member 2 [Source:ZFIN;Acc:ZDB-GENE-040426-1919]	0.656839	0.00227317
CAFS_CommonC_G_068264	zhx2a	zinc fingers and homeoboxes 2a [Source:ZFIN;Acc:ZDB-GENE-031107-2]	0.604258	0.00227498
CAFS_CommonC_G_058887	mknk1	MAP kinase interacting serine/threonine kinase 1 [Source:ZFIN;Acc:ZDB-GENE-080220-11]	0.892556	0.00230462
CAFS_CommonC_G_072625	CU856539.1	hippocampus abundant transcript 1 protein-like [Source:NCBI gene;Acc:557306]	0.697078	0.00231572
CAFS_CommonC_G_086113	ptdss2	phosphatidylserine synthase 2 [Source:ZFIN;Acc:ZDB-GENE-130424-2]	0.654866	0.00231572
CAFS_CommonC_G_023206	tle2c	transducin like enhancer of split 2c [Source:ZFIN;Acc:ZDB-GENE-060512-84]	0.808779	0.00231853
CAFS_CommonC_G_031875	slc38a3a	solute carrier family 38, member 3a [Source:ZFIN;Acc:ZDB-GENE-070615-25]	0.783463	0.00231853
CAFS_CommonC_G_068384	pnisr	PNN-interacting serine/arginine-rich protein [Source:ZFIN;Acc:ZDB-GENE-030131-362]	0.654353	0.00232914
CAFS_CommonC_G_038962	atp1a3b	ATPase Na+/K+ transporting subunit alpha 3b [Source:ZFIN;Acc:ZDB-GENE-001212-8]	1.14303	0.00233951
CAFS_CommonC_G_070732	slc38a4	solute carrier family 38, member 4 [Source:ZFIN;Acc:ZDB-GENE-041010-14]	0.630107	0.00234384
CAFS_CommonC_G_087267	atxn2l	ataxin 2-like [Source:ZFIN;Acc:ZDB-GENE-030131-3246]	0.784676	0.00235776
CAFS_CommonC_G_074501	nfe2l3	nuclear factor, erythroid 2-like 3 [Source:ZFIN;Acc:ZDB-GENE-040426-2334]	0.725351	0.00237843
CAFS_CommonC_G_073274	chd2	chromodomain helicase DNA binding protein 2 [Source:ZFIN;Acc:ZDB-GENE-050419-256]	0.815116	0.00240607
CAFS_CommonC_G_011211	cirbpa	cold inducible RNA binding protein a [Source:ZFIN;Acc:ZDB-GENE-050417-329]	0.867825	0.00242958
CAFS_CommonC_G_031480	tfap4	transcription factor AP-4 (activating enhancer binding protein 4) [Source:ZFIN;Acc:ZDB-GENE-090810-1]	0.94606	0.00245083
CAFS_CommonC_G_087138	LO018197.1	presenilin associated rhomboid like [Source:NCBI gene;Acc:792889]	0.846683	0.0024818
CAFS_CommonC_G_027960	ube2v1	ubiquitin-conjugating enzyme E2 variant 1 [Source:ZFIN;Acc:ZDB-GENE-051030-102]	0.764983	0.00248565
CAFS_CommonC_G_049825	spon1a	spondin 1a [Source:ZFIN;Acc:ZDB-GENE-000427-9]	0.721067	0.00249119
CAFS_CommonC_G_033328	pias1b	protein inhibitor of activated STAT, 1b [Source:ZFIN;Acc:ZDB-GENE-050419-202]	0.946552	0.00249544
CAFS_CommonC_G_017695	mad2l1bp	MAD2L1 binding protein [Source:ZFIN;Acc:ZDB-GENE-161230-19]	1.58426	0.00250735
CAFS_CommonC_G_074010	calcoco2	calcium binding and coiled-coil domain 2 [Source:ZFIN;Acc:ZDB-GENE-050522-346]	1.1962	0.00251145
CAFS_CommonC_G_079342	mrpl39	mitochondrial ribosomal protein L39 [Source:ZFIN;Acc:ZDB-GENE-030131-6520]	0.758136	0.00252252
CAFS_CommonC_G_003407	esf1	ESF1, nucleolar pre-rRNA processing protein, homolog (S. cerevisiae) [Source:ZFIN;Acc:ZDB-GENE-030131-4917]	0.663638	0.00252342
CAFS_CommonC_G_029575	dazap1	DAZ associated protein 1 [Source:ZFIN;Acc:ZDB-GENE-070212-1]	0.859135	0.00254521
CAFS_CommonC_G_090024	zgc:158464	zgc:158464 [Source:ZFIN;Acc:ZDB-GENE-070112-432]	0.914585	0.00254521
CAFS_CommonC_G_007223	cdc23	CDC23 (cell division cycle 23, yeast, homolog) [Source:ZFIN;Acc:ZDB-GENE-040426-866]	1.10626	0.00255809
CAFS_CommonC_G_073347	unc5da	unc-5 netrin receptor Da [Source:ZFIN;Acc:ZDB-GENE-080908-2]	0.611698	0.0025668
CAFS_CommonC_G_041847	si:ch211-87m7.2	si:ch211-87m7.2 [Source:ZFIN;Acc:ZDB-GENE-120215-153]	0.638485	0.00258486
CAFS_CommonC_G_056472	fip1l1b	FIP1 like 1b (S. cerevisiae) [Source:ZFIN;Acc:ZDB-GENE-041010-138]	0.718392	0.00263058
CAFS_CommonC_G_043514	id4	inhibitor of DNA binding 4 [Source:ZFIN;Acc:ZDB-GENE-051113-208]	0.910504	0.00269845
CAFS_CommonC_G_071922	zgc:85936	zgc:85936 [Source:ZFIN;Acc:ZDB-GENE-040426-2450]	0.941538	0.00271666
CAFS_CommonC_G_037845	tnksb	tankyrase, TRF1-interacting ankyrin-related ADP-ribose polymerase b [Source:ZFIN;Acc:ZDB-GENE-030131-4865]	0.628613	0.00272784
CAFS_CommonC_G_000593	ddx5	DEAD (Asp-Glu-Ala-Asp) box helicase 5 [Source:ZFIN;Acc:ZDB-GENE-030131-925]	0.751936	0.00279225
CAFS_CommonC_G_088235	psma1	proteasome subunit alpha 1 [Source:ZFIN;Acc:ZDB-GENE-040801-15]	0.903743	0.00279958
CAFS_CommonC_G_002118	cxxc5b	CXXC finger protein 5b [Source:ZFIN;Acc:ZDB-GENE-130225-1]	0.59938	0.00281955
CAFS_CommonC_G_001898	qtrt1	queuine tRNA-ribosyltransferase 1 [Source:ZFIN;Acc:ZDB-GENE-040426-1625]	1.05874	0.00287533
CAFS_CommonC_G_040039	prelid3b	PRELI domain containing 3 [Source:ZFIN;Acc:ZDB-GENE-031002-13]	0.87945	0.00289928
CAFS_CommonC_G_014610	SIKE1	im:6912630 [Source:ZFIN;Acc:ZDB-GENE-041008-63]	0.6669	0.00290839
CAFS_CommonC_G_002357	sap18	Sin3A-associated protein [Source:ZFIN;Acc:ZDB-GENE-040426-1679]	0.667676	0.00293633
CAFS_CommonC_G_086832	dsn1	DSN1 homolog, MIS12 kinetochore complex component [Source:ZFIN;Acc:ZDB-GENE-170110-2]	1.3909	0.00294939
CAFS_CommonC_G_068286	si:dkey-7j22.1	si:dkey-7j22.1 [Source:ZFIN;Acc:ZDB-GENE-131119-62]	0.587457	0.00297271
CAFS_CommonC_G_081752	ftsj3	FtsJ RNA methyltransferase homolog 3 [Source:ZFIN;Acc:ZDB-GENE-030131-9828]	0.820622	0.0030295
CAFS_CommonC_G_009207	tlcd1	TLC domain containing 1 [Source:ZFIN;Acc:ZDB-GENE-041010-173]	0.831099	0.00305174
CAFS_CommonC_G_046723	phldb1a	pleckstrin homology-like domain, family B, member 1a [Source:ZFIN;Acc:ZDB-GENE-060526-272]	0.697368	0.00307035
CAFS_CommonC_G_084168	tmem204	transmembrane protein 204 [Source:ZFIN;Acc:ZDB-GENE-040724-12]	0.85235	0.00313319
CAFS_CommonC_G_019361	selenof	selenoprotein F [Source:ZFIN;Acc:ZDB-GENE-030327-1]	0.837499	0.00314773
CAFS_CommonC_G_088194	cpt1ab	carnitine palmitoyltransferase 1Ab (liver) [Source:ZFIN;Acc:ZDB-GENE-030131-3250]	0.756846	0.00317369
CAFS_CommonC_G_000405	psmd6	proteasome 26S subunit, non-ATPase 6 [Source:ZFIN;Acc:ZDB-GENE-040426-1038]	0.602374	0.00317669
CAFS_CommonC_G_068108	gapdh	glyceraldehyde-3-phosphate dehydrogenase [Source:ZFIN;Acc:ZDB-GENE-030115-1]	1.62797	0.00318861
CAFS_CommonC_G_049205	ssr1	signal sequence receptor, alpha [Source:ZFIN;Acc:ZDB-GENE-030826-28]	0.843254	0.00319386
CAFS_CommonC_G_083281	ppig	peptidylprolyl isomerase G (cyclophilin G) [Source:ZFIN;Acc:ZDB-GENE-040426-2822]	0.59612	0.00319404
CAFS_CommonC_G_048317	rnf34b	ring finger protein 34b [Source:ZFIN;Acc:ZDB-GENE-071004-31]	0.691473	0.00320985
CAFS_CommonC_G_002555	sox18	SRY (sex determining region Y)-box 18 [Source:ZFIN;Acc:ZDB-GENE-080725-1]	0.80747	0.0032194
CAFS_CommonC_G_031553	usp44	ubiquitin specific peptidase 44 [Source:ZFIN;Acc:ZDB-GENE-040426-774]	0.661903	0.00322589
CAFS_CommonC_G_039150	lsm12a	LSM12 homolog a [Source:ZFIN;Acc:ZDB-GENE-040516-12]	0.757137	0.00322589
CAFS_CommonC_G_007958	ide	insulin-degrading enzyme [Source:ZFIN;Acc:ZDB-GENE-070410-85]	1.20161	0.00325956
CAFS_CommonC_G_019944	zbtb18	zinc finger and BTB domain containing 18 [Source:ZFIN;Acc:ZDB-GENE-050419-73]	0.631515	0.00325956
CAFS_CommonC_G_077742	atp1b3a	ATPase Na+/K+ transporting subunit beta 3a [Source:ZFIN;Acc:ZDB-GENE-990415-167]	0.69416	0.00325956
CAFS_CommonC_G_048312	smim29	small integral membrane protein 29 [Source:ZFIN;Acc:ZDB-GENE-031118-211]	0.788961	0.00326992
CAFS_CommonC_G_072674	cyb5r2	cytochrome b5 reductase 2 [Source:ZFIN;Acc:ZDB-GENE-060825-83]	1.0674	0.00327233
CAFS_CommonC_G_014679	cndp2	carnosine dipeptidase 2 [Source:ZFIN;Acc:ZDB-GENE-030131-5499]	1.04679	0.00327472
CAFS_CommonC_G_066064	gbe1b	glucan (1,4-alpha-), branching enzyme 1b [Source:ZFIN;Acc:ZDB-GENE-110914-16]	0.603282	0.00328991
CAFS_CommonC_G_055050	ofd1	oral-facial-digital syndrome 1 [Source:ZFIN;Acc:ZDB-GENE-030131-5427]	0.664881	0.00331425
CAFS_CommonC_G_084978	gli1	GLI family zinc finger 1 [Source:ZFIN;Acc:ZDB-GENE-030321-1]	1.06493	0.00331425
CAFS_CommonC_G_014986	alyref	Aly/REF export factor [Source:ZFIN;Acc:ZDB-GENE-070928-29]	0.712579	0.0033193
CAFS_CommonC_G_000606	chrna1	cholinergic receptor, nicotinic, alpha 1 (muscle) [Source:ZFIN;Acc:ZDB-GENE-980526-137]	1.45511	0.00336187
CAFS_CommonC_G_013344	dstyk	dual serine/threonine and tyrosine protein kinase [Source:ZFIN;Acc:ZDB-GENE-040826-2]	0.803175	0.00340029
CAFS_CommonC_G_040524	psmd3	proteasome 26S subunit, non-ATPase 3 [Source:ZFIN;Acc:ZDB-GENE-040426-1444]	0.798099	0.00340029
CAFS_CommonC_G_091810	emc10	ER membrane protein complex subunit 10 [Source:ZFIN;Acc:ZDB-GENE-030131-9045]	0.633097	0.00340029
CAFS_CommonC_G_043510	id4	inhibitor of DNA binding 4 [Source:ZFIN;Acc:ZDB-GENE-051113-208]	0.713024	0.00342051
CAFS_CommonC_G_005732	coa7	cytochrome c oxidase assembly factor 7 [Source:ZFIN;Acc:ZDB-GENE-041014-16]	0.87674	0.00345071
CAFS_CommonC_G_048005	mych	myelocytomatosis oncogene homolog [Source:ZFIN;Acc:ZDB-GENE-030219-51]	1.31758	0.0034554
CAFS_CommonC_G_088606	jpt2	Jupiter microtubule associated homolog 2 [Source:ZFIN;Acc:ZDB-GENE-030131-599]	0.698595	0.00346246
CAFS_CommonC_G_000541	mbd3a	methyl-CpG binding domain protein 3a [Source:ZFIN;Acc:ZDB-GENE-030131-9077]	0.799159	0.00346695
CAFS_CommonC_G_071162			1.27394	0.00347864
CAFS_CommonC_G_002645	tubb2b	tubulin, beta 2b [Source:ZFIN;Acc:ZDB-GENE-030131-722]	1.30479	0.00348234
CAFS_CommonC_G_006218	anxa11b	annexin A11b [Source:ZFIN;Acc:ZDB-GENE-030707-5]	0.59943	0.00349361
CAFS_CommonC_G_047059	arntl1b	aryl hydrocarbon receptor nuclear translocator-like 1b [Source:ZFIN;Acc:ZDB-GENE-030408-1]	0.884368	0.00349361
CAFS_CommonC_G_090040	farsb	phenylalanyl-tRNA synthetase subunit beta [Source:ZFIN;Acc:ZDB-GENE-021206-2]	0.889956	0.00349865
CAFS_CommonC_G_078323	tnfrsf11a	tumor necrosis factor receptor superfamily, member 11a, NFKB activator [Source:ZFIN;Acc:ZDB-GENE-120910-2]	1.17114	0.00350378
CAFS_CommonC_G_057896	id1	inhibitor of DNA binding 1 [Source:ZFIN;Acc:ZDB-GENE-990415-96]	0.843265	0.00356509
CAFS_CommonC_G_052370	aqr	aquarius intron-binding spliceosomal factor [Source:ZFIN;Acc:ZDB-GENE-040426-1189]	0.846684	0.00357698
CAFS_CommonC_G_007488	adcy2a	adenylate cyclase 2a [Source:ZFIN;Acc:ZDB-GENE-061109-1]	1.09771	0.00360096
CAFS_CommonC_G_070327			0.859133	0.00361689
CAFS_CommonC_G_082276	atoh8	atonal bHLH transcription factor 8 [Source:ZFIN;Acc:ZDB-GENE-061215-7]	0.795097	0.00361689
CAFS_CommonC_G_010457	rrp15	ribosomal RNA processing 15 homolog [Source:ZFIN;Acc:ZDB-GENE-030131-5261]	0.860297	0.00365253
CAFS_CommonC_G_049170	fkbp9	FK506 binding protein 9 [Source:ZFIN;Acc:ZDB-GENE-040801-23]	1.16996	0.00365977
CAFS_CommonC_G_010784	dio1	iodothyronine deiodinase 1 [Source:ZFIN;Acc:ZDB-GENE-030328-41]	0.691114	0.00368789
CAFS_CommonC_G_073623	msi1	musashi RNA-binding protein 1 [Source:ZFIN;Acc:ZDB-GENE-050320-86]	0.89038	0.0037784
CAFS_CommonC_G_090023	frrs1b	ferric-chelate reductase 1b [Source:ZFIN;Acc:ZDB-GENE-080917-44]	1.68505	0.00378015
CAFS_CommonC_G_060521	syt6b	synaptotagmin VIb [Source:ZFIN;Acc:ZDB-GENE-090601-3]	0.640356	0.00378352
CAFS_CommonC_G_030558	tomm20a	translocase of outer mitochondrial membrane 20 [Source:ZFIN;Acc:ZDB-GENE-040426-1976]	0.654909	0.00378858
CAFS_CommonC_G_032434	ak5l	adenylate kinase 5, like [Source:ZFIN;Acc:ZDB-GENE-050410-2]	1.1111	0.00378858
CAFS_CommonC_G_049071	tefm	transcription elongation factor, mitochondrial [Source:ZFIN;Acc:ZDB-GENE-060825-345]	0.816044	0.00379763
CAFS_CommonC_G_091426	pes	pescadillo [Source:ZFIN;Acc:ZDB-GENE-990415-206]	0.684088	0.00381514
CAFS_CommonC_G_005724	si:dkey-52j6.3	si:dkey-52j6.3 [Source:ZFIN;Acc:ZDB-GENE-121214-255]	1.20145	0.00383634
CAFS_CommonC_G_091002	acsl1b	acyl-CoA synthetase long chain family member 1b [Source:ZFIN;Acc:ZDB-GENE-040801-88]	0.847708	0.00386808
CAFS_CommonC_G_039036	npm1a	nucleophosmin 1a [Source:ZFIN;Acc:ZDB-GENE-021028-1]	0.683352	0.00389494
CAFS_CommonC_G_039297	calcrla	calcitonin receptor-like a [Source:ZFIN;Acc:ZDB-GENE-040822-26]	1.29857	0.00389494
CAFS_CommonC_G_068918	zufsp	zinc finger containing ubiquitin peptidase 1 [Source:ZFIN;Acc:ZDB-GENE-070209-211]	0.82068	0.00389494
CAFS_CommonC_G_051394	CR855334.1	0	0.851999	0.00390946
CAFS_CommonC_G_027613	znf207a	zinc finger protein 207, a [Source:ZFIN;Acc:ZDB-GENE-040426-2273]	0.643515	0.00392156
CAFS_CommonC_G_001645	paxx	PAXX, non-homologous end joining factor [Source:ZFIN;Acc:ZDB-GENE-041111-206]	0.793606	0.00404252
CAFS_CommonC_G_001630	mid1ip1b	MID1 interacting protein 1b [Source:ZFIN;Acc:ZDB-GENE-040426-1720]	0.932593	0.00406352
CAFS_CommonC_G_038691	ldha	lactate dehydrogenase A4 [Source:ZFIN;Acc:ZDB-GENE-991026-5]	0.966274	0.00408902
CAFS_CommonC_G_070232	rtkn2a	rhotekin 2a [Source:ZFIN;Acc:ZDB-GENE-041010-225]	1.52508	0.00408902
CAFS_CommonC_G_005154	peli2	pellino E3 ubiquitin protein ligase family member 2 [Source:ZFIN;Acc:ZDB-GENE-040718-360]	0.780121	0.00412942
CAFS_CommonC_G_081916	pcyt2	phosphate cytidylyltransferase 2, ethanolamine [Source:ZFIN;Acc:ZDB-GENE-041010-132]	0.771138	0.00413309
CAFS_CommonC_G_037774	psmd8	proteasome 26S subunit, non-ATPase 8 [Source:ZFIN;Acc:ZDB-GENE-040625-136]	0.629277	0.00414028
CAFS_CommonC_G_018507	slc35c1	solute carrier family 35 (GDP-fucose transporter), member C1 [Source:ZFIN;Acc:ZDB-GENE-041212-11]	0.770297	0.00414762
CAFS_CommonC_G_016638	ckma	creatine kinase, muscle a [Source:ZFIN;Acc:ZDB-GENE-980526-109]	1.30769	0.00419138
CAFS_CommonC_G_043118	myh7l	myosin heavy chain 7-like [Source:ZFIN;Acc:ZDB-GENE-061027-393]	2.12865	0.0042042
CAFS_CommonC_G_080411	ccdc61	coiled-coil domain containing 61 [Source:ZFIN;Acc:ZDB-GENE-060929-348]	0.700308	0.00421475
CAFS_CommonC_G_017853	chka	choline kinase alpha [Source:ZFIN;Acc:ZDB-GENE-050208-149]	0.967175	0.00424554
CAFS_CommonC_G_043449	pcsk5a	proprotein convertase subtilisin/kexin type 5a [Source:ZFIN;Acc:ZDB-GENE-060531-130]	0.659443	0.00431097
CAFS_CommonC_G_070346	ERG28	ergosterol biosynthesis 28 homolog [Source:NCBI gene;Acc:565132]	0.936664	0.00431977
CAFS_CommonC_G_073473	scamp4	secretory carrier membrane protein 4 [Source:ZFIN;Acc:ZDB-GENE-050913-40]	0.620914	0.00431977
CAFS_CommonC_G_088441	ddx21	DEAD (Asp-Glu-Ala-Asp) box helicase 21 [Source:ZFIN;Acc:ZDB-GENE-031113-10]	1.06511	0.00431977
CAFS_CommonC_G_072476	stc1	stanniocalcin 1 [Source:ZFIN;Acc:ZDB-GENE-060825-79]	1.53302	0.00433527
CAFS_CommonC_G_079539	ubxn2a	UBX domain protein 2A [Source:ZFIN;Acc:ZDB-GENE-110411-202]	0.58666	0.00434645
CAFS_CommonC_G_040922	sf3a2	splicing factor 3a, subunit 2 [Source:ZFIN;Acc:ZDB-GENE-040426-897]	0.82872	0.00438497
CAFS_CommonC_G_085337	dcaf11	ddb1 and cul4 associated factor 11 [Source:ZFIN;Acc:ZDB-GENE-050809-116]	0.63507	0.00438664
CAFS_CommonC_G_061831	trpt1	tRNA phosphotransferase 1 [Source:ZFIN;Acc:ZDB-GENE-050227-16]	0.892712	0.00439137
CAFS_CommonC_G_038683	fah	fumarylacetoacetate hydrolase (fumarylacetoacetase) [Source:ZFIN;Acc:ZDB-GENE-030131-1091]	1.24758	0.00445364
CAFS_CommonC_G_034052	mtmr3	myotubularin related protein 3 [Source:ZFIN;Acc:ZDB-GENE-091204-465]	0.611069	0.00448443
CAFS_CommonC_G_049977	pnp5a	purine nucleoside phosphorylase 5a [Source:ZFIN;Acc:ZDB-GENE-040426-2553]	2.1486	0.00451591
CAFS_CommonC_G_061130	exosc10	exosome component 10 [Source:ZFIN;Acc:ZDB-GENE-040426-781]	0.749943	0.00453385
CAFS_CommonC_G_080246	ddt	D-dopachrome tautomerase [Source:ZFIN;Acc:ZDB-GENE-040625-160]	0.731327	0.00456586
CAFS_CommonC_G_053744	srsf3b	serine/arginine-rich splicing factor 3b [Source:ZFIN;Acc:ZDB-GENE-071005-2]	0.912571	0.00460307
CAFS_CommonC_G_006667	pa2g4a	proliferation-associated 2G4, a [Source:ZFIN;Acc:ZDB-GENE-030616-161]	0.64161	0.00462506
CAFS_CommonC_G_042327	CABZ01078055.1	0	0.739559	0.00462805
CAFS_CommonC_G_071288	cipca	CLOCK-interacting pacemaker a [Source:ZFIN;Acc:ZDB-GENE-120928-5]	1.00888	0.00466874
CAFS_CommonC_G_062879	polr1a	RNA polymerase I subunit A [Source:ZFIN;Acc:ZDB-GENE-030131-5286]	0.587429	0.00469457
CAFS_CommonC_G_046046	znf330	zinc finger protein 330 [Source:ZFIN;Acc:ZDB-GENE-040426-2697]	0.813814	0.00470706
CAFS_CommonC_G_060747	slc29a1a	solute carrier family 29 (equilibrative nucleoside transporter), member 1a [Source:ZFIN;Acc:ZDB-GENE-050913-138]	0.73985	0.00470802
CAFS_CommonC_G_082193	cdc14ab	cell division cycle 14Ab [Source:ZFIN;Acc:ZDB-GENE-070705-309]	0.766011	0.00472813
CAFS_CommonC_G_024562	selenot1b	selenoprotein T, 1b [Source:ZFIN;Acc:ZDB-GENE-030411-1]	0.651248	0.00476139
CAFS_CommonC_G_075452	ciarta	circadian associated repressor of transcription a [Source:ZFIN;Acc:ZDB-GENE-030131-7016]	1.57099	0.00476807
CAFS_CommonC_G_022220	rpl22l1	ribosomal protein L22-like 1 [Source:ZFIN;Acc:ZDB-GENE-060804-3]	0.928124	0.00477197
CAFS_CommonC_G_012011	egfl7	EGF-like-domain, multiple 7 [Source:ZFIN;Acc:ZDB-GENE-040429-2]	0.774632	0.00481388
CAFS_CommonC_G_075032	tmx1	thioredoxin-related transmembrane protein 1 [Source:ZFIN;Acc:ZDB-GENE-030131-2327]	0.625131	0.00482116
CAFS_CommonC_G_056979	slc18b1	solute carrier family 18, subfamily B, member 1 [Source:ZFIN;Acc:ZDB-GENE-050417-386]	0.661891	0.0048766
CAFS_CommonC_G_046575	uprt	uracil phosphoribosyltransferase (FUR1) homolog (S. cerevisiae) [Source:ZFIN;Acc:ZDB-GENE-040426-2411]	0.594733	0.00494439
CAFS_CommonC_G_040990	adipor2	adiponectin receptor 2 [Source:ZFIN;Acc:ZDB-GENE-041210-60]	0.624838	0.00495066
CAFS_CommonC_G_009905			0.640007	0.00495177
CAFS_CommonC_G_002963	ubap2l	ubiquitin associated protein 2-like [Source:ZFIN;Acc:ZDB-GENE-060503-244]	0.731923	0.0049615
CAFS_CommonC_G_015917	dmtf1	cyclin D binding myb-like transcription factor 1 [Source:ZFIN;Acc:ZDB-GENE-040718-413]	0.614171	0.00498928
CAFS_CommonC_G_020447	cct5	chaperonin containing TCP1, subunit 5 (epsilon) [Source:ZFIN;Acc:ZDB-GENE-030131-977]	0.812785	0.00500989
CAFS_CommonC_G_069906	dnajc5gb	DnaJ (Hsp40) homolog, subfamily C, member 5 gamma b [Source:ZFIN;Acc:ZDB-GENE-040426-1238]	1.06173	0.00501158
CAFS_CommonC_G_017004	mastl	microtubule associated serine/threonine kinase-like [Source:ZFIN;Acc:ZDB-GENE-040801-128]	1.25671	0.00503009
CAFS_CommonC_G_075736	si:dkey-184p18.2	si:dkey-184p18.2 [Source:ZFIN;Acc:ZDB-GENE-060503-55]	0.943573	0.00505262
CAFS_CommonC_G_049913	trappc10	trafficking protein particle complex 10 [Source:ZFIN;Acc:ZDB-GENE-131115-1]	0.658278	0.00510357
CAFS_CommonC_G_051070	si:ch73-71d17.2	si:ch73-71d17.2 [Source:ZFIN;Acc:ZDB-GENE-140106-25]	0.718561	0.00514161
CAFS_CommonC_G_077566	fhdc2	FH2 domain containing 2 [Source:ZFIN;Acc:ZDB-GENE-091118-76]	1.60223	0.00520172
CAFS_CommonC_G_060647	smu1a	SMU1, DNA replication regulator and spliceosomal factor a [Source:ZFIN;Acc:ZDB-GENE-040426-916]	0.597701	0.00523942
CAFS_CommonC_G_084112	tm9sf5	transmembrane 9 superfamily protein member 5 [Source:ZFIN;Acc:ZDB-GENE-101013-1]	0.594157	0.0052755
CAFS_CommonC_G_087949	celsr1b	cadherin EGF LAG seven-pass G-type receptor 1b [Source:ZFIN;Acc:ZDB-GENE-050823-4]	0.844579	0.00534999
CAFS_CommonC_G_018623	zdhhc1	zinc finger, DHHC-type containing 1 [Source:ZFIN;Acc:ZDB-GENE-130925-1]	0.609146	0.00536274
CAFS_CommonC_G_011738	utp18	UTP18 small subunit (SSU) processome component [Source:ZFIN;Acc:ZDB-GENE-060929-668]	0.798647	0.00536797
CAFS_CommonC_G_006754	rnf183	ring finger protein 183 [Source:ZFIN;Acc:ZDB-GENE-060929-1090]	1.17106	0.00538418
CAFS_CommonC_G_068749	abhd16a	abhydrolase domain containing 16A [Source:ZFIN;Acc:ZDB-GENE-010601-2]	0.664127	0.00538656
CAFS_CommonC_G_077010	paics	phosphoribosylaminoimidazole carboxylase, phosphoribosylaminoimidazole succinocarboxamide synthetase [Source:ZFIN;Acc:ZDB-GENE-030131-9762]	0.810204	0.00540236
CAFS_CommonC_G_069680	nebl	nebulette [Source:ZFIN;Acc:ZDB-GENE-050320-151]	0.598168	0.00543626
CAFS_CommonC_G_077683	ppib	peptidylprolyl isomerase B (cyclophilin B) [Source:ZFIN;Acc:ZDB-GENE-040426-1955]	0.636342	0.00547185
CAFS_CommonC_G_027144	dcaf15	DDB1 and CUL4 associated factor 15 [Source:ZFIN;Acc:ZDB-GENE-030131-2374]	0.757472	0.00548997
CAFS_CommonC_G_083675	nup210	nucleoporin 210 [Source:ZFIN;Acc:ZDB-GENE-050208-132]	0.653817	0.00550168
CAFS_CommonC_G_050296	arl2	ADP-ribosylation factor-like 2 [Source:ZFIN;Acc:ZDB-GENE-041010-19]	0.594517	0.0055104
CAFS_CommonC_G_007368	prtfdc1	phosphoribosyl transferase domain containing 1 [Source:ZFIN;Acc:ZDB-GENE-980526-324]	0.756546	0.00556851
CAFS_CommonC_G_055472	rwdd	RWD domain containing 4 [Source:ZFIN;Acc:ZDB-GENE-041010-61]	0.63507	0.00562728
CAFS_CommonC_G_055088	tescb	tescalcin b [Source:ZFIN;Acc:ZDB-GENE-040426-1903]	1.00175	0.00569049
CAFS_CommonC_G_012108	etf1b	eukaryotic translation termination factor 1b [Source:ZFIN;Acc:ZDB-GENE-021029-1]	0.636733	0.00569461
CAFS_CommonC_G_086082	polr2c	polymerase (RNA) II (DNA directed) polypeptide C [Source:ZFIN;Acc:ZDB-GENE-030131-6609]	0.640215	0.0056995
CAFS_CommonC_G_029884	nup43	nucleoporin 43 [Source:ZFIN;Acc:ZDB-GENE-040426-2533]	0.801328	0.00570828
CAFS_CommonC_G_079654	BX072577.1	myozenin-2 [Source:NCBI gene;Acc:100536537]	0.828501	0.00570828
CAFS_CommonC_G_087936	desi2	desumoylating isopeptidase 2 [Source:ZFIN;Acc:ZDB-GENE-040801-39]	0.728869	0.00571792
CAFS_CommonC_G_070874	KCNIP4	Kv channel interacting protein 4 [Source:NCBI gene;Acc:100536963]	0.817931	0.00576401
CAFS_CommonC_G_020477	cct5	chaperonin containing TCP1, subunit 5 (epsilon) [Source:ZFIN;Acc:ZDB-GENE-030131-977]	0.759553	0.00580627
CAFS_CommonC_G_067032	CABZ01110881.1	0	0.82142	0.00587609
CAFS_CommonC_G_066349	farsb	phenylalanyl-tRNA synthetase subunit beta [Source:ZFIN;Acc:ZDB-GENE-021206-2]	0.956096	0.00590437
CAFS_CommonC_G_073773	tdrd3	tudor domain containing 3 [Source:ZFIN;Acc:ZDB-GENE-040426-19]	0.74741	0.00591332
CAFS_CommonC_G_020003	tgm2b	transglutaminase 2b [Source:ZFIN;Acc:ZDB-GENE-030131-2576]	1.01887	0.00596502
CAFS_CommonC_G_048276	hsd17b7	hydroxysteroid (17-beta) dehydrogenase 7 [Source:ZFIN;Acc:ZDB-GENE-061013-378]	1.07155	0.00603932
CAFS_CommonC_G_016844			0.715252	0.00607755
CAFS_CommonC_G_038251	sf3b2	splicing factor 3b, subunit 2 [Source:ZFIN;Acc:ZDB-GENE-070928-1]	0.757691	0.00614456
CAFS_CommonC_G_040526	psmd3	proteasome 26S subunit, non-ATPase 3 [Source:ZFIN;Acc:ZDB-GENE-040426-1444]	0.776332	0.00615422
CAFS_CommonC_G_076589	grwd1	glutamate-rich WD repeat containing 1 [Source:ZFIN;Acc:ZDB-GENE-030131-9844]	0.753184	0.00615646
CAFS_CommonC_G_026228	kifc1	kinesin family member C1 [Source:ZFIN;Acc:ZDB-GENE-000208-21]	1.03008	0.00619651
CAFS_CommonC_G_089635	calua	calumenin a [Source:ZFIN;Acc:ZDB-GENE-040625-166]	1.06241	0.00619651
CAFS_CommonC_G_082369	polr2d	polymerase (RNA) II (DNA directed) polypeptide D [Source:ZFIN;Acc:ZDB-GENE-040714-2]	0.66776	0.00621385
CAFS_CommonC_G_063172	emp1	epithelial membrane protein 1 [Source:ZFIN;Acc:ZDB-GENE-070822-2]	1.32857	0.0062176
CAFS_CommonC_G_070199	phf11	PHD finger protein 11 [Source:ZFIN;Acc:ZDB-GENE-081104-417]	1.21392	0.00626787
CAFS_CommonC_G_041469	lcor	ligand dependent nuclear receptor corepressor [Source:ZFIN;Acc:ZDB-GENE-061201-6]	1.50349	0.00629943
CAFS_CommonC_G_002809	slc35f3b	solute carrier family 35, member F3b [Source:ZFIN;Acc:ZDB-GENE-090312-118]	0.814785	0.00631923
CAFS_CommonC_G_070333	tgfb3	transforming growth factor, beta 3 [Source:ZFIN;Acc:ZDB-GENE-030723-4]	0.869068	0.00635011
CAFS_CommonC_G_047311	surf6	surfeit 6 [Source:ZFIN;Acc:ZDB-GENE-040426-1333]	1.04811	0.0063914
CAFS_CommonC_G_084326	arntl1b	aryl hydrocarbon receptor nuclear translocator-like 1b [Source:ZFIN;Acc:ZDB-GENE-030408-1]	0.905227	0.00640522
CAFS_CommonC_G_081094	pdgfaa	platelet-derived growth factor alpha polypeptide a [Source:ZFIN;Acc:ZDB-GENE-030918-2]	0.980156	0.00640745
CAFS_CommonC_G_008504	stard5	StAR-related lipid transfer (START) domain containing 5 [Source:ZFIN;Acc:ZDB-GENE-130103-4]	0.99637	0.00645594
CAFS_CommonC_G_044461	tmx3a	thioredoxin related transmembrane protein 3a [Source:ZFIN;Acc:ZDB-GENE-050522-396]	0.653397	0.00645594
CAFS_CommonC_G_062164	hsd17b2	hydroxysteroid (17-beta) dehydrogenase 2 [Source:ZFIN;Acc:ZDB-GENE-040928-1]	2.15747	0.00648958
CAFS_CommonC_G_071717	arntl2	aryl hydrocarbon receptor nuclear translocator-like 2 [Source:ZFIN;Acc:ZDB-GENE-000509-2]	1.13005	0.0065877
CAFS_CommonC_G_012315	si:ch211-274f20.2	si:ch211-274f20.2 [Source:ZFIN;Acc:ZDB-GENE-091204-91]	1.24711	0.00662304
CAFS_CommonC_G_074722	fabp3	fatty acid binding protein 3, muscle and heart [Source:ZFIN;Acc:ZDB-GENE-020318-2]	0.616955	0.00662304
CAFS_CommonC_G_002840	blcap	bladder cancer associated protein [Source:ZFIN;Acc:ZDB-GENE-000330-7]	0.802143	0.00665446
CAFS_CommonC_G_082251	ciartb	circadian associated repressor of transcription b [Source:ZFIN;Acc:ZDB-GENE-131127-285]	0.611647	0.00665489
CAFS_CommonC_G_091414	cdo1	cysteine dioxygenase, type I [Source:ZFIN;Acc:ZDB-GENE-040426-1704]	0.940149	0.00672477
CAFS_CommonC_G_074445	selenoi	selenoprotein I [Source:ZFIN;Acc:ZDB-GENE-091204-137]	0.798366	0.00678592
CAFS_CommonC_G_017490	coro6	coronin 6 [Source:ZFIN;Acc:ZDB-GENE-040426-1202]	1.08225	0.00680685
CAFS_CommonC_G_066621	c4b	complement 4B (Chido blood group) [Source:ZFIN;Acc:ZDB-GENE-100805-2]	1.24508	0.00686661
CAFS_CommonC_G_058719	insig2	insulin induced gene 2 [Source:ZFIN;Acc:ZDB-GENE-040202-1]	0.67868	0.0068827
CAFS_CommonC_G_056567	emc7	ER membrane protein complex subunit 7 [Source:ZFIN;Acc:ZDB-GENE-041001-170]	0.661518	0.00688427
CAFS_CommonC_G_058417	si:dkey-246j7.1	si:dkey-246j7.1 [Source:ZFIN;Acc:ZDB-GENE-050419-230]	1.10945	0.00697921
CAFS_CommonC_G_058154	ncoa3	nuclear receptor coactivator 3 [Source:ZFIN;Acc:ZDB-GENE-051107-8]	0.881452	0.0069838
CAFS_CommonC_G_015378	si:ch73-338d8.5	si:ch73-338d8.5 [Source:ZFIN;Acc:ZDB-GENE-141212-126]	1.18136	0.00701689
CAFS_CommonC_G_072679	si:ch211-266k8.4	si:ch211-266k8.4 [Source:ZFIN;Acc:ZDB-GENE-131121-469]	1.29393	0.00709464
CAFS_CommonC_G_092240	chst2a	carbohydrate (N-acetylglucosamine-6-O) sulfotransferase 2a [Source:ZFIN;Acc:ZDB-GENE-060929-40]	0.592141	0.0071584
CAFS_CommonC_G_002220	dio2	iodothyronine deiodinase 2 [Source:ZFIN;Acc:ZDB-GENE-030327-4]	0.873958	0.00735501
CAFS_CommonC_G_035883	si:dkey-288i20.2	si:dkey-288i20.2 [Source:ZFIN;Acc:ZDB-GENE-110411-17]	1.44102	0.00736578
CAFS_CommonC_G_047848	cdon	cell adhesion associated, oncogene regulated [Source:ZFIN;Acc:ZDB-GENE-021115-4]	1.2355	0.00741129
CAFS_CommonC_G_054411	slc2a1b	solute carrier family 2 (facilitated glucose transporter), member 1b [Source:ZFIN;Acc:ZDB-GENE-090915-1]	0.645674	0.00744321
CAFS_CommonC_G_059116	lcorl	ligand dependent nuclear receptor corepressor-like [Source:ZFIN;Acc:ZDB-GENE-030131-6300]	1.0863	0.00745387
CAFS_CommonC_G_017170	denr	density-regulated protein [Source:ZFIN;Acc:ZDB-GENE-040718-450]	0.60021	0.00745633
CAFS_CommonC_G_001708	FO681393.2	vimentin-type intermediate filament-associated coiled-coil protein-like [Source:NCBI gene;Acc:110437764]	0.800713	0.00745875
CAFS_CommonC_G_062791	ddx39ab	DEAD (Asp-Glu-Ala-Asp) box polypeptide 39Ab [Source:ZFIN;Acc:ZDB-GENE-040426-2902]	0.94491	0.00747918
CAFS_CommonC_G_088157	ciartb	circadian associated repressor of transcription b [Source:ZFIN;Acc:ZDB-GENE-131127-285]	0.642569	0.00753162
CAFS_CommonC_G_076093	dpf2l	D4, zinc and double PHD fingers family 2, like [Source:ZFIN;Acc:ZDB-GENE-030131-5132]	0.985625	0.00754774
CAFS_CommonC_G_017840	CABZ01064859.1	oocyte zinc finger protein XlCOF26-like [Source:NCBI gene;Acc:100332787]	0.60255	0.00756698
CAFS_CommonC_G_025116	pprc1	peroxisome proliferator-activated receptor gamma, coactivator-related 1 [Source:ZFIN;Acc:ZDB-GENE-030131-9858]	2.0946	0.00762136
CAFS_CommonC_G_044402	acsl3a	acyl-CoA synthetase long chain family member 3a [Source:ZFIN;Acc:ZDB-GENE-050420-181]	0.709941	0.00763043
CAFS_CommonC_G_065934	scaf4b	SR-related CTD-associated factor 4b [Source:ZFIN;Acc:ZDB-GENE-050506-42]	0.680175	0.00763714
CAFS_CommonC_G_053083	etf1b	eukaryotic translation termination factor 1b [Source:ZFIN;Acc:ZDB-GENE-021029-1]	0.741151	0.00766501
CAFS_CommonC_G_039921	enox1	ecto-NOX disulfide-thiol exchanger 1 [Source:ZFIN;Acc:ZDB-GENE-081104-328]	0.651344	0.00769072
CAFS_CommonC_G_077380	psmd9	proteasome 26S subunit, non-ATPase 9 [Source:ZFIN;Acc:ZDB-GENE-030131-431]	0.603981	0.00770183
CAFS_CommonC_G_048466	mych	myelocytomatosis oncogene homolog [Source:ZFIN;Acc:ZDB-GENE-030219-51]	0.953108	0.00771624
CAFS_CommonC_G_083758	qkia	QKI, KH domain containing, RNA binding a [Source:ZFIN;Acc:ZDB-GENE-990415-230]	0.71636	0.00778059
CAFS_CommonC_G_087992	GDPGP1	zgc:153343 [Source:ZFIN;Acc:ZDB-GENE-060929-280]	0.890408	0.0077877
CAFS_CommonC_G_076715	grm1a	glutamate receptor, metabotropic 1a [Source:ZFIN;Acc:ZDB-GENE-030131-7893]	0.660946	0.00782021
CAFS_CommonC_G_021137	sec24d	SEC24 homolog D, COPII coat complex component [Source:ZFIN;Acc:ZDB-GENE-070117-2501]	1.30412	0.00782108
CAFS_CommonC_G_082672	ppp2r2ca	protein phosphatase 2, regulatory subunit B, gamma a [Source:ZFIN;Acc:ZDB-GENE-051120-168]	0.597748	0.00787812
CAFS_CommonC_G_051633	SLCO3A1 (1 of many)	si:dkey-88i8.2 [Source:NCBI gene;Acc:570448]	0.586345	0.00789766
CAFS_CommonC_G_068776	ndufb2	NADH:ubiquinone oxidoreductase subunit B2 [Source:ZFIN;Acc:ZDB-GENE-040426-1762]	0.70239	0.00790158
CAFS_CommonC_G_053191	si:ch1073-82l19.1	si:ch1073-82l19.1 [Source:ZFIN;Acc:ZDB-GENE-030131-5941]	1.13598	0.00791236
CAFS_CommonC_G_090657	llph	LLP homolog, long-term synaptic facilitation factor [Source:ZFIN;Acc:ZDB-GENE-051030-30]	0.722425	0.00791895
CAFS_CommonC_G_003699	tmem184ba	transmembrane protein 184ba [Source:ZFIN;Acc:ZDB-GENE-050417-219]	0.685026	0.00796551
CAFS_CommonC_G_069834	adprhl2	ADP-ribosylhydrolase like 2 [Source:ZFIN;Acc:ZDB-GENE-040912-85]	0.770441	0.00797651
CAFS_CommonC_G_085247	cox8a	cytochrome c oxidase subunit 8A [Source:ZFIN;Acc:ZDB-GENE-030131-9136]	0.731446	0.00798167
CAFS_CommonC_G_057391	crebzf	CREB/ATF bZIP transcription factor [Source:ZFIN;Acc:ZDB-GENE-030131-8015]	0.701791	0.00799606
CAFS_CommonC_G_088848	phb	prohibitin [Source:ZFIN;Acc:ZDB-GENE-030131-6577]	0.64371	0.00804891
CAFS_CommonC_G_014239	mrps18b	mitochondrial ribosomal protein S18B [Source:ZFIN;Acc:ZDB-GENE-050417-278]	0.77771	0.00805778
CAFS_CommonC_G_075487	edn1	endothelin 1 [Source:ZFIN;Acc:ZDB-GENE-000920-1]	1.31716	0.00812425
CAFS_CommonC_G_072249	fbxo45	F-box protein 45 [Source:ZFIN;Acc:ZDB-GENE-040426-1450]	0.614618	0.0081326
CAFS_CommonC_G_047393	cldn11b	claudin 11b [Source:ZFIN;Acc:ZDB-GENE-010328-13]	1.2558	0.00838678
CAFS_CommonC_G_002898	fbn2b	fibrillin 2b [Source:ZFIN;Acc:ZDB-GENE-090112-3]	0.674248	0.00841404
CAFS_CommonC_G_062710	bag5	BCL2 associated athanogene 5 [Source:ZFIN;Acc:ZDB-GENE-050913-58]	0.883178	0.00841519
CAFS_CommonC_G_078102	rtcb	RNA 2',3'-cyclic phosphate and 5'-OH ligase [Source:ZFIN;Acc:ZDB-GENE-040426-2096]	0.902092	0.00845349
CAFS_CommonC_G_032848	ddx54	DEAD (Asp-Glu-Ala-Asp) box polypeptide 54 [Source:ZFIN;Acc:ZDB-GENE-021220-2]	0.912719	0.00856476
CAFS_CommonC_G_067308	eny2	enhancer of yellow 2 homolog (Drosophila) [Source:ZFIN;Acc:ZDB-GENE-040718-124]	0.836928	0.00856476
CAFS_CommonC_G_049312	ilf3a	interleukin enhancer binding factor 3a [Source:ZFIN;Acc:ZDB-GENE-030131-3151]	0.6167	0.00856746
CAFS_CommonC_G_001908	crb3a	crumbs homolog 3a [Source:ZFIN;Acc:ZDB-GENE-060610-2]	1.33534	0.00860645
CAFS_CommonC_G_065277	CABZ01079480.1	poly [ADP-ribose] polymerase 14 [Source:NCBI gene;Acc:100148704]	0.684257	0.00861882
CAFS_CommonC_G_074434	tmem64	transmembrane protein 64 [Source:ZFIN;Acc:ZDB-GENE-060503-182]	0.644712	0.00861882
CAFS_CommonC_G_086200	pim3	Pim-3 proto-oncogene, serine/threonine kinase [Source:ZFIN;Acc:ZDB-GENE-050809-111]	0.776435	0.00867425
CAFS_CommonC_G_057505	tmem135	transmembrane protein 135 [Source:ZFIN;Acc:ZDB-GENE-070424-70]	0.599808	0.00868132
CAFS_CommonC_G_046602	git2a	G protein-coupled receptor kinase interacting ArfGAP 2a [Source:ZFIN;Acc:ZDB-GENE-060526-267]	1.08879	0.00871059
CAFS_CommonC_G_070955	CABZ01077555.1	0	1.20908	0.00879614
CAFS_CommonC_G_030245	tdg.2	thymine DNA glycosylase, tandem duplicate 2 [Source:ZFIN;Acc:ZDB-GENE-131121-30]	1.27727	0.00880939
CAFS_CommonC_G_041876	lrrc39	leucine rich repeat containing 39 [Source:ZFIN;Acc:ZDB-GENE-050417-279]	0.604767	0.00883746
CAFS_CommonC_G_040672	cct2	chaperonin containing TCP1, subunit 2 (beta) [Source:ZFIN;Acc:ZDB-GENE-020419-6]	0.889169	0.00909557
CAFS_CommonC_G_045505	eif6	eukaryotic translation initiation factor 6 [Source:ZFIN;Acc:ZDB-GENE-031118-110]	0.773645	0.00909795
CAFS_CommonC_G_004862	dusp12	dual specificity phosphatase 12 [Source:ZFIN;Acc:ZDB-GENE-050626-91]	0.808516	0.00910716
CAFS_CommonC_G_014020	celsr1b	cadherin EGF LAG seven-pass G-type receptor 1b [Source:ZFIN;Acc:ZDB-GENE-050823-4]	0.9755	0.0091171
CAFS_CommonC_G_083973	phf5a	PHD finger protein 5A [Source:ZFIN;Acc:ZDB-GENE-021219-3]	0.854282	0.0091171
CAFS_CommonC_G_051966	gpd1a	glycerol-3-phosphate dehydrogenase 1a [Source:ZFIN;Acc:ZDB-GENE-050417-209]	1.21219	0.00918234
CAFS_CommonC_G_088500	wbp2nl	WBP2 N-terminal like [Source:ZFIN;Acc:ZDB-GENE-030131-4012]	0.931752	0.00918234
CAFS_CommonC_G_083815	haus7	HAUS augmin-like complex, subunit 7 [Source:ZFIN;Acc:ZDB-GENE-050506-15]	0.910996	0.00920984
CAFS_CommonC_G_060947	dnajb12a	DnaJ heat shock protein family (Hsp40) member B12a [Source:ZFIN;Acc:ZDB-GENE-030131-2725]	0.585338	0.00928726
CAFS_CommonC_G_046923	atp6v0a2b	ATPase H+ transporting V0 subunit a2b [Source:ZFIN;Acc:ZDB-GENE-060526-4]	0.596548	0.00936499
CAFS_CommonC_G_084073	dffb	DNA fragmentation factor, beta polypeptide (caspase-activated DNase) [Source:ZFIN;Acc:ZDB-GENE-030826-4]	0.634292	0.00944896
CAFS_CommonC_G_046047	neurod6a	neuronal differentiation 6a [Source:ZFIN;Acc:ZDB-GENE-010608-1]	0.738695	0.0094493
CAFS_CommonC_G_048236	slc6a22.1	solute carrier family 6 member 22, tandem duplicate 1 [Source:ZFIN;Acc:ZDB-GENE-030616-629]	0.914773	0.0094493
CAFS_CommonC_G_055422	tmem230a	transmembrane protein 230a [Source:ZFIN;Acc:ZDB-GENE-040822-20]	0.769243	0.00948054
CAFS_CommonC_G_021166	BX510651.1	procollagen-lysine, 2-oxoglutarate 5-dioxygenase 3 [Source:NCBI gene;Acc:556077]	1.28675	0.00951229
CAFS_CommonC_G_078889	scn1bb	sodium channel, voltage-gated, type I, beta b [Source:ZFIN;Acc:ZDB-GENE-090408-1]	0.682362	0.00954012
CAFS_CommonC_G_053649	nrp1b	neuropilin 1b [Source:ZFIN;Acc:ZDB-GENE-040611-1]	0.656108	0.00961657
CAFS_CommonC_G_082178	slc30a7	solute carrier family 30 (zinc transporter), member 7 [Source:ZFIN;Acc:ZDB-GENE-030131-5650]	0.697643	0.00962477
CAFS_CommonC_G_008031	loxl3b	lysyl oxidase-like 3b [Source:ZFIN;Acc:ZDB-GENE-030131-8210]	1.25767	0.00963554
CAFS_CommonC_G_016376	tomm20b	translocase of outer mitochondrial membrane 20b [Source:ZFIN;Acc:ZDB-GENE-040718-451]	0.731332	0.00964825
CAFS_CommonC_G_009781	tubb2b	tubulin, beta 2b [Source:ZFIN;Acc:ZDB-GENE-030131-722]	0.966253	0.0096913
CAFS_CommonC_G_007456	scinla	scinderin like a [Source:ZFIN;Acc:ZDB-GENE-030131-2005]	0.987227	0.00969598
CAFS_CommonC_G_083705	tnnt2a	troponin T type 2a (cardiac) [Source:ZFIN;Acc:ZDB-GENE-000626-1]	2.18894	0.00970692
CAFS_CommonC_G_026174	ppan	peter pan homolog [Source:ZFIN;Acc:ZDB-GENE-030114-4]	0.719371	0.00971001
CAFS_CommonC_G_083079	atp1b2b	ATPase Na+/K+ transporting subunit beta 2b [Source:ZFIN;Acc:ZDB-GENE-010718-1]	0.901774	0.00971272
CAFS_CommonC_G_002656	ccnl1a	cyclin L1a [Source:ZFIN;Acc:ZDB-GENE-050419-206]	0.715094	0.00978687
CAFS_CommonC_G_025457	slc13a2	solute carrier family 13 (sodium-dependent dicarboxylate transporter), member 2 [Source:ZFIN;Acc:ZDB-GENE-040426-2389]	1.05931	0.00979938
CAFS_CommonC_G_004113	srpx2	sushi-repeat containing protein X-linked 2 [Source:ZFIN;Acc:ZDB-GENE-110411-231]	0.91018	0.0098104
CAFS_CommonC_G_004467	eif4bb	eukaryotic translation initiation factor 4Bb [Source:ZFIN;Acc:ZDB-GENE-030131-8563]	0.617498	0.00986769
CAFS_CommonC_G_012141	tbc1d17	TBC1 domain family, member 17 [Source:ZFIN;Acc:ZDB-GENE-050522-79]	0.601981	0.00992729
CAFS_CommonC_G_082934	cdh23	cadherin-related 23 [Source:ZFIN;Acc:ZDB-GENE-040513-7]	1.27088	0.00994234
CAFS_CommonC_G_032414	lmf2b	lipase maturation factor 2b [Source:ZFIN;Acc:ZDB-GENE-070206-11]	0.987901	0.0100532
CAFS_CommonC_G_068720	zbtb8os	zinc finger and BTB domain containing 8 opposite strand [Source:ZFIN;Acc:ZDB-GENE-050417-176]	0.693709	0.0101673
CAFS_CommonC_G_078271	dusp10	dual specificity phosphatase 10 [Source:ZFIN;Acc:ZDB-GENE-041014-271]	0.624443	0.0101673
CAFS_CommonC_G_002473	aqr	aquarius intron-binding spliceosomal factor [Source:ZFIN;Acc:ZDB-GENE-040426-1189]	0.788196	0.0102425
CAFS_CommonC_G_003230	LO018197.1	presenilin associated rhomboid like [Source:NCBI gene;Acc:792889]	0.807636	0.0103306
CAFS_CommonC_G_022919	actn2b	actinin, alpha 2b [Source:ZFIN;Acc:ZDB-GENE-051127-39]	1.61738	0.0103393
CAFS_CommonC_G_049902	exosc6	exosome component 6 [Source:ZFIN;Acc:ZDB-GENE-050522-362]	0.640631	0.0103393
CAFS_CommonC_G_055525	bmpr1bb	bone morphogenetic protein receptor, type IBb [Source:ZFIN;Acc:ZDB-GENE-090610-1]	0.827623	0.0104315
CAFS_CommonC_G_004032	lyrm4	LYR motif containing 4 [Source:ZFIN;Acc:ZDB-GENE-081104-295]	0.691593	0.0105107
CAFS_CommonC_G_005773	twf1a	twinfilin actin-binding protein 1a [Source:ZFIN;Acc:ZDB-GENE-030131-4402]	0.593062	0.0105107
CAFS_CommonC_G_049241	itprip	inositol 1,4,5-trisphosphate receptor interacting protein [Source:ZFIN;Acc:ZDB-GENE-050417-422]	2.50423	0.0105107
CAFS_CommonC_G_074391	nsun2	NOP2/Sun RNA methyltransferase family, member 2 [Source:ZFIN;Acc:ZDB-GENE-030131-4017]	0.750541	0.0105107
CAFS_CommonC_G_087482	ampd2a	adenosine monophosphate deaminase 2a [Source:ZFIN;Acc:ZDB-GENE-091204-4]	0.681588	0.0105228
CAFS_CommonC_G_054721	mterf3	mitochondrial transcription termination factor 3 [Source:ZFIN;Acc:ZDB-GENE-040718-359]	0.654913	0.0105616
CAFS_CommonC_G_071750	cotl1	coactosin-like F-actin binding protein 1 [Source:ZFIN;Acc:ZDB-GENE-030131-8325]	0.767274	0.0106886
CAFS_CommonC_G_063823	zgc:113149	zgc:113149 [Source:ZFIN;Acc:ZDB-GENE-050320-56]	0.625288	0.0109358
CAFS_CommonC_G_007309	elovl5	ELOVL fatty acid elongase 5 [Source:ZFIN;Acc:ZDB-GENE-040407-2]	0.935435	0.0109826
CAFS_CommonC_G_052737	prickle3	prickle homolog 3 [Source:ZFIN;Acc:ZDB-GENE-081105-86]	0.731635	0.0110387
CAFS_CommonC_G_000340	cep135	centrosomal protein 135 [Source:ZFIN;Acc:ZDB-GENE-041210-325]	0.710687	0.0110427
CAFS_CommonC_G_013852	eif4a3	eukaryotic translation initiation factor 4A3 [Source:ZFIN;Acc:ZDB-GENE-040426-915]	0.925306	0.0110433
CAFS_CommonC_G_075535	rnft1	ring finger protein, transmembrane 1 [Source:ZFIN;Acc:ZDB-GENE-040426-2324]	0.628706	0.0110554
CAFS_CommonC_G_018857	pqlc2	PQ loop repeat containing 2 [Source:ZFIN;Acc:ZDB-GENE-050306-4]	0.621774	0.011075
CAFS_CommonC_G_067145	ufd1l	ubiquitin recognition factor in ER associated degradation 1 [Source:ZFIN;Acc:ZDB-GENE-040718-150]	0.752386	0.011075
CAFS_CommonC_G_048612			0.611416	0.0110886
CAFS_CommonC_G_000093	caly	calcyon neuron-specific vesicular protein [Source:ZFIN;Acc:ZDB-GENE-090313-405]	0.636278	0.0110929
CAFS_CommonC_G_080116	wu:fj64h06	wu:fj64h06 [Source:ZFIN;Acc:ZDB-GENE-030131-8286]	0.621473	0.0111067
CAFS_CommonC_G_014614	znf574	zinc finger protein 574 [Source:ZFIN;Acc:ZDB-GENE-100922-259]	0.613894	0.0111544
CAFS_CommonC_G_013526	rhebl1	Ras homolog, mTORC1 binding like 1 [Source:ZFIN;Acc:ZDB-GENE-000510-1]	0.675886	0.0112402
CAFS_CommonC_G_065306	ndc1	NDC1 transmembrane nucleoporin [Source:ZFIN;Acc:ZDB-GENE-030131-7176]	0.759373	0.0112532
CAFS_CommonC_G_075754	sesn3	sestrin 3 [Source:ZFIN;Acc:ZDB-GENE-040426-2924]	0.65288	0.0113324
CAFS_CommonC_G_037874	rchy1	ring finger and CHY zinc finger domain containing 1 [Source:ZFIN;Acc:ZDB-GENE-040801-73]	0.686124	0.0113956
CAFS_CommonC_G_021666	spcs3	signal peptidase complex subunit 3 [Source:ZFIN;Acc:ZDB-GENE-040426-2206]	0.757797	0.0114162
CAFS_CommonC_G_007756	hephl1a	hephaestin-like 1a [Source:ZFIN;Acc:ZDB-GENE-070801-4]	0.859137	0.0114655
CAFS_CommonC_G_055691	unc5c	unc-5 netrin receptor C [Source:ZFIN;Acc:ZDB-GENE-030131-9196]	0.742673	0.0114655
CAFS_CommonC_G_004126	fcf1	FCF1 rRNA-processing protein [Source:ZFIN;Acc:ZDB-GENE-050417-67]	0.73872	0.011467
CAFS_CommonC_G_051041	CR855334.2	si:ch211-212k18.7 [Source:NCBI gene;Acc:100000085]	0.778744	0.011467
CAFS_CommonC_G_065865	si:dkey-222b8.4	si:dkey-222b8.4 [Source:ZFIN;Acc:ZDB-GENE-060503-438]	0.764198	0.011467
CAFS_CommonC_G_071749	cotl1	coactosin-like F-actin binding protein 1 [Source:ZFIN;Acc:ZDB-GENE-030131-8325]	0.806937	0.0114827
CAFS_CommonC_G_028811	prpf19	pre-mRNA processing factor 19 [Source:ZFIN;Acc:ZDB-GENE-030131-263]	0.663322	0.0115228
CAFS_CommonC_G_050452	mthfr	methylenetetrahydrofolate reductase (NAD(P)H) [Source:ZFIN;Acc:ZDB-GENE-041111-215]	0.831726	0.0116347
CAFS_CommonC_G_087373	dus1l	dihydrouridine synthase 1-like (S. cerevisiae) [Source:ZFIN;Acc:ZDB-GENE-030131-1435]	0.698496	0.0117407
CAFS_CommonC_G_007524	edem2	ER degradation enhancer, mannosidase alpha-like 2 [Source:ZFIN;Acc:ZDB-GENE-060519-1]	0.733679	0.0117722
CAFS_CommonC_G_073259	si:ch211-218c6.8	si:ch211-218c6.8 [Source:ZFIN;Acc:ZDB-GENE-050419-103]	1.04564	0.011797
CAFS_CommonC_G_011765	ch25hl3	cholesterol 25-hydroxylase like 3 [Source:ZFIN;Acc:ZDB-GENE-180119-1]	0.884194	0.0117996
CAFS_CommonC_G_007226	cdc23	CDC23 (cell division cycle 23, yeast, homolog) [Source:ZFIN;Acc:ZDB-GENE-040426-866]	0.732756	0.0118196
CAFS_CommonC_G_004525	dlgap4b	discs, large (Drosophila) homolog-associated protein 4b [Source:ZFIN;Acc:ZDB-GENE-101215-2]	0.708621	0.0119015
CAFS_CommonC_G_035965	bbc3	BCL2 binding component 3 [Source:ZFIN;Acc:ZDB-GENE-070119-4]	0.685407	0.0119015
CAFS_CommonC_G_024080	txndc15	thioredoxin domain containing 15 [Source:ZFIN;Acc:ZDB-GENE-070615-36]	0.829482	0.0119783
CAFS_CommonC_G_050289	arl2	ADP-ribosylation factor-like 2 [Source:ZFIN;Acc:ZDB-GENE-041010-19]	0.763225	0.0120779
CAFS_CommonC_G_049185	kctd5a	potassium channel tetramerization domain containing 5a [Source:ZFIN;Acc:ZDB-GENE-030131-727]	1.08247	0.0121069
CAFS_CommonC_G_066780	gli1	GLI family zinc finger 1 [Source:ZFIN;Acc:ZDB-GENE-030321-1]	1.14133	0.0121281
CAFS_CommonC_G_054254	fam217b	family with sequence similarity 217, member B [Source:ZFIN;Acc:ZDB-GENE-090313-236]	0.732246	0.0121823
CAFS_CommonC_G_078298	emc7	ER membrane protein complex subunit 7 [Source:ZFIN;Acc:ZDB-GENE-041001-170]	0.683217	0.0121881
CAFS_CommonC_G_021858	slc16a1a	solute carrier family 16 (monocarboxylate transporter), member 1a [Source:ZFIN;Acc:ZDB-GENE-110408-16]	0.869087	0.0122244
CAFS_CommonC_G_002842	psmf1	proteasome inhibitor subunit 1 [Source:ZFIN;Acc:ZDB-GENE-040718-282]	0.687256	0.0122321
CAFS_CommonC_G_023784			1.20523	0.012284
CAFS_CommonC_G_051497	osbpl2a	oxysterol binding protein-like 2a [Source:ZFIN;Acc:ZDB-GENE-091116-46]	0.745445	0.0123075
CAFS_CommonC_G_063362	tlr1	toll-like receptor 1 [Source:ZFIN;Acc:ZDB-GENE-040220-1]	0.632952	0.0123711
CAFS_CommonC_G_001232	srebf2	sterol regulatory element binding transcription factor 2 [Source:ZFIN;Acc:ZDB-GENE-070410-8]	1.0204	0.0123839
CAFS_CommonC_G_017030	pdss1	prenyl (decaprenyl) diphosphate synthase, subunit 1 [Source:ZFIN;Acc:ZDB-GENE-030131-4430]	0.729193	0.0123839
CAFS_CommonC_G_072124	zgc:162941	zgc:162941 [Source:ZFIN;Acc:ZDB-GENE-030131-8517]	2.21174	0.0123839
CAFS_CommonC_G_086893	cog1	component of oligomeric golgi complex 1 [Source:ZFIN;Acc:ZDB-GENE-050302-128]	0.796417	0.0123839
CAFS_CommonC_G_069826	eif6	eukaryotic translation initiation factor 6 [Source:ZFIN;Acc:ZDB-GENE-031118-110]	0.706793	0.0124129
CAFS_CommonC_G_084966	alox5a	arachidonate 5-lipoxygenase a [Source:ZFIN;Acc:ZDB-GENE-090311-47]	1.05789	0.0124998
CAFS_CommonC_G_000666	pole2	polymerase (DNA directed), epsilon 2 [Source:ZFIN;Acc:ZDB-GENE-020419-16]	0.698711	0.0125355
CAFS_CommonC_G_044516	per1a	period circadian clock 1a [Source:ZFIN;Acc:ZDB-GENE-011220-1]	0.962942	0.0125956
CAFS_CommonC_G_012715	eif3ha	eukaryotic translation initiation factor 3, subunit H, a [Source:ZFIN;Acc:ZDB-GENE-040808-19]	0.585409	0.0126384
CAFS_CommonC_G_063285	fermt3b	fermitin family member 3b [Source:ZFIN;Acc:ZDB-GENE-040426-1366]	0.738268	0.0126384
CAFS_CommonC_G_014638	dhx32a	DEAH (Asp-Glu-Ala-His) box polypeptide 32a [Source:ZFIN;Acc:ZDB-GENE-130613-6]	0.672928	0.0126718
CAFS_CommonC_G_040775	gins4	GINS complex subunit 4 (Sld5 homolog) [Source:ZFIN;Acc:ZDB-GENE-040801-59]	1.12496	0.0127395
CAFS_CommonC_G_019967	tmem41b	transmembrane protein 41B [Source:ZFIN;Acc:ZDB-GENE-061215-138]	0.673391	0.0127506
CAFS_CommonC_G_000385	zgc:171601	zgc:171601 [Source:ZFIN;Acc:ZDB-GENE-080220-33]	2.05754	0.0127993
CAFS_CommonC_G_010459	rrp15	ribosomal RNA processing 15 homolog [Source:ZFIN;Acc:ZDB-GENE-030131-5261]	0.612714	0.0128184
CAFS_CommonC_G_036762	ogfr	opioid growth factor receptor [Source:ZFIN;Acc:ZDB-GENE-030131-377]	0.749266	0.0128428
CAFS_CommonC_G_020913	ebna1bp2	EBNA1 binding protein 2 [Source:ZFIN;Acc:ZDB-GENE-030131-6989]	0.636819	0.0128796
CAFS_CommonC_G_088450	elac2	elaC ribonuclease Z 2 [Source:ZFIN;Acc:ZDB-GENE-041111-227]	0.708153	0.0130066
CAFS_CommonC_G_024408	si:ch211-265o23.1	si:ch211-265o23.1 [Source:ZFIN;Acc:ZDB-GENE-060503-509]	1.44075	0.013049
CAFS_CommonC_G_002557	sox18	SRY (sex determining region Y)-box 18 [Source:ZFIN;Acc:ZDB-GENE-080725-1]	0.884345	0.0131004
CAFS_CommonC_G_050115	nom1	nucleolar protein with MIF4G domain 1 [Source:ZFIN;Acc:ZDB-GENE-060503-321]	0.865713	0.0131004
CAFS_CommonC_G_065126	kctd1	potassium channel tetramerization domain containing 1 [Source:ZFIN;Acc:ZDB-GENE-040724-194]	0.634989	0.013117
CAFS_CommonC_G_001720	psmb2	proteasome subunit beta 2 [Source:ZFIN;Acc:ZDB-GENE-040718-353]	0.667306	0.0131242
CAFS_CommonC_G_067035	myo16	myosin XVI [Source:ZFIN;Acc:ZDB-GENE-070912-470]	0.788749	0.0131272
CAFS_CommonC_G_013357	si:ch211-197h24.6	si:ch211-197h24.6 [Source:ZFIN;Acc:ZDB-GENE-030131-1361]	0.606265	0.0131886
CAFS_CommonC_G_046660	ydjc	YdjC chitooligosaccharide deacetylase homolog [Source:ZFIN;Acc:ZDB-GENE-060526-182]	0.627389	0.0131939
CAFS_CommonC_G_028891	CABZ01084603.1	0	0.587047	0.0132059
CAFS_CommonC_G_030435	ctdsplb	CTD (carboxy-terminal domain, RNA polymerase II, polypeptide A) small phosphatase-like b [Source:ZFIN;Acc:ZDB-GENE-060929-488]	1.12231	0.0132059
CAFS_CommonC_G_043752	slc30a7	solute carrier family 30 (zinc transporter), member 7 [Source:ZFIN;Acc:ZDB-GENE-030131-5650]	0.710756	0.0133098
CAFS_CommonC_G_077038	tprb	translocated promoter region b, nuclear basket protein [Source:ZFIN;Acc:ZDB-GENE-030131-6410]	0.63576	0.013311
CAFS_CommonC_G_009764	zgc:100829	zgc:100829 [Source:ZFIN;Acc:ZDB-GENE-040801-54]	0.795726	0.0133566
CAFS_CommonC_G_057516	sod1	superoxide dismutase 1, soluble [Source:ZFIN;Acc:ZDB-GENE-990415-258]	0.928676	0.013376
CAFS_CommonC_G_067509	lsm6	LSM6 homolog, U6 small nuclear RNA and mRNA degradation associated [Source:ZFIN;Acc:ZDB-GENE-040625-50]	0.655615	0.013507
CAFS_CommonC_G_084286	nup93	nucleoporin 93 [Source:ZFIN;Acc:ZDB-GENE-990415-46]	0.633795	0.013507
CAFS_CommonC_G_007248	dcbld1	discoidin, CUB and LCCL domain containing 1 [Source:ZFIN;Acc:ZDB-GENE-050913-77]	1.19221	0.013551
CAFS_CommonC_G_064792	eif2b5	eukaryotic translation initiation factor 2B, subunit 5 epsilon [Source:ZFIN;Acc:ZDB-GENE-030131-5364]	0.631685	0.0135708
CAFS_CommonC_G_089215	tbc1d20	TBC1 domain family, member 20 [Source:ZFIN;Acc:ZDB-GENE-050626-61]	0.613233	0.0136272
CAFS_CommonC_G_008691	enox1	ecto-NOX disulfide-thiol exchanger 1 [Source:ZFIN;Acc:ZDB-GENE-081104-328]	0.747986	0.0136538
CAFS_CommonC_G_054376	nr1d2a	nuclear receptor subfamily 1, group D, member 2a [Source:ZFIN;Acc:ZDB-GENE-040504-1]	0.915498	0.0136838
CAFS_CommonC_G_070981	BX005435.1	ATP-binding cassette, sub-family H, member 1 [Source:NCBI gene;Acc:558667]	0.620764	0.0137729
CAFS_CommonC_G_029214	si:dkey-219c3.2	si:dkey-219c3.2 [Source:ZFIN;Acc:ZDB-GENE-090313-238]	0.586855	0.0137797
CAFS_CommonC_G_006947	rbm42	RNA binding motif protein 42 [Source:ZFIN;Acc:ZDB-GENE-040809-2]	0.626019	0.0138674
CAFS_CommonC_G_006252	exosc4	exosome component 4 [Source:ZFIN;Acc:ZDB-GENE-040426-1702]	0.71779	0.0139314
CAFS_CommonC_G_010476	med17	mediator complex subunit 17 [Source:ZFIN;Acc:ZDB-GENE-040302-1]	0.700643	0.0139727
CAFS_CommonC_G_038126	kirrel3a	kirre like nephrin family adhesion molecule 3a [Source:ZFIN;Acc:ZDB-GENE-091117-44]	1.01588	0.0139838
CAFS_CommonC_G_040212	nradd	neurotrophin receptor associated death domain [Source:ZFIN;Acc:ZDB-GENE-030131-2537]	0.824808	0.0140094
CAFS_CommonC_G_063393	snrpd1	small nuclear ribonucleoprotein D1 polypeptide [Source:ZFIN;Acc:ZDB-GENE-020419-14]	0.722906	0.0140293
CAFS_CommonC_G_002954	rad9a	RAD9 checkpoint clamp component A [Source:ZFIN;Acc:ZDB-GENE-040426-935]	0.716008	0.0142009
CAFS_CommonC_G_057580	hacd1	3-hydroxyacyl-CoA dehydratase 1 [Source:ZFIN;Acc:ZDB-GENE-170413-2]	2.13553	0.0142128
CAFS_CommonC_G_008237	si:ch1073-385f13.3	si:ch1073-385f13.3 [Source:ZFIN;Acc:ZDB-GENE-131127-357]	0.897506	0.0142705
CAFS_CommonC_G_036370	cbfa2t2	core-binding factor, runt domain, alpha subunit 2; translocated to, 2 [Source:ZFIN;Acc:ZDB-GENE-070209-1]	0.749974	0.0143155
CAFS_CommonC_G_063171	ezh1	enhancer of zeste 1 polycomb repressive complex 2 subunit [Source:ZFIN;Acc:ZDB-GENE-050114-1]	0.600238	0.0143292
CAFS_CommonC_G_058580	sox13	SRY (sex determining region Y)-box 13 [Source:ZFIN;Acc:ZDB-GENE-100519-1]	0.810038	0.0144283
CAFS_CommonC_G_079785	BX936439.1	ADP-ribosylation factor-like 10 [Source:NCBI gene;Acc:560654]	0.662748	0.0144523
CAFS_CommonC_G_014450	psmc3	proteasome 26S subunit, ATPase 3 [Source:ZFIN;Acc:ZDB-GENE-030131-666]	0.668935	0.0147507
CAFS_CommonC_G_024544	cript	cysteine-rich PDZ-binding protein [Source:ZFIN;Acc:ZDB-GENE-050417-451]	0.652051	0.0147765
CAFS_CommonC_G_018444	MZT1	si:dkey-15d12.2 [Source:ZFIN;Acc:ZDB-GENE-090313-33]	0.69092	0.0147795
CAFS_CommonC_G_081822	stil	scl/tal1 interrupting locus [Source:ZFIN;Acc:ZDB-GENE-020419-39]	1.08704	0.0149265
CAFS_CommonC_G_022027	hk2	hexokinase 2 [Source:ZFIN;Acc:ZDB-GENE-040426-2017]	1.01388	0.0149428
CAFS_CommonC_G_039650	tmem201	transmembrane protein 201 [Source:ZFIN;Acc:ZDB-GENE-070410-61]	0.632901	0.0149883
CAFS_CommonC_G_088724	rps2	ribosomal protein S2 [Source:ZFIN;Acc:ZDB-GENE-040426-2454]	0.828562	0.015028
CAFS_CommonC_G_021739	nxf1	nuclear RNA export factor 1 [Source:ZFIN;Acc:ZDB-GENE-030131-2585]	1.09253	0.0150332
CAFS_CommonC_G_086802	prmt1	protein arginine methyltransferase 1 [Source:ZFIN;Acc:ZDB-GENE-030131-693]	0.624735	0.0150529
CAFS_CommonC_G_077079	hadhb	hydroxyacyl-CoA dehydrogenase trifunctional multienzyme complex subunit beta [Source:ZFIN;Acc:ZDB-GENE-030131-8550]	0.702639	0.0151538
CAFS_CommonC_G_043122	npm1a	nucleophosmin 1a [Source:ZFIN;Acc:ZDB-GENE-021028-1]	0.624003	0.0151674
CAFS_CommonC_G_076841	si:ch73-21k16.1	si:ch73-21k16.1 [Source:ZFIN;Acc:ZDB-GENE-081031-51]	0.717097	0.0152548
CAFS_CommonC_G_008485	tlnrd1	talin rod domain containing 1 [Source:ZFIN;Acc:ZDB-GENE-130103-2]	0.661423	0.0153473
CAFS_CommonC_G_079724	limk1b	LIM domain kinase 1b [Source:ZFIN;Acc:ZDB-GENE-110411-106]	0.92683	0.0154181
CAFS_CommonC_G_006232			0.597717	0.0154467
CAFS_CommonC_G_053995	bet1l	Bet1 golgi vesicular membrane trafficking protein-like [Source:ZFIN;Acc:ZDB-GENE-040822-2]	0.623513	0.0154467
CAFS_CommonC_G_079599	zgc:92275	zgc:92275 [Source:ZFIN;Acc:ZDB-GENE-040718-356]	0.676242	0.0154618
CAFS_CommonC_G_062199	tgfb2l	transforming growth factor, beta 2, like [Source:ZFIN;Acc:ZDB-GENE-130425-3]	1.06253	0.0155579
CAFS_CommonC_G_064642	snrnp27	small nuclear ribonucleoprotein 27 (U4/U6.U5) [Source:ZFIN;Acc:ZDB-GENE-040718-457]	0.590923	0.01558
CAFS_CommonC_G_068488	aqp8a.1	aquaporin 8a, tandem duplicate 1 [Source:ZFIN;Acc:ZDB-GENE-040912-106]	2.48733	0.015606
CAFS_CommonC_G_028848	trim3b	tripartite motif containing 3b [Source:ZFIN;Acc:ZDB-GENE-070112-1132]	1.31729	0.0158208
CAFS_CommonC_G_039561	lin54	lin-54 DREAM MuvB core complex component [Source:ZFIN;Acc:ZDB-GENE-060929-440]	0.691651	0.0159745
CAFS_CommonC_G_053060	zbtb8os	zinc finger and BTB domain containing 8 opposite strand [Source:ZFIN;Acc:ZDB-GENE-050417-176]	0.633982	0.0159745
CAFS_CommonC_G_073909	rargb	retinoic acid receptor, gamma b [Source:ZFIN;Acc:ZDB-GENE-070314-1]	0.685505	0.0160153
CAFS_CommonC_G_038229	pank1a	pantothenate kinase 1a [Source:ZFIN;Acc:ZDB-GENE-040426-2846]	0.80738	0.0161426
CAFS_CommonC_G_090820	tmem26a	transmembrane protein 26a [Source:ZFIN;Acc:ZDB-GENE-101223-2]	1.9848	0.0161806
CAFS_CommonC_G_038680	tubb4b	tubulin, beta 4B class IVb [Source:ZFIN;Acc:ZDB-GENE-030131-8625]	0.930833	0.0161869
CAFS_CommonC_G_049022	nfil3-3	nuclear factor, interleukin 3 regulated, member 3 [Source:ZFIN;Acc:ZDB-GENE-081022-142]	1.99619	0.0162191
CAFS_CommonC_G_065695	samd1a	sterile alpha motif domain containing 1a [Source:ZFIN;Acc:ZDB-GENE-061013-517]	0.599384	0.0163356
CAFS_CommonC_G_043452	ubap2b	ubiquitin associated protein 2b [Source:ZFIN;Acc:ZDB-GENE-070209-122]	0.681405	0.0163777
CAFS_CommonC_G_085350	dhcr24	24-dehydrocholesterol reductase [Source:ZFIN;Acc:ZDB-GENE-041212-73]	1.01595	0.0163865
CAFS_CommonC_G_071955	gins2	GINS complex subunit 2 [Source:ZFIN;Acc:ZDB-GENE-050419-19]	0.948304	0.0164367
CAFS_CommonC_G_071402	npc2	Niemann-Pick disease, type C2 [Source:ZFIN;Acc:ZDB-GENE-021206-13]	0.63296	0.0164369
CAFS_CommonC_G_073489	mastl	microtubule associated serine/threonine kinase-like [Source:ZFIN;Acc:ZDB-GENE-040801-128]	0.703757	0.0164666
CAFS_CommonC_G_024937	rab3ip	RAB3A interacting protein (rabin3) [Source:ZFIN;Acc:ZDB-GENE-050522-323]	0.623663	0.0164848
CAFS_CommonC_G_085307	tbc1d17	TBC1 domain family, member 17 [Source:ZFIN;Acc:ZDB-GENE-050522-79]	0.640547	0.0165827
CAFS_CommonC_G_080794	si:rp71-36a1.5	si:rp71-36a1.5 [Source:ZFIN;Acc:ZDB-GENE-091204-428]	0.997482	0.0168539
CAFS_CommonC_G_011259	rnft2	ring finger protein, transmembrane 2 [Source:ZFIN;Acc:ZDB-GENE-050522-168]	0.700388	0.0169689
CAFS_CommonC_G_059775	rchy1	ring finger and CHY zinc finger domain containing 1 [Source:ZFIN;Acc:ZDB-GENE-040801-73]	0.674525	0.0169689
CAFS_CommonC_G_084327	arntl1b	aryl hydrocarbon receptor nuclear translocator-like 1b [Source:ZFIN;Acc:ZDB-GENE-030408-1]	0.781933	0.0169738
CAFS_CommonC_G_002389	yars2	tyrosyl-tRNA synthetase 2, mitochondrial [Source:ZFIN;Acc:ZDB-GENE-030131-6268]	1.03042	0.0169778
CAFS_CommonC_G_037220	HPDL	4-hydroxyphenylpyruvate dioxygenase-like protein [Source:NCBI gene;Acc:110438534]	0.786151	0.0170482
CAFS_CommonC_G_075648	psmb12	proteasome subunit beta 12 [Source:ZFIN;Acc:ZDB-GENE-001208-1]	0.775023	0.0170482
CAFS_CommonC_G_002602	mrps35	mitochondrial ribosomal protein S35 [Source:ZFIN;Acc:ZDB-GENE-050809-131]	0.604943	0.0170837
CAFS_CommonC_G_037881	dstyk	dual serine/threonine and tyrosine protein kinase [Source:ZFIN;Acc:ZDB-GENE-040826-2]	0.71226	0.0171669
CAFS_CommonC_G_056177	bub1	BUB1 mitotic checkpoint serine/threonine kinase [Source:ZFIN;Acc:ZDB-GENE-081104-75]	0.809183	0.0172202
CAFS_CommonC_G_005371	hmgcra	3-hydroxy-3-methylglutaryl-CoA reductase a [Source:ZFIN;Acc:ZDB-GENE-040401-2]	0.616184	0.0172371
CAFS_CommonC_G_047181	nfkbiz	nuclear factor of kappa light polypeptide gene enhancer in B-cells inhibitor, zeta [Source:ZFIN;Acc:ZDB-GENE-071024-1]	0.821893	0.0173667
CAFS_CommonC_G_038692	ldha	lactate dehydrogenase A4 [Source:ZFIN;Acc:ZDB-GENE-991026-5]	0.956234	0.0173864
CAFS_CommonC_G_005302	lypla1	lysophospholipase I [Source:ZFIN;Acc:ZDB-GENE-050417-87]	1.07732	0.0174568
CAFS_CommonC_G_009312	gtf2f2a	general transcription factor IIF, polypeptide 2a [Source:ZFIN;Acc:ZDB-GENE-040625-131]	1.55496	0.0174568
CAFS_CommonC_G_054717	gdf10b	growth differentiation factor 10b [Source:ZFIN;Acc:ZDB-GENE-120316-1]	0.931933	0.0174568
CAFS_CommonC_G_088392	hnrnpa0b	heterogeneous nuclear ribonucleoprotein A0b [Source:ZFIN;Acc:ZDB-GENE-030131-6154]	0.658388	0.0174628
CAFS_CommonC_G_052679	kmt2ba	lysine (K)-specific methyltransferase 2Ba [Source:ZFIN;Acc:ZDB-GENE-060503-376]	0.902909	0.0175016
CAFS_CommonC_G_064746	tubb2	tubulin, beta 2A class IIa [Source:ZFIN;Acc:ZDB-GENE-050522-384]	0.852921	0.017511
CAFS_CommonC_G_052644	si:dkey-20d21.12	si:dkey-20d21.12 [Source:ZFIN;Acc:ZDB-GENE-081104-365]	3.1949	0.0175842
CAFS_CommonC_G_080964	grinab	glutamate receptor, ionotropic, N-methyl D-aspartate-associated protein 1b (glutamate binding) [Source:ZFIN;Acc:ZDB-GENE-040426-1367]	0.70235	0.0176561
CAFS_CommonC_G_036588	eogt	EGF domain-specific O-linked N-acetylglucosamine (GlcNAc) transferase [Source:ZFIN;Acc:ZDB-GENE-120813-8]	0.663685	0.0176571
CAFS_CommonC_G_020340	fkbp10b	FK506 binding protein 10b [Source:ZFIN;Acc:ZDB-GENE-030131-3101]	1.12788	0.0176705
CAFS_CommonC_G_052894	ndufb9	NADH:ubiquinone oxidoreductase subunit B9 [Source:ZFIN;Acc:ZDB-GENE-030131-8364]	0.886858	0.0176799
CAFS_CommonC_G_053193	arf1	ADP-ribosylation factor 1 [Source:ZFIN;Acc:ZDB-GENE-010724-5]	0.597471	0.0177172
CAFS_CommonC_G_028147	foxg1b	forkhead box G1b [Source:ZFIN;Acc:ZDB-GENE-040426-2437]	1.24371	0.0177596
CAFS_CommonC_G_020256	nocta	nocturnin a [Source:ZFIN;Acc:ZDB-GENE-050208-306]	1.23705	0.0177898
CAFS_CommonC_G_065705	shpk	sedoheptulokinase [Source:ZFIN;Acc:ZDB-GENE-060526-357]	0.894048	0.0177898
CAFS_CommonC_G_073729	pak1	p21 protein (Cdc42/Rac)-activated kinase 1 [Source:ZFIN;Acc:ZDB-GENE-030826-29]	0.654765	0.0177898
CAFS_CommonC_G_017125	sbno1	strawberry notch homolog 1 (Drosophila) [Source:ZFIN;Acc:ZDB-GENE-080522-2]	0.674745	0.0178543
CAFS_CommonC_G_009256	sox21a	SRY (sex determining region Y)-box 21a [Source:ZFIN;Acc:ZDB-GENE-990715-6]	1.50975	0.0178763
CAFS_CommonC_G_000062	pomca	proopiomelanocortin a [Source:ZFIN;Acc:ZDB-GENE-030513-2]	1.93105	0.0178982
CAFS_CommonC_G_064082	gtf2f2a	general transcription factor IIF, polypeptide 2a [Source:ZFIN;Acc:ZDB-GENE-040625-131]	1.09415	0.0179474
CAFS_CommonC_G_075125	fabp11a	fatty acid binding protein 11a [Source:ZFIN;Acc:ZDB-GENE-040912-132]	1.04276	0.0179552
CAFS_CommonC_G_066098	pa2g4b	proliferation-associated 2G4, b [Source:ZFIN;Acc:ZDB-GENE-030131-2182]	0.636746	0.018102
CAFS_CommonC_G_041698	zgc:153284	zgc:153284 [Source:ZFIN;Acc:ZDB-GENE-060825-317]	0.697985	0.0181454
CAFS_CommonC_G_040397	hirip3	HIRA interacting protein 3 [Source:ZFIN;Acc:ZDB-GENE-030131-5753]	0.7158	0.0182447
CAFS_CommonC_G_048255	nipa2	NIPA magnesium transporter 2 [Source:ZFIN;Acc:ZDB-GENE-040426-2134]	0.610425	0.0182767
CAFS_CommonC_G_071887	relt	RELT, TNF receptor [Source:ZFIN;Acc:ZDB-GENE-040426-2361]	1.03187	0.0182767
CAFS_CommonC_G_090383	mrps10	mitochondrial ribosomal protein S10 [Source:ZFIN;Acc:ZDB-GENE-040914-39]	0.683314	0.0182767
CAFS_CommonC_G_065990	tsr1	TSR1, 20S rRNA accumulation, homolog (S. cerevisiae) [Source:ZFIN;Acc:ZDB-GENE-030131-3762]	0.642614	0.0184253
CAFS_CommonC_G_085309	nfil3-6	nuclear factor, interleukin 3 regulated, member 6 [Source:ZFIN;Acc:ZDB-GENE-040704-63]	0.927312	0.0185643
CAFS_CommonC_G_018820	pole2	polymerase (DNA directed), epsilon 2 [Source:ZFIN;Acc:ZDB-GENE-020419-16]	0.621715	0.018652
CAFS_CommonC_G_025064	tfpt	TCF3 (E2A) fusion partner [Source:ZFIN;Acc:ZDB-GENE-140106-241]	0.760932	0.018652
CAFS_CommonC_G_024903	kcnh4a	potassium voltage-gated channel, subfamily H (eag-related), member 4a [Source:ZFIN;Acc:ZDB-GENE-131125-34]	0.716903	0.0186703
CAFS_CommonC_G_058953	ddx54	DEAD (Asp-Glu-Ala-Asp) box polypeptide 54 [Source:ZFIN;Acc:ZDB-GENE-021220-2]	0.785507	0.0187306
CAFS_CommonC_G_068502	gata5	GATA binding protein 5 [Source:ZFIN;Acc:ZDB-GENE-980526-340]	3.02738	0.0187306
CAFS_CommonC_G_069978	styx	serine/threonine/tyrosine interacting protein [Source:ZFIN;Acc:ZDB-GENE-050522-45]	0.594797	0.0187633
CAFS_CommonC_G_024405	vezt	vezatin, adherens junctions transmembrane protein [Source:ZFIN;Acc:ZDB-GENE-070705-251]	0.95667	0.0187837
CAFS_CommonC_G_047192	tesk2	testis associated actin remodelling kinase 2 [Source:ZFIN;Acc:ZDB-GENE-070209-68]	1.05096	0.0189207
CAFS_CommonC_G_080367	vcp	valosin containing protein [Source:ZFIN;Acc:ZDB-GENE-030131-5408]	0.649265	0.0189319
CAFS_CommonC_G_055631	CU137686.1	0	1.13737	0.0191422
CAFS_CommonC_G_013854	eif4a3	eukaryotic translation initiation factor 4A3 [Source:ZFIN;Acc:ZDB-GENE-040426-915]	0.653343	0.0191563
CAFS_CommonC_G_047110	si:dkey-125i10.3	si:dkey-125i10.3 [Source:ZFIN;Acc:ZDB-GENE-060526-198]	1.05754	0.0191563
CAFS_CommonC_G_064076	ttc9c	tetratricopeptide repeat domain 9C [Source:ZFIN;Acc:ZDB-GENE-040426-1053]	0.655021	0.0191563
CAFS_CommonC_G_067490	pgpep1l	pyroglutamyl-peptidase I like [Source:ZFIN;Acc:ZDB-GENE-050419-171]	0.676761	0.0191563
CAFS_CommonC_G_082336	atp6v0ca	ATPase H+ transporting V0 subunit ca [Source:ZFIN;Acc:ZDB-GENE-020419-23]	0.602088	0.0191576
CAFS_CommonC_G_083785	hm13	histocompatibility (minor) 13 [Source:ZFIN;Acc:ZDB-GENE-020802-3]	0.596387	0.0191576
CAFS_CommonC_G_061037	slc24a3	solute carrier family 24 (sodium/potassium/calcium exchanger), member 3 [Source:ZFIN;Acc:ZDB-GENE-090312-67]	1.04209	0.0193218
CAFS_CommonC_G_033647	nup85	nucleoporin 85 [Source:ZFIN;Acc:ZDB-GENE-040801-145]	0.620318	0.0193269
CAFS_CommonC_G_041900	dap3	death associated protein 3 [Source:ZFIN;Acc:ZDB-GENE-051129-2]	0.64262	0.0193269
CAFS_CommonC_G_075238	lgals9l3	lectin, galactoside-binding, soluble, 9 (galectin 9)-like 3 [Source:ZFIN;Acc:ZDB-GENE-040718-159]	0.646116	0.019328
CAFS_CommonC_G_067165	tmem11	transmembrane protein 11 [Source:ZFIN;Acc:ZDB-GENE-050417-37]	0.658715	0.0194427
CAFS_CommonC_G_027748	CABZ01045212.1	major facilitator superfamily domain-containing protein 8-like [Source:NCBI gene;Acc:564731]	0.612817	0.0194594
CAFS_CommonC_G_071102	si:ch73-242m19.1	si:ch73-242m19.1 [Source:ZFIN;Acc:ZDB-GENE-131121-474]	1.1341	0.0194793
CAFS_CommonC_G_080803	oaz1b	ornithine decarboxylase antizyme 1b [Source:ZFIN;Acc:ZDB-GENE-020731-5]	0.745191	0.0194793
CAFS_CommonC_G_077386	higd1a	HIG1 hypoxia inducible domain family, member 1A [Source:ZFIN;Acc:ZDB-GENE-030826-15]	0.787909	0.0196489
CAFS_CommonC_G_001819	tnni1b	troponin I type 1b (skeletal, slow) [Source:ZFIN;Acc:ZDB-GENE-041212-37]	1.33501	0.0197148
CAFS_CommonC_G_080933	plcd4a	phospholipase C, delta 4a [Source:ZFIN;Acc:ZDB-GENE-050208-654]	2.64806	0.0197613
CAFS_CommonC_G_057603	myo18ab	myosin XVIIIAb [Source:ZFIN;Acc:ZDB-GENE-080423-1]	2.91921	0.0198824
CAFS_CommonC_G_041128	snrnp40	small nuclear ribonucleoprotein 40 (U5) [Source:ZFIN;Acc:ZDB-GENE-040426-978]	0.665367	0.0199468
CAFS_CommonC_G_040721	itgb7	integrin, beta 7 [Source:ZFIN;Acc:ZDB-GENE-100728-2]	0.764628	0.0199666
CAFS_CommonC_G_043004	sap130b	Sin3A-associated protein b [Source:ZFIN;Acc:ZDB-GENE-070912-570]	0.643018	0.0200483
CAFS_CommonC_G_031725	col5a1	procollagen, type V, alpha 1 [Source:ZFIN;Acc:ZDB-GENE-041105-6]	0.626876	0.0200828
CAFS_CommonC_G_042357	tmem106ba	transmembrane protein 106Ba [Source:ZFIN;Acc:ZDB-GENE-040426-1336]	0.777495	0.0201234
CAFS_CommonC_G_016339	fam162a	family with sequence similarity 162, member A [Source:ZFIN;Acc:ZDB-GENE-030131-8307]	0.595681	0.0203218
CAFS_CommonC_G_023560	slc27a6	solute carrier family 27 (fatty acid transporter), member 6 [Source:ZFIN;Acc:ZDB-GENE-060825-27]	0.794308	0.0203329
CAFS_CommonC_G_010184	lin37	lin-37 DREAM MuvB core complex component [Source:ZFIN;Acc:ZDB-GENE-050417-446]	0.797241	0.0203972
CAFS_CommonC_G_034110	fam206a	family with sequence similarity 206, member A [Source:ZFIN;Acc:ZDB-GENE-060503-602]	0.61384	0.0204018
CAFS_CommonC_G_061837	mphosph6	M-phase phosphoprotein 6 [Source:ZFIN;Acc:ZDB-GENE-040801-137]	0.678031	0.0205775
CAFS_CommonC_G_033616	si:dkey-199m13.7	si:dkey-199m13.7 [Source:ZFIN;Acc:ZDB-GENE-110914-26]	0.812548	0.0206336
CAFS_CommonC_G_078570	rhag	Rh associated glycoprotein [Source:ZFIN;Acc:ZDB-GENE-030131-8229]	0.987757	0.0207415
CAFS_CommonC_G_036232	map7d1b	MAP7 domain containing 1b [Source:ZFIN;Acc:ZDB-GENE-080215-23]	0.603031	0.0207572
CAFS_CommonC_G_053493	BX323854.1	0	2.88001	0.0207675
CAFS_CommonC_G_081311	tpm4a	tropomyosin 4a [Source:ZFIN;Acc:ZDB-GENE-040426-2185]	0.801729	0.0207977
CAFS_CommonC_G_055581	kctd9a	potassium channel tetramerization domain containing 9a [Source:ZFIN;Acc:ZDB-GENE-050320-147]	1.38226	0.0208491
CAFS_CommonC_G_013346	bysl	bystin-like [Source:ZFIN;Acc:ZDB-GENE-040426-1287]	0.904387	0.0209224
CAFS_CommonC_G_045679	etaa1	ETAA1, ATR kinase activator [Source:ZFIN;Acc:ZDB-GENE-080204-12]	1.24455	0.0211646
CAFS_CommonC_G_068402	eif3eb	eukaryotic translation initiation factor 3, subunit E, b [Source:ZFIN;Acc:ZDB-GENE-050208-283]	0.606313	0.0211646
CAFS_CommonC_G_041437	ldlra	low density lipoprotein receptor a [Source:ZFIN;Acc:ZDB-GENE-031217-1]	1.76419	0.0212966
CAFS_CommonC_G_049201	mapk14a	mitogen-activated protein kinase 14a [Source:ZFIN;Acc:ZDB-GENE-010202-2]	0.707736	0.0213183
CAFS_CommonC_G_024648	mybpc3	myosin binding protein C, cardiac [Source:ZFIN;Acc:ZDB-GENE-070112-2362]	2.59236	0.0213663
CAFS_CommonC_G_058890	lsm12b	LSM12 homolog b [Source:ZFIN;Acc:ZDB-GENE-040426-2164]	0.615454	0.0213706
CAFS_CommonC_G_009103	rps6kb1a	ribosomal protein S6 kinase b, polypeptide 1a [Source:ZFIN;Acc:ZDB-GENE-091113-52]	0.641992	0.0214652
CAFS_CommonC_G_088709	polr2f	polymerase (RNA) II (DNA directed) polypeptide F [Source:ZFIN;Acc:ZDB-GENE-040718-279]	0.653534	0.0215219
CAFS_CommonC_G_006249	bcl10	B cell CLL/lymphoma 10 [Source:ZFIN;Acc:ZDB-GENE-100219-2]	0.819234	0.021578
CAFS_CommonC_G_087615	poldip3	polymerase (DNA-directed), delta interacting protein 3 [Source:ZFIN;Acc:ZDB-GENE-120201-2]	0.970691	0.0215784
CAFS_CommonC_G_049029	nfil3-5	nuclear factor, interleukin 3 regulated, member 5 [Source:ZFIN;Acc:ZDB-GENE-030131-7677]	0.964003	0.0215841
CAFS_CommonC_G_013665	myo16	myosin XVI [Source:ZFIN;Acc:ZDB-GENE-070912-470]	0.707269	0.0216339
CAFS_CommonC_G_036228	pgd	phosphogluconate dehydrogenase [Source:ZFIN;Acc:ZDB-GENE-040426-2807]	0.748479	0.0217429
CAFS_CommonC_G_043575	camlg	calcium modulating ligand [Source:ZFIN;Acc:ZDB-GENE-040426-2407]	0.716366	0.0217535
CAFS_CommonC_G_061907	hmgb2a	high mobility group box 2a [Source:ZFIN;Acc:ZDB-GENE-051120-126]	0.64708	0.0217772
CAFS_CommonC_G_063147	lrrc1	leucine rich repeat containing 1 [Source:ZFIN;Acc:ZDB-GENE-050320-1]	0.710451	0.0219586
CAFS_CommonC_G_040668	CABZ01110881.1	0	0.584539	0.0220108
CAFS_CommonC_G_091812	emc10	ER membrane protein complex subunit 10 [Source:ZFIN;Acc:ZDB-GENE-030131-9045]	0.643504	0.022018
CAFS_CommonC_G_040220	dbi	diazepam binding inhibitor (GABA receptor modulator, acyl-CoA binding protein) [Source:ZFIN;Acc:ZDB-GENE-040426-1861]	0.675123	0.0220253
CAFS_CommonC_G_065989	tsr1	TSR1, 20S rRNA accumulation, homolog (S. cerevisiae) [Source:ZFIN;Acc:ZDB-GENE-030131-3762]	0.635723	0.0220253
CAFS_CommonC_G_090408	si:ch73-180n10.1	si:ch73-180n10.1 [Source:ZFIN;Acc:ZDB-GENE-130603-83]	1.42576	0.0221034
CAFS_CommonC_G_036951	si:dkey-54n8.4	si:dkey-54n8.4 [Source:ZFIN;Acc:ZDB-GENE-131121-541]	0.655713	0.0221251
CAFS_CommonC_G_042457	cst3	cystatin C (amyloid angiopathy and cerebral hemorrhage) [Source:ZFIN;Acc:ZDB-GENE-030131-373]	0.62353	0.0221443
CAFS_CommonC_G_070263	fmnl1a	formin-like 1a [Source:ZFIN;Acc:ZDB-GENE-120215-83]	1.37446	0.0222205
CAFS_CommonC_G_043737	herc3	HECT and RLD domain containing E3 ubiquitin protein ligase 3 [Source:ZFIN;Acc:ZDB-GENE-090313-139]	1.10411	0.0222506
CAFS_CommonC_G_004504	fem1b	fem-1 homolog b (C. elegans) [Source:ZFIN;Acc:ZDB-GENE-071009-3]	0.635858	0.0227398
CAFS_CommonC_G_029437	dpf1	D4, zinc and double PHD fingers family 1 [Source:ZFIN;Acc:ZDB-GENE-050913-31]	0.660741	0.0228733
CAFS_CommonC_G_005981	sf3b4	splicing factor 3b, subunit 4 [Source:ZFIN;Acc:ZDB-GENE-020419-22]	0.857679	0.022909
CAFS_CommonC_G_021892	stard14	START domain containing 14 [Source:ZFIN;Acc:ZDB-GENE-040426-963]	0.873514	0.0229271
CAFS_CommonC_G_038786	prlh2	prolactin releasing hormone 2 [Source:ZFIN;Acc:ZDB-GENE-091204-205]	1.18727	0.0229506
CAFS_CommonC_G_071771	ndufa12	NADH:ubiquinone oxidoreductase subunit A12 [Source:ZFIN;Acc:ZDB-GENE-050828-1]	0.76255	0.0230518
CAFS_CommonC_G_076590	atg12	ATG12 autophagy related 12 homolog (S. cerevisiae) [Source:ZFIN;Acc:ZDB-GENE-071205-7]	0.719655	0.0231119
CAFS_CommonC_G_031422	prox1b	prospero homeobox 1b [Source:ZFIN;Acc:ZDB-GENE-050107-3]	0.604701	0.0232109
CAFS_CommonC_G_049751	CR848040.3	0	0.60213	0.0232109
CAFS_CommonC_G_060480	si:dkey-228d14.5	si:dkey-228d14.5 [Source:ZFIN;Acc:ZDB-GENE-090313-252]	0.871002	0.0232109
CAFS_CommonC_G_091615	alox5ap	arachidonate 5-lipoxygenase-activating protein [Source:ZFIN;Acc:ZDB-GENE-030131-9322]	1.26921	0.0232109
CAFS_CommonC_G_088080	mrpl39	mitochondrial ribosomal protein L39 [Source:ZFIN;Acc:ZDB-GENE-030131-6520]	0.790506	0.0232454
CAFS_CommonC_G_001097	gtf2b	general transcription factor IIB [Source:ZFIN;Acc:ZDB-GENE-030131-3544]	0.742774	0.0232919
CAFS_CommonC_G_062790	ddx39ab	DEAD (Asp-Glu-Ala-Asp) box polypeptide 39Ab [Source:ZFIN;Acc:ZDB-GENE-040426-2902]	0.984654	0.0233209
CAFS_CommonC_G_029049	scarb2a	scavenger receptor class B, member 2a [Source:ZFIN;Acc:ZDB-GENE-020419-29]	0.686575	0.0233229
CAFS_CommonC_G_073732	pnpla8	patatin-like phospholipase domain containing 8 [Source:ZFIN;Acc:ZDB-GENE-070705-553]	3.1188	0.0233318
CAFS_CommonC_G_031911			0.647649	0.0234389
CAFS_CommonC_G_030458	sat1b	spermidine/spermine N1-acetyltransferase 1b [Source:ZFIN;Acc:ZDB-GENE-041001-39]	1.18128	0.0234623
CAFS_CommonC_G_039228	polr2f	polymerase (RNA) II (DNA directed) polypeptide F [Source:ZFIN;Acc:ZDB-GENE-040718-279]	1.00082	0.0235538
CAFS_CommonC_G_045982	pprc1	peroxisome proliferator-activated receptor gamma, coactivator-related 1 [Source:ZFIN;Acc:ZDB-GENE-030131-9858]	0.788174	0.023691
CAFS_CommonC_G_086902	cog1	component of oligomeric golgi complex 1 [Source:ZFIN;Acc:ZDB-GENE-050302-128]	0.705083	0.0237332
CAFS_CommonC_G_015548	cwc25	CWC25 spliceosome-associated protein homolog (S. cerevisiae) [Source:ZFIN;Acc:ZDB-GENE-040426-2817]	0.863652	0.0237432
CAFS_CommonC_G_053752	hmgb2a	high mobility group box 2a [Source:ZFIN;Acc:ZDB-GENE-051120-126]	0.594999	0.0237738
CAFS_CommonC_G_077610	chico	chico [Source:ZFIN;Acc:ZDB-GENE-000210-28]	0.661928	0.0239253
CAFS_CommonC_G_010202	mob3a	MOB kinase activator 3A [Source:ZFIN;Acc:ZDB-GENE-030131-4091]	0.603246	0.0240403
CAFS_CommonC_G_046746	adgrg1	adhesion G protein-coupled receptor G1 [Source:ZFIN;Acc:ZDB-GENE-030131-3671]	0.896679	0.0242313
CAFS_CommonC_G_047013	map3k19	mitogen-activated protein kinase kinase kinase 19 [Source:ZFIN;Acc:ZDB-GENE-081104-140]	1.10705	0.0242819
CAFS_CommonC_G_007689	psme2	proteasome activator subunit 2 [Source:ZFIN;Acc:ZDB-GENE-991110-16]	1.07028	0.0242929
CAFS_CommonC_G_001707	ncdn	neurochondrin [Source:ZFIN;Acc:ZDB-GENE-061220-6]	0.77805	0.0243121
CAFS_CommonC_G_080259	CR753886.1	GTPase IMAP family member 4 [Source:NCBI gene;Acc:793765]	0.641935	0.0243657
CAFS_CommonC_G_001985	ndufb4	NADH:ubiquinone oxidoreductase subunit B4 [Source:ZFIN;Acc:ZDB-GENE-040426-1973]	0.853902	0.0243929
CAFS_CommonC_G_043215	wnt10b	wingless-type MMTV integration site family, member 10b [Source:ZFIN;Acc:ZDB-GENE-980526-524]	0.674648	0.0244134
CAFS_CommonC_G_040320	tecta	tectorin alpha [Source:ZFIN;Acc:ZDB-GENE-110411-120]	1.73902	0.0244315
CAFS_CommonC_G_082661	cav3	caveolin 3 [Source:ZFIN;Acc:ZDB-GENE-050522-426]	2.97733	0.0244492
CAFS_CommonC_G_008709	nfxl1	nuclear transcription factor, X-box binding-like 1 [Source:ZFIN;Acc:ZDB-GENE-110411-178]	0.721427	0.0244556
CAFS_CommonC_G_032844	slc6a22.1	solute carrier family 6 member 22, tandem duplicate 1 [Source:ZFIN;Acc:ZDB-GENE-030616-629]	0.841807	0.0244717
CAFS_CommonC_G_075294	glcci1a	glucocorticoid induced 1a [Source:ZFIN;Acc:ZDB-GENE-031010-41]	0.74855	0.0245035
CAFS_CommonC_G_080475	gfi1b	growth factor independent 1B transcription repressor [Source:ZFIN;Acc:ZDB-GENE-091118-129]	1.76974	0.0245035
CAFS_CommonC_G_037847	slc43a2a	solute carrier family 43 (amino acid system L transporter), member 2a [Source:ZFIN;Acc:ZDB-GENE-040426-964]	1.24651	0.0246623
CAFS_CommonC_G_012630	cbll1	Cbl proto-oncogene-like 1, E3 ubiquitin protein ligase [Source:ZFIN;Acc:ZDB-GENE-040426-691]	0.836642	0.0246671
CAFS_CommonC_G_077658	thoc1	THO complex 1 [Source:ZFIN;Acc:ZDB-GENE-030826-9]	0.593882	0.0246671
CAFS_CommonC_G_044452	hbegfb	heparin-binding EGF-like growth factor b [Source:ZFIN;Acc:ZDB-GENE-070820-6]	1.24714	0.0246821
CAFS_CommonC_G_054780	mtpap	mitochondrial poly(A) polymerase [Source:ZFIN;Acc:ZDB-GENE-101208-3]	0.656603	0.0247105
CAFS_CommonC_G_070906	nrde2	NRDE-2, necessary for RNA interference, domain containing [Source:ZFIN;Acc:ZDB-GENE-111117-3]	1.35645	0.0247507
CAFS_CommonC_G_017281	crip2	cysteine-rich protein 2 [Source:ZFIN;Acc:ZDB-GENE-040426-2889]	0.749233	0.0247605
CAFS_CommonC_G_091432	ppil2	peptidylprolyl isomerase (cyclophilin)-like 2 [Source:ZFIN;Acc:ZDB-GENE-040426-1096]	0.624476	0.0247605
CAFS_CommonC_G_070253	slc35f4	solute carrier family 35, member F4 [Source:ZFIN;Acc:ZDB-GENE-131121-49]	1.2256	0.0247615
CAFS_CommonC_G_080837	hadh	hydroxyacyl-CoA dehydrogenase [Source:ZFIN;Acc:ZDB-GENE-040801-261]	0.651636	0.024996
CAFS_CommonC_G_038790	csnk2a2b	casein kinase 2, alpha prime polypeptide b [Source:ZFIN;Acc:ZDB-GENE-090406-4]	0.620763	0.0250916
CAFS_CommonC_G_011928	rasip1	Ras interacting protein 1 [Source:ZFIN;Acc:ZDB-GENE-120403-3]	0.750774	0.025094
CAFS_CommonC_G_016820	tert	telomerase reverse transcriptase [Source:ZFIN;Acc:ZDB-GENE-080405-1]	1.89468	0.02517
CAFS_CommonC_G_016735	yrdc	yrdC N(6)-threonylcarbamoyltransferase domain containing [Source:ZFIN;Acc:ZDB-GENE-070410-65]	0.677978	0.0252476
CAFS_CommonC_G_066135	si:ch73-343g19.4	si:ch73-343g19.4 [Source:ZFIN;Acc:ZDB-GENE-100922-108]	0.871422	0.0252622
CAFS_CommonC_G_086270	clpxb	caseinolytic mitochondrial matrix peptidase chaperone subunit b [Source:ZFIN;Acc:ZDB-GENE-130404-1]	0.614336	0.0252622
CAFS_CommonC_G_068113	gapdh	glyceraldehyde-3-phosphate dehydrogenase [Source:ZFIN;Acc:ZDB-GENE-030115-1]	1.3495	0.0252974
CAFS_CommonC_G_058194	cyldb	cylindromatosis (turban tumor syndrome), b [Source:ZFIN;Acc:ZDB-GENE-100208-1]	1.60686	0.0254055
CAFS_CommonC_G_026638	cep78	centrosomal protein 78 [Source:ZFIN;Acc:ZDB-GENE-070905-1]	0.903852	0.0254177
CAFS_CommonC_G_007393	cart1	cocaine- and amphetamine-regulated transcript 1 [Source:ZFIN;Acc:ZDB-GENE-030131-8025]	1.02895	0.0254194
CAFS_CommonC_G_045542	fli1a	Fli-1 proto-oncogene, ETS transcription factor a [Source:ZFIN;Acc:ZDB-GENE-980526-426]	1.11135	0.0254584
CAFS_CommonC_G_015156	sox19b	SRY (sex determining region Y)-box 19b [Source:ZFIN;Acc:ZDB-GENE-010111-1]	0.744222	0.0255056
CAFS_CommonC_G_092333	txndc15	thioredoxin domain containing 15 [Source:ZFIN;Acc:ZDB-GENE-070615-36]	0.62055	0.0255926
CAFS_CommonC_G_047223	ttn.1	titin, tandem duplicate 1 [Source:ZFIN;Acc:ZDB-GENE-030616-413]	2.49595	0.0257228
CAFS_CommonC_G_020299	si:ch211-218c6.8	si:ch211-218c6.8 [Source:ZFIN;Acc:ZDB-GENE-050419-103]	1.17495	0.02581
CAFS_CommonC_G_073432	tbcb	tubulin folding cofactor B [Source:ZFIN;Acc:ZDB-GENE-030131-9296]	0.683172	0.0259288
CAFS_CommonC_G_081443	psmd1	proteasome 26S subunit, non-ATPase 1 [Source:ZFIN;Acc:ZDB-GENE-040426-810]	0.73818	0.0259288
CAFS_CommonC_G_018417	rbms1b	RNA binding motif, single stranded interacting protein 1b [Source:ZFIN;Acc:ZDB-GENE-100812-3]	0.956673	0.0259505
CAFS_CommonC_G_035980	rab36	RAB36, member RAS oncogene family [Source:ZFIN;Acc:ZDB-GENE-040910-5]	0.729652	0.0260859
CAFS_CommonC_G_068681			1.13011	0.0264105
CAFS_CommonC_G_012431	ackr3b	atypical chemokine receptor 3b [Source:ZFIN;Acc:ZDB-GENE-031116-61]	0.606054	0.0264177
CAFS_CommonC_G_005070	cbll1	Cbl proto-oncogene-like 1, E3 ubiquitin protein ligase [Source:ZFIN;Acc:ZDB-GENE-040426-691]	0.768464	0.0265139
CAFS_CommonC_G_046676	prrt4	proline-rich transmembrane protein 4 [Source:ZFIN;Acc:ZDB-GENE-140106-210]	0.767566	0.0265139
CAFS_CommonC_G_006438	cflara	CASP8 and FADD-like apoptosis regulator a [Source:ZFIN;Acc:ZDB-GENE-030826-3]	1.88275	0.0265351
CAFS_CommonC_G_016850	mak16	MAK16 homolog (S. cerevisiae) [Source:ZFIN;Acc:ZDB-GENE-020419-35]	0.631353	0.0265459
CAFS_CommonC_G_019070	tle2c	transducin like enhancer of split 2c [Source:ZFIN;Acc:ZDB-GENE-060512-84]	0.67264	0.0266798
CAFS_CommonC_G_072429	BX276107.1	kelch repeat and BTB domain-containing protein 13-like [Source:NCBI gene;Acc:101886608]	1.58687	0.026689
CAFS_CommonC_G_039251	spcs1	signal peptidase complex subunit 1 [Source:ZFIN;Acc:ZDB-GENE-050809-130]	0.657837	0.0267122
CAFS_CommonC_G_067456	arhgap11a	Rho GTPase activating protein 11A [Source:ZFIN;Acc:ZDB-GENE-040426-2562]	1.09623	0.0268124
CAFS_CommonC_G_083279	ssb	Sjogren syndrome antigen B (autoantigen La) [Source:ZFIN;Acc:ZDB-GENE-030131-223]	0.691805	0.0268771
CAFS_CommonC_G_010449	nup62l	nucleoporin 62 like [Source:ZFIN;Acc:ZDB-GENE-030131-8491]	0.657678	0.0270015
CAFS_CommonC_G_012749	si:ch73-1f23.1	si:ch73-1f23.1 [Source:ZFIN;Acc:ZDB-GENE-131120-115]	1.69698	0.0270015
CAFS_CommonC_G_016450	nyx	nyctalopin [Source:ZFIN;Acc:ZDB-GENE-061026-3]	1.93648	0.0270681
CAFS_CommonC_G_040594	mrps9	mitochondrial ribosomal protein S9 [Source:ZFIN;Acc:ZDB-GENE-060825-257]	0.704047	0.027412
CAFS_CommonC_G_078627	igfbp3	insulin-like growth factor binding protein 3 [Source:ZFIN;Acc:ZDB-GENE-040412-1]	0.610225	0.027412
CAFS_CommonC_G_009385	zgc:63972	zgc:63972 [Source:ZFIN;Acc:ZDB-GENE-040426-1320]	0.869157	0.0274279
CAFS_CommonC_G_063032	slc7a3b	solute carrier family 7 (cationic amino acid transporter, y+ system), member 3b [Source:ZFIN;Acc:ZDB-GENE-120813-6]	0.936553	0.0274279
CAFS_CommonC_G_066235	fkbp10b	FK506 binding protein 10b [Source:ZFIN;Acc:ZDB-GENE-030131-3101]	0.874004	0.0274505
CAFS_CommonC_G_031522	st6galnac3	ST6 (alpha-N-acetyl-neuraminyl-2,3-beta-galactosyl-1,3)-N-acetylgalactosaminide alpha-2,6-sialyltransferase 3 [Source:ZFIN;Acc:ZDB-GENE-030131-1329]	1.09683	0.0275678
CAFS_CommonC_G_066247	eepd1	endonuclease/exonuclease/phosphatase family domain containing 1 [Source:ZFIN;Acc:ZDB-GENE-040426-1831]	0.867873	0.0275915
CAFS_CommonC_G_086275	clpxb	caseinolytic mitochondrial matrix peptidase chaperone subunit b [Source:ZFIN;Acc:ZDB-GENE-130404-1]	0.814743	0.0278441
CAFS_CommonC_G_091748	si:ch211-284f22.3	si:ch211-284f22.3 [Source:ZFIN;Acc:ZDB-GENE-060526-166]	0.753853	0.0278964
CAFS_CommonC_G_047927	slc25a1b	slc25a1 solute carrier family 25 (mitochondrial carrier; citrate transporter), member 1b [Source:ZFIN;Acc:ZDB-GENE-130114-1]	0.791855	0.0279081
CAFS_CommonC_G_017190	si:dkey-104n9.1	si:dkey-104n9.1 [Source:ZFIN;Acc:ZDB-GENE-081104-300]	1.11141	0.0279173
CAFS_CommonC_G_067058	baz1a	bromodomain adjacent to zinc finger domain, 1A [Source:ZFIN;Acc:ZDB-GENE-030131-6105]	1.08449	0.0280252
CAFS_CommonC_G_045943	pde5aa	phosphodiesterase 5A, cGMP-specific, a [Source:ZFIN;Acc:ZDB-GENE-100414-2]	1.45007	0.0280847
CAFS_CommonC_G_079593	atg4a	autophagy related 4A, cysteine peptidase [Source:ZFIN;Acc:ZDB-GENE-050522-430]	0.636809	0.0282954
CAFS_CommonC_G_020582	ogfod2	2-oxoglutarate and iron-dependent oxygenase domain containing 2 [Source:ZFIN;Acc:ZDB-GENE-061215-54]	0.747213	0.0283316
CAFS_CommonC_G_073380	nup210	nucleoporin 210 [Source:ZFIN;Acc:ZDB-GENE-050208-132]	0.760354	0.0283453
CAFS_CommonC_G_070270	slc9a5	solute carrier family 9, subfamily A (NHE5, cation proton antiporter 5), member 5 [Source:ZFIN;Acc:ZDB-GENE-080225-43]	0.772269	0.0284057
CAFS_CommonC_G_074642	gfpt2	glutamine-fructose-6-phosphate transaminase 2 [Source:ZFIN;Acc:ZDB-GENE-071113-1]	1.30568	0.0285162
CAFS_CommonC_G_040618	timm50	translocase of inner mitochondrial membrane 50 homolog (S. cerevisiae) [Source:ZFIN;Acc:ZDB-GENE-040426-1618]	0.599012	0.028535
CAFS_CommonC_G_072188	dact3a	dishevelled-binding antagonist of beta-catenin 3a [Source:ZFIN;Acc:ZDB-GENE-091204-226]	0.817408	0.0285979
CAFS_CommonC_G_050077	orc6	origin recognition complex, subunit 6 [Source:ZFIN;Acc:ZDB-GENE-030131-2976]	1.37374	0.028717
CAFS_CommonC_G_085375	mybbp1a	MYB binding protein (P160) 1a [Source:ZFIN;Acc:ZDB-GENE-030131-9864]	0.68013	0.0287621
CAFS_CommonC_G_030821	BX548076.2	0	2.15075	0.0289319
CAFS_CommonC_G_052045	lsm8	LSM8 homolog, U6 small nuclear RNA associated [Source:ZFIN;Acc:ZDB-GENE-070629-3]	0.618378	0.0289397
CAFS_CommonC_G_001894	qtrt1	queuine tRNA-ribosyltransferase 1 [Source:ZFIN;Acc:ZDB-GENE-040426-1625]	0.704878	0.0290853
CAFS_CommonC_G_091496	erap1b	endoplasmic reticulum aminopeptidase 1b [Source:ZFIN;Acc:ZDB-GENE-040426-934]	1.20994	0.0290885
CAFS_CommonC_G_090947	wnt16	wingless-type MMTV integration site family, member 16 [Source:ZFIN;Acc:ZDB-GENE-040426-2330]	0.627945	0.029146
CAFS_CommonC_G_044300			0.669452	0.0292796
CAFS_CommonC_G_067461	sf3b5	splicing factor 3b, subunit 5 [Source:ZFIN;Acc:ZDB-GENE-040718-181]	0.629824	0.0292829
CAFS_CommonC_G_088396	polr2d	polymerase (RNA) II (DNA directed) polypeptide D [Source:ZFIN;Acc:ZDB-GENE-040714-2]	0.62765	0.0294721
CAFS_CommonC_G_061287			1.21651	0.0295507
CAFS_CommonC_G_050378	aph1b	APH1B gamma secretase subunit [Source:ZFIN;Acc:ZDB-GENE-031118-31]	0.633069	0.0295571
CAFS_CommonC_G_028728	utp20	UTP20 small subunit (SSU) processome component [Source:ZFIN;Acc:ZDB-GENE-080225-38]	0.665162	0.0296373
CAFS_CommonC_G_057975	rpl22	ribosomal protein L22 [Source:ZFIN;Acc:ZDB-GENE-051113-276]	0.765293	0.0299641
CAFS_CommonC_G_059247	RAB19	ras-related protein Rab-19 [Source:NCBI gene;Acc:555645]	0.767428	0.0299696
CAFS_CommonC_G_039724	sos2	son of sevenless homolog 2 (Drosophila) [Source:ZFIN;Acc:ZDB-GENE-090319-5]	0.684159	0.03
CAFS_CommonC_G_074549	rbm34	RNA binding motif protein 34 [Source:ZFIN;Acc:ZDB-GENE-040718-77]	1.06905	0.0300151
CAFS_CommonC_G_029252	ino80	INO80 complex subunit [Source:ZFIN;Acc:ZDB-GENE-041014-72]	0.591559	0.0301276
CAFS_CommonC_G_040797	mettl17	methyltransferase like 17 [Source:ZFIN;Acc:ZDB-GENE-031118-203]	0.828029	0.0301278
CAFS_CommonC_G_057558	thraa	thyroid hormone receptor alpha a [Source:ZFIN;Acc:ZDB-GENE-990415-263]	0.685011	0.030131
CAFS_CommonC_G_041870	ptk7a	protein tyrosine kinase 7a [Source:ZFIN;Acc:ZDB-GENE-050522-216]	0.827686	0.0301458
CAFS_CommonC_G_038227	ube2nb	ubiquitin-conjugating enzyme E2Nb [Source:ZFIN;Acc:ZDB-GENE-040426-1291]	0.630419	0.0301944
CAFS_CommonC_G_087916	si:ch73-71c20.5	si:ch73-71c20.5 [Source:ZFIN;Acc:ZDB-GENE-060810-58]	0.853689	0.0302386
CAFS_CommonC_G_034591	tm9sf5	transmembrane 9 superfamily protein member 5 [Source:ZFIN;Acc:ZDB-GENE-101013-1]	0.761297	0.0303173
CAFS_CommonC_G_041989	tgfb2l	transforming growth factor, beta 2, like [Source:ZFIN;Acc:ZDB-GENE-130425-3]	1.11668	0.0304778
CAFS_CommonC_G_087550	slc25a10	solute carrier family 25 (mitochondrial carrier; dicarboxylate transporter), member 10 [Source:ZFIN;Acc:ZDB-GENE-040426-1095]	0.620242	0.0304811
CAFS_CommonC_G_013534	rhebl1	Ras homolog, mTORC1 binding like 1 [Source:ZFIN;Acc:ZDB-GENE-000510-1]	0.627454	0.0305589
CAFS_CommonC_G_086170	cpa1	carboxypeptidase A1 (pancreatic) [Source:ZFIN;Acc:ZDB-GENE-050522-438]	2.92434	0.0305589
CAFS_CommonC_G_004668	slc30a1b	solute carrier family 30 (zinc transporter), member 1b [Source:ZFIN;Acc:ZDB-GENE-070424-43]	0.918274	0.030615
CAFS_CommonC_G_083802	slco4a1	solute carrier organic anion transporter family, member 4A1 [Source:ZFIN;Acc:ZDB-GENE-060606-4]	0.663908	0.030618
CAFS_CommonC_G_012687	spcs1	signal peptidase complex subunit 1 [Source:ZFIN;Acc:ZDB-GENE-050809-130]	0.590995	0.0306483
CAFS_CommonC_G_061376	dact2	dishevelled-binding antagonist of beta-catenin 2 [Source:ZFIN;Acc:ZDB-GENE-030131-9975]	0.892401	0.0306483
CAFS_CommonC_G_082958	zgc:158254	zgc:158254 [Source:ZFIN;Acc:ZDB-GENE-070112-2222]	0.585026	0.030649
CAFS_CommonC_G_082723	tecrb	trans-2,3-enoyl-CoA reductase b [Source:ZFIN;Acc:ZDB-GENE-030131-5154]	0.630293	0.0307573
CAFS_CommonC_G_058492	mknk1	MAP kinase interacting serine/threonine kinase 1 [Source:ZFIN;Acc:ZDB-GENE-080220-11]	0.605147	0.0309205
CAFS_CommonC_G_087561	znf653	zinc finger protein 653 [Source:ZFIN;Acc:ZDB-GENE-071116-3]	0.735927	0.0311372
CAFS_CommonC_G_053740	rbms1a	RNA binding motif, single stranded interacting protein 1a [Source:ZFIN;Acc:ZDB-GENE-030131-4967]	0.921584	0.0311871
CAFS_CommonC_G_044812	fam49a	family with sequence similarity 49, member A [Source:ZFIN;Acc:ZDB-GENE-031002-50]	0.721189	0.0311873
CAFS_CommonC_G_058249	mrto4	MRT4 homolog, ribosome maturation factor [Source:ZFIN;Acc:ZDB-GENE-050417-142]	0.586317	0.0312341
CAFS_CommonC_G_070257	fgf2	fibroblast growth factor 2 [Source:ZFIN;Acc:ZDB-GENE-040318-1]	0.629999	0.0313335
CAFS_CommonC_G_042336	cks1b	CDC28 protein kinase regulatory subunit 1B [Source:ZFIN;Acc:ZDB-GENE-040801-112]	1.17396	0.0313817
CAFS_CommonC_G_082923	si:rp71-80o10.4	si:rp71-80o10.4 [Source:ZFIN;Acc:ZDB-GENE-090313-413]	1.21551	0.0313968
CAFS_CommonC_G_017862	dhx30	DEAH (Asp-Glu-Ala-His) box helicase 30 [Source:ZFIN;Acc:ZDB-GENE-130530-833]	0.674157	0.0316235
CAFS_CommonC_G_021510	poldip3	polymerase (DNA-directed), delta interacting protein 3 [Source:ZFIN;Acc:ZDB-GENE-120201-2]	0.926551	0.0316783
CAFS_CommonC_G_060203	timm23a	translocase of inner mitochondrial membrane 23 homolog a (yeast) [Source:ZFIN;Acc:ZDB-GENE-020419-17]	0.651159	0.0316783
CAFS_CommonC_G_069659	psmb4	proteasome subunit beta 4 [Source:ZFIN;Acc:ZDB-GENE-050417-333]	0.62999	0.0317262
CAFS_CommonC_G_052868	trim36	tripartite motif containing 36 [Source:ZFIN;Acc:ZDB-GENE-040426-2936]	0.73662	0.0317485
CAFS_CommonC_G_000741	mmachc	metabolism of cobalamin associated C [Source:ZFIN;Acc:ZDB-GENE-030131-3167]	0.654826	0.0317627
CAFS_CommonC_G_062533	slc25a43	solute carrier family 25, member 43 [Source:ZFIN;Acc:ZDB-GENE-030616-69]	0.643422	0.0318564
CAFS_CommonC_G_071693	pskh1	protein serine kinase H1 [Source:ZFIN;Acc:ZDB-GENE-050119-1]	0.819835	0.0322164
CAFS_CommonC_G_022406	nup85	nucleoporin 85 [Source:ZFIN;Acc:ZDB-GENE-040801-145]	0.735922	0.0323887
CAFS_CommonC_G_027373	tmed3	transmembrane p24 trafficking protein 3 [Source:ZFIN;Acc:ZDB-GENE-030131-8335]	0.646199	0.0326801
CAFS_CommonC_G_083055	plod1a	procollagen-lysine, 2-oxoglutarate 5-dioxygenase 1a [Source:ZFIN;Acc:ZDB-GENE-030131-3165]	0.669796	0.0326801
CAFS_CommonC_G_050606	lpar5b	lysophosphatidic acid receptor 5b [Source:ZFIN;Acc:ZDB-GENE-081022-116]	0.769282	0.0327012
CAFS_CommonC_G_032929	fanca	FA complementation group A [Source:ZFIN;Acc:ZDB-GENE-060508-1]	0.880402	0.0327389
CAFS_CommonC_G_037233	ndst1a	N-deacetylase/N-sulfotransferase (heparan glucosaminyl) 1a [Source:ZFIN;Acc:ZDB-GENE-111012-2]	0.600091	0.0327389
CAFS_CommonC_G_064921	rps8a	ribosomal protein S8a [Source:ZFIN;Acc:ZDB-GENE-030131-8626]	0.681977	0.0328264
CAFS_CommonC_G_035736	trit1	tRNA isopentenyltransferase 1 [Source:ZFIN;Acc:ZDB-GENE-060503-297]	0.754945	0.0329695
CAFS_CommonC_G_048257	nipa2	NIPA magnesium transporter 2 [Source:ZFIN;Acc:ZDB-GENE-040426-2134]	0.615155	0.0329951
CAFS_CommonC_G_004958	asb15a	ankyrin repeat and SOCS box containing 15a [Source:ZFIN;Acc:ZDB-GENE-110421-5]	1.4008	0.0331195
CAFS_CommonC_G_062543	hprt1	hypoxanthine phosphoribosyltransferase 1 [Source:ZFIN;Acc:ZDB-GENE-040426-1918]	0.586678	0.0331195
CAFS_CommonC_G_072004	polr3b	polymerase (RNA) III (DNA directed) polypeptide B [Source:ZFIN;Acc:ZDB-GENE-030131-2887]	0.64858	0.0331195
CAFS_CommonC_G_035984	rab36	RAB36, member RAS oncogene family [Source:ZFIN;Acc:ZDB-GENE-040910-5]	0.697461	0.033134
CAFS_CommonC_G_031332	fads2	fatty acid desaturase 2 [Source:ZFIN;Acc:ZDB-GENE-011212-1]	0.640512	0.033232
CAFS_CommonC_G_040787	mettl17	methyltransferase like 17 [Source:ZFIN;Acc:ZDB-GENE-031118-203]	1.12013	0.0332638
CAFS_CommonC_G_024413	si:ch211-244b2.4	si:ch211-244b2.4 [Source:ZFIN;Acc:ZDB-GENE-030131-8699]	1.86961	0.0334443
CAFS_CommonC_G_031381	dio2	iodothyronine deiodinase 2 [Source:ZFIN;Acc:ZDB-GENE-030327-4]	0.903178	0.0334443
CAFS_CommonC_G_057215	rad51c	RAD51 paralog C [Source:ZFIN;Acc:ZDB-GENE-041010-204]	0.59541	0.0337281
CAFS_CommonC_G_086994	asb16	ankyrin repeat and SOCS box containing 16 [Source:ZFIN;Acc:ZDB-GENE-031031-3]	2.99372	0.033755
CAFS_CommonC_G_064853	med19b	mediator complex subunit 19b [Source:ZFIN;Acc:ZDB-GENE-040727-4]	0.815855	0.0337987
CAFS_CommonC_G_066334	shisa6	shisa family member 6 [Source:NCBI gene;Acc:796884]	0.791337	0.0339244
CAFS_CommonC_G_027615	timm29	translocase of inner mitochondrial membrane 29 [Source:ZFIN;Acc:ZDB-GENE-050522-380]	0.60295	0.0341621
CAFS_CommonC_G_053532	si:dkey-10c21.1	si:dkey-10c21.1 [Source:ZFIN;Acc:ZDB-GENE-081104-302]	1.83241	0.0342051
CAFS_CommonC_G_086831	atp13a1	ATPase 13A1 [Source:ZFIN;Acc:ZDB-GENE-040426-2804]	0.747283	0.0342088
CAFS_CommonC_G_087036	hlfa	hepatic leukemia factor a [Source:ZFIN;Acc:ZDB-GENE-061013-159]	0.850737	0.0342846
CAFS_CommonC_G_023627	arhgef16	Rho guanine nucleotide exchange factor (GEF) 16 [Source:ZFIN;Acc:ZDB-GENE-081104-446]	0.988709	0.0343713
CAFS_CommonC_G_045361	pdk4	pyruvate dehydrogenase kinase, isozyme 4 [Source:ZFIN;Acc:ZDB-GENE-060503-754]	0.935123	0.0343713
CAFS_CommonC_G_061007	msantd4	Myb/SANT-like DNA-binding domain containing 4 with coiled-coils [Source:ZFIN;Acc:ZDB-GENE-121023-2]	1.01705	0.0345415
CAFS_CommonC_G_063753	lgals9l3	lectin, galactoside-binding, soluble, 9 (galectin 9)-like 3 [Source:ZFIN;Acc:ZDB-GENE-040718-159]	0.601449	0.0345821
CAFS_CommonC_G_091727	acsl2	acyl-CoA synthetase long chain family member 2 [Source:ZFIN;Acc:ZDB-GENE-130530-851]	0.798264	0.0347393
CAFS_CommonC_G_008445	tmem161b	transmembrane protein 161B [Source:ZFIN;Acc:ZDB-GENE-040426-2693]	0.597677	0.0348009
CAFS_CommonC_G_049136	ephx4	epoxide hydrolase 4 [Source:ZFIN;Acc:ZDB-GENE-080227-1]	0.836317	0.0348009
CAFS_CommonC_G_053860	nup35	nucleoporin 35 [Source:ZFIN;Acc:ZDB-GENE-030131-9407]	0.83173	0.0348009
CAFS_CommonC_G_091411	CABZ01111496.1	E3 ubiquitin-protein ligase pellino homolog 2-like [Source:NCBI gene;Acc:100334245]	0.869748	0.0348275
CAFS_CommonC_G_068168	josd2	Josephin domain containing 2 [Source:ZFIN;Acc:ZDB-GENE-040426-850]	0.591355	0.0348423
CAFS_CommonC_G_065245	cnn2	calponin 2 [Source:ZFIN;Acc:ZDB-GENE-030131-542]	1.01431	0.0352596
CAFS_CommonC_G_065799	usp5	ubiquitin specific peptidase 5 (isopeptidase T) [Source:ZFIN;Acc:ZDB-GENE-040426-2584]	0.600523	0.0352596
CAFS_CommonC_G_027896	psmg2	proteasome (prosome, macropain) assembly chaperone 2 [Source:ZFIN;Acc:ZDB-GENE-040426-1972]	0.980398	0.0352652
CAFS_CommonC_G_057136	BX088530.2	0	0.789245	0.0352896
CAFS_CommonC_G_000317	myct1a	myc target 1a [Source:ZFIN;Acc:ZDB-GENE-041001-143]	0.598572	0.0353076
CAFS_CommonC_G_043384	tdg.2	thymine DNA glycosylase, tandem duplicate 2 [Source:ZFIN;Acc:ZDB-GENE-131121-30]	0.947491	0.035513
CAFS_CommonC_G_042669	nr1d2a	nuclear receptor subfamily 1, group D, member 2a [Source:ZFIN;Acc:ZDB-GENE-040504-1]	0.831136	0.0356681
CAFS_CommonC_G_041245	asf1bb	anti-silencing function 1Bb histone chaperone [Source:ZFIN;Acc:ZDB-GENE-040426-2594]	0.635647	0.0356791
CAFS_CommonC_G_049376	spred3	sprouty-related, EVH1 domain containing 3 [Source:ZFIN;Acc:ZDB-GENE-061207-31]	0.95385	0.0358951
CAFS_CommonC_G_026809	csgalnact1a	chondroitin sulfate N-acetylgalactosaminyltransferase 1a [Source:ZFIN;Acc:ZDB-GENE-121129-1]	1.3003	0.0358983
CAFS_CommonC_G_050456	pnp5a	purine nucleoside phosphorylase 5a [Source:ZFIN;Acc:ZDB-GENE-040426-2553]	1.4252	0.0359501
CAFS_CommonC_G_058224	tmem167b	transmembrane protein 167B [Source:ZFIN;Acc:ZDB-GENE-040808-17]	0.588876	0.0359723
CAFS_CommonC_G_004386	gemin7	gem (nuclear organelle) associated protein 7 [Source:ZFIN;Acc:ZDB-GENE-120409-2]	0.789179	0.0361117
CAFS_CommonC_G_082802	cenpk	centromere protein K [Source:ZFIN;Acc:ZDB-GENE-090313-204]	1.34219	0.036308
CAFS_CommonC_G_060031	abcc3	ATP-binding cassette, sub-family C (CFTR/MRP), member 3 [Source:ZFIN;Acc:ZDB-GENE-050517-16]	0.590543	0.0363082
CAFS_CommonC_G_072667	tiparp	TCDD-inducible poly(ADP-ribose) polymerase [Source:ZFIN;Acc:ZDB-GENE-031002-47]	0.844508	0.0367764
CAFS_CommonC_G_065966	mrm3a	mitochondrial rRNA methyltransferase 3a [Source:ZFIN;Acc:ZDB-GENE-050417-184]	0.762585	0.0370626
CAFS_CommonC_G_070129	tdh	L-threonine dehydrogenase [Source:ZFIN;Acc:ZDB-GENE-040426-2379]	0.828794	0.0371652
CAFS_CommonC_G_084866	cyb5a	cytochrome b5 type A (microsomal) [Source:ZFIN;Acc:ZDB-GENE-040426-2148]	1.40424	0.0373374
CAFS_CommonC_G_054357	armc8	armadillo repeat containing 8 [Source:ZFIN;Acc:ZDB-GENE-061027-88]	0.827188	0.0373401
CAFS_CommonC_G_044884	ncln	nicalin [Source:ZFIN;Acc:ZDB-GENE-030131-8788]	0.612514	0.0378286
CAFS_CommonC_G_015813	pdcd7	programmed cell death 7 [Source:ZFIN;Acc:ZDB-GENE-040728-3]	0.662712	0.0378839
CAFS_CommonC_G_015888	wdr90	WD repeat domain 90 [Source:ZFIN;Acc:ZDB-GENE-070424-67]	0.876749	0.0381878
CAFS_CommonC_G_047033	adamts15b	ADAM metallopeptidase with thrombospondin type 1 motif, 15b [Source:ZFIN;Acc:ZDB-GENE-070814-5]	2.57103	0.0381878
CAFS_CommonC_G_081948	abcf2a	ATP-binding cassette, sub-family F (GCN20), member 2a [Source:ZFIN;Acc:ZDB-GENE-030131-8714]	0.680182	0.0382223
CAFS_CommonC_G_029547	xkr8.3	XK, Kell blood group complex subunit-related family, member 8, tandem duplicate 3 [Source:ZFIN;Acc:ZDB-GENE-041010-107]	0.784314	0.038294
CAFS_CommonC_G_040309	engase	endo-beta-N-acetylglucosaminidase [Source:ZFIN;Acc:ZDB-GENE-070112-1332]	0.82338	0.0383836
CAFS_CommonC_G_059845	CR354584.4	E1A binding protein p300 a [Source:NCBI gene;Acc:559273]	0.662082	0.0383836
CAFS_CommonC_G_051348	lcor	ligand dependent nuclear receptor corepressor [Source:ZFIN;Acc:ZDB-GENE-061201-6]	1.6613	0.038432
CAFS_CommonC_G_048018	npepl1	aminopeptidase like 1 [Source:ZFIN;Acc:ZDB-GENE-050417-177]	0.6929	0.0386028
CAFS_CommonC_G_004901	scamp2	secretory carrier membrane protein 2 [Source:ZFIN;Acc:ZDB-GENE-040426-2702]	1.02603	0.0386768
CAFS_CommonC_G_005390	CCDC69	coiled-coil domain containing 69 [Source:NCBI gene;Acc:794166]	0.680943	0.0388174
CAFS_CommonC_G_079635	trmt10c	tRNA methyltransferase 10C, mitochondrial RNase P subunit [Source:ZFIN;Acc:ZDB-GENE-041114-12]	0.633861	0.0388174
CAFS_CommonC_G_055405	atxn7l2a	ataxin 7-like 2a [Source:ZFIN;Acc:ZDB-GENE-060519-13]	0.635424	0.0389708
CAFS_CommonC_G_085465	jazf1b	JAZF zinc finger 1b [Source:ZFIN;Acc:ZDB-GENE-041212-56]	0.700629	0.0389708
CAFS_CommonC_G_066066	gbe1b	glucan (1,4-alpha-), branching enzyme 1b [Source:ZFIN;Acc:ZDB-GENE-110914-16]	0.63953	0.0391517
CAFS_CommonC_G_008873	zgc:174263	zgc:174263 [Source:ZFIN;Acc:ZDB-GENE-030131-4589]	0.842087	0.0392111
CAFS_CommonC_G_088369	myb	v-myb avian myeloblastosis viral oncogene homolog [Source:ZFIN;Acc:ZDB-GENE-991110-14]	1.22788	0.0392879
CAFS_CommonC_G_038945	slc16a12b	solute carrier family 16, member 12b [Source:ZFIN;Acc:ZDB-GENE-050522-80]	0.826161	0.0393672
CAFS_CommonC_G_032534	agmat	agmatine ureohydrolase (agmatinase) [Source:ZFIN;Acc:ZDB-GENE-060929-696]	0.613003	0.039452
CAFS_CommonC_G_078718	naprt	nicotinate phosphoribosyltransferase [Source:ZFIN;Acc:ZDB-GENE-040426-1897]	0.801522	0.0394643
CAFS_CommonC_G_058625	si:dkey-154b15.1	si:dkey-154b15.1 [Source:ZFIN;Acc:ZDB-GENE-060503-52]	1.24669	0.0396177
CAFS_CommonC_G_089194	si:dkey-260c8.8	si:dkey-260c8.8 [Source:ZFIN;Acc:ZDB-GENE-030131-5375]	0.940939	0.0396177
CAFS_CommonC_G_048403	rplp2	ribosomal protein, large P2 [Source:ZFIN;Acc:ZDB-GENE-031018-2]	0.629163	0.0396382
CAFS_CommonC_G_082775	pofut1	protein O-fucosyltransferase 1 [Source:ZFIN;Acc:ZDB-GENE-040303-2]	0.647385	0.0396418
CAFS_CommonC_G_040980	aar2	AAR2 splicing factor homolog (S. cerevisiae) [Source:ZFIN;Acc:ZDB-GENE-040704-68]	0.707945	0.0397248
CAFS_CommonC_G_007703	lsm5	LSM5 homolog, U6 small nuclear RNA and mRNA degradation associated [Source:ZFIN;Acc:ZDB-GENE-070822-23]	0.76419	0.0398821
CAFS_CommonC_G_004729	MEPCE	si:ch1073-157b13.1 [Source:ZFIN;Acc:ZDB-GENE-110411-13]	0.771046	0.0398981
CAFS_CommonC_G_002984	tbx6	T-box 6 [Source:ZFIN;Acc:ZDB-GENE-020416-5]	0.844298	0.0399702
CAFS_CommonC_G_063909	farsb	phenylalanyl-tRNA synthetase subunit beta [Source:ZFIN;Acc:ZDB-GENE-021206-2]	0.707836	0.0400513
CAFS_CommonC_G_059044	pkmb	pyruvate kinase M1/2b [Source:ZFIN;Acc:ZDB-GENE-040801-230]	0.711492	0.0401767
CAFS_CommonC_G_073864	ftr85	finTRIM family, member 85 [Source:ZFIN;Acc:ZDB-GENE-070705-22]	0.781675	0.0401767
CAFS_CommonC_G_032278	atp5meb	ATP synthase membrane subunit eb [Source:ZFIN;Acc:ZDB-GENE-051130-1]	0.611694	0.0402202
CAFS_CommonC_G_067406	egfl7	EGF-like-domain, multiple 7 [Source:ZFIN;Acc:ZDB-GENE-040429-2]	0.633523	0.0402408
CAFS_CommonC_G_016938	fli1a	Fli-1 proto-oncogene, ETS transcription factor a [Source:ZFIN;Acc:ZDB-GENE-980526-426]	0.621061	0.0402449
CAFS_CommonC_G_072087	ppfibp2b	PTPRF interacting protein, binding protein 2b (liprin beta 2) [Source:ZFIN;Acc:ZDB-GENE-040718-54]	0.844066	0.0403071
CAFS_CommonC_G_008128	nt5c1bb	5'-nucleotidase, cytosolic IB b [Source:ZFIN;Acc:ZDB-GENE-030131-7205]	0.670238	0.040444
CAFS_CommonC_G_010596	rab3aa	RAB3A, member RAS oncogene family, a [Source:ZFIN;Acc:ZDB-GENE-040801-2]	0.693128	0.0405999
CAFS_CommonC_G_077378	trim36	tripartite motif containing 36 [Source:ZFIN;Acc:ZDB-GENE-040426-2936]	0.600142	0.0407432
CAFS_CommonC_G_030820	ptpn9b	protein tyrosine phosphatase, non-receptor type 9, b [Source:ZFIN;Acc:ZDB-GENE-090313-52]	1.31597	0.0408735
CAFS_CommonC_G_035510	surf4	surfeit gene 4 [Source:ZFIN;Acc:ZDB-GENE-040426-1426]	0.820505	0.0408735
CAFS_CommonC_G_041929	tnnc1b	troponin C type 1b (slow) [Source:ZFIN;Acc:ZDB-GENE-040625-62]	1.37036	0.0411302
CAFS_CommonC_G_052193	nppa	natriuretic peptide A [Source:ZFIN;Acc:ZDB-GENE-030131-95]	1.77904	0.0414114
CAFS_CommonC_G_005134	ran	RAN, member RAS oncogene family [Source:ZFIN;Acc:ZDB-GENE-990415-88]	0.603644	0.0415772
CAFS_CommonC_G_059813	FO704786.1	sterile alpha motif domain containing 14 [Source:NCBI gene;Acc:100537418]	0.644441	0.0415772
CAFS_CommonC_G_074733	tmem41b	transmembrane protein 41B [Source:ZFIN;Acc:ZDB-GENE-061215-138]	0.710427	0.0415772
CAFS_CommonC_G_014906	me2	malic enzyme 2, NAD(+)-dependent, mitochondrial [Source:ZFIN;Acc:ZDB-GENE-040801-147]	0.678121	0.0416207
CAFS_CommonC_G_024233	ngrn	neugrin, neurite outgrowth associated [Source:ZFIN;Acc:ZDB-GENE-060503-19]	0.643343	0.0416788
CAFS_CommonC_G_069823	eif6	eukaryotic translation initiation factor 6 [Source:ZFIN;Acc:ZDB-GENE-031118-110]	0.669206	0.0418828
CAFS_CommonC_G_013479	afap1l1b	actin filament associated protein 1-like 1b [Source:ZFIN;Acc:ZDB-GENE-061013-428]	0.736116	0.0419737
CAFS_CommonC_G_026165	emc7	ER membrane protein complex subunit 7 [Source:ZFIN;Acc:ZDB-GENE-041001-170]	0.716026	0.0420333
CAFS_CommonC_G_091544	spns3	spinster homolog 3 (Drosophila) [Source:ZFIN;Acc:ZDB-GENE-060531-7]	1.1692	0.0420891
CAFS_CommonC_G_000591	zgc:165409	zgc:165409 [Source:ZFIN;Acc:ZDB-GENE-070615-19]	0.588319	0.0421074
CAFS_CommonC_G_045145	mfsd6b	major facilitator superfamily domain containing 6b [Source:ZFIN;Acc:ZDB-GENE-040912-84]	0.58516	0.0422098
CAFS_CommonC_G_049023	nfil3-5	nuclear factor, interleukin 3 regulated, member 5 [Source:ZFIN;Acc:ZDB-GENE-030131-7677]	1.01929	0.0422098
CAFS_CommonC_G_011068	dhcr24	24-dehydrocholesterol reductase [Source:ZFIN;Acc:ZDB-GENE-041212-73]	0.829431	0.0423147
CAFS_CommonC_G_057083	ube2l3a	ubiquitin-conjugating enzyme E2L 3a [Source:ZFIN;Acc:ZDB-GENE-030131-2977]	0.655887	0.0426962
CAFS_CommonC_G_040038	pck1	phosphoenolpyruvate carboxykinase 1 (soluble) [Source:ZFIN;Acc:ZDB-GENE-030909-11]	1.3583	0.042706
CAFS_CommonC_G_042821	stk11	serine/threonine kinase 11 [Source:ZFIN;Acc:ZDB-GENE-050417-383]	0.772509	0.042706
CAFS_CommonC_G_052405	arhgef16	Rho guanine nucleotide exchange factor (GEF) 16 [Source:ZFIN;Acc:ZDB-GENE-081104-446]	0.717034	0.0427177
CAFS_CommonC_G_021773	slc5a6a	solute carrier family 5 (sodium/multivitamin and iodide cotransporter), member 6a [Source:ZFIN;Acc:ZDB-GENE-041001-177]	0.620042	0.0427321
CAFS_CommonC_G_068044	rassf9	Ras association (RalGDS/AF-6) domain family (N-terminal) member 9 [Source:ZFIN;Acc:ZDB-GENE-091204-470]	1.20706	0.0428089
CAFS_CommonC_G_073716	zc3h11a	zinc finger CCCH-type containing 11A [Source:ZFIN;Acc:ZDB-GENE-030131-3272]	0.607209	0.0428089
CAFS_CommonC_G_092199	fras1	Fraser extracellular matrix complex subunit 1 [Source:ZFIN;Acc:ZDB-GENE-060526-68]	1.16823	0.042971
CAFS_CommonC_G_072463	nip7	NIP7, nucleolar pre-rRNA processing protein [Source:ZFIN;Acc:ZDB-GENE-050522-256]	0.603896	0.0430356
CAFS_CommonC_G_071721	cox19	cytochrome c oxidase assembly factor COX19 [Source:ZFIN;Acc:ZDB-GENE-070410-29]	0.747221	0.0432895
CAFS_CommonC_G_075816	ubr3	ubiquitin protein ligase E3 component n-recognin 3 [Source:ZFIN;Acc:ZDB-GENE-030131-1473]	0.682281	0.0433361
CAFS_CommonC_G_040881	crfb4	cytokine receptor family member b4 [Source:ZFIN;Acc:ZDB-GENE-070905-3]	0.900235	0.0433441
CAFS_CommonC_G_077075	gareml	GRB2 associated, regulator of MAPK1-like [Source:ZFIN;Acc:ZDB-GENE-081031-49]	0.632234	0.0433441
CAFS_CommonC_G_019965	sinhcafl	SIN3-HDAC complex associated factor, like [Source:ZFIN;Acc:ZDB-GENE-031114-2]	0.715016	0.0433553
CAFS_CommonC_G_020431	acad9	acyl-CoA dehydrogenase family, member 9 [Source:ZFIN;Acc:ZDB-GENE-060616-196]	1.2183	0.0434332
CAFS_CommonC_G_084363	CABZ01050944.1	protein shisa-9-like [Source:NCBI gene;Acc:100535636]	0.816981	0.0434595
CAFS_CommonC_G_080272	naprt	nicotinate phosphoribosyltransferase [Source:ZFIN;Acc:ZDB-GENE-040426-1897]	1.04116	0.0435158
CAFS_CommonC_G_014570	camk1gb	calcium/calmodulin-dependent protein kinase IGb [Source:ZFIN;Acc:ZDB-GENE-040426-1694]	0.68538	0.0435394
CAFS_CommonC_G_017128			0.598768	0.0435871
CAFS_CommonC_G_069060	eomesb	eomesodermin homolog b [Source:ZFIN;Acc:ZDB-GENE-070318-1]	1.11478	0.0435871
CAFS_CommonC_G_092065	sh3glb2b	SH3-domain GRB2-like endophilin B2b [Source:ZFIN;Acc:ZDB-GENE-040426-833]	0.610888	0.0436143
CAFS_CommonC_G_030799	blcap	bladder cancer associated protein [Source:ZFIN;Acc:ZDB-GENE-000330-7]	0.591986	0.0436217
CAFS_CommonC_G_085274	fam98b	family with sequence similarity 98, member B [Source:ZFIN;Acc:ZDB-GENE-061201-63]	0.610334	0.0436497
CAFS_CommonC_G_018668	arhgap27	Rho GTPase activating protein 27 [Source:ZFIN;Acc:ZDB-GENE-030131-3922]	0.665186	0.0436821
CAFS_CommonC_G_089806	ednraa	endothelin receptor type Aa [Source:ZFIN;Acc:ZDB-GENE-010906-2]	0.590142	0.0439219
CAFS_CommonC_G_018524	rad51ap1	RAD51 associated protein 1 [Source:ZFIN;Acc:ZDB-GENE-050419-96]	1.537	0.0439643
CAFS_CommonC_G_070876	msrb3	methionine sulfoxide reductase B3 [Source:ZFIN;Acc:ZDB-GENE-040625-74]	0.77785	0.0439643
CAFS_CommonC_G_052075	trabd2a	TraB domain containing 2A [Source:ZFIN;Acc:ZDB-GENE-030131-4053]	1.10561	0.0442639
CAFS_CommonC_G_029128	CABZ01073033.1	0	0.890984	0.0443857
CAFS_CommonC_G_066908	si:dkey-34d22.1	si:dkey-34d22.1 [Source:ZFIN;Acc:ZDB-GENE-131121-338]	0.658875	0.0443892
CAFS_CommonC_G_063151	si:ch211-212k5.3	si:ch211-212k5.3 [Source:ZFIN;Acc:ZDB-GENE-110914-156]	1.62055	0.0445167
CAFS_CommonC_G_045434	mtbp	MDM2 binding protein [Source:ZFIN;Acc:ZDB-GENE-120724-1]	0.600692	0.0447564
CAFS_CommonC_G_061084	cd40	CD40 molecule, TNF receptor superfamily member 5 [Source:ZFIN;Acc:ZDB-GENE-090313-95]	1.26123	0.0450047
CAFS_CommonC_G_009636	tnfrsf9a	tumor necrosis factor receptor superfamily, member 9a [Source:ZFIN;Acc:ZDB-GENE-060421-8213]	1.36299	0.045016
CAFS_CommonC_G_017993	pfkfb4b	6-phosphofructo-2-kinase/fructose-2,6-biphosphatase 4b [Source:ZFIN;Acc:ZDB-GENE-031031-4]	0.949432	0.045016
CAFS_CommonC_G_073381	iqsec1b	IQ motif and Sec7 domain 1b [Source:ZFIN;Acc:ZDB-GENE-120813-1]	0.706848	0.045016
CAFS_CommonC_G_064081	gtf2f2a	general transcription factor IIF, polypeptide 2a [Source:ZFIN;Acc:ZDB-GENE-040625-131]	0.627836	0.0450245
CAFS_CommonC_G_040823	srfbp1	serum response factor binding protein 1 [Source:ZFIN;Acc:ZDB-GENE-040426-1991]	0.809477	0.0452842
CAFS_CommonC_G_032338	rps17	ribosomal protein S17 [Source:ZFIN;Acc:ZDB-GENE-040426-1852]	0.655936	0.0455135
CAFS_CommonC_G_016924	sorbs3	sorbin and SH3 domain containing 3 [Source:ZFIN;Acc:ZDB-GENE-050327-1]	0.823353	0.0458695
CAFS_CommonC_G_006699	kif13bb	kinesin family member 13Bb [Source:ZFIN;Acc:ZDB-GENE-090908-5]	0.835536	0.0458994
CAFS_CommonC_G_030288	psmg2	proteasome (prosome, macropain) assembly chaperone 2 [Source:ZFIN;Acc:ZDB-GENE-040426-1972]	0.856272	0.0460209
CAFS_CommonC_G_052670	ogfr	opioid growth factor receptor [Source:ZFIN;Acc:ZDB-GENE-030131-377]	0.96135	0.0463119
CAFS_CommonC_G_091569			0.763149	0.0463704
CAFS_CommonC_G_034974	si:ch211-156j22.4	si:ch211-156j22.4 [Source:ZFIN;Acc:ZDB-GENE-030131-1968]	0.870833	0.0463826
CAFS_CommonC_G_048558	ankhb	ANKH inorganic pyrophosphate transport regulator b [Source:ZFIN;Acc:ZDB-GENE-030131-2458]	0.898682	0.0464675
CAFS_CommonC_G_067143	zgc:152863	zgc:152863 [Source:ZFIN;Acc:ZDB-GENE-061103-463]	1.00018	0.0466102
CAFS_CommonC_G_033219	ilf2	interleukin enhancer binding factor 2 [Source:ZFIN;Acc:ZDB-GENE-040426-2345]	0.71288	0.0469025
CAFS_CommonC_G_052881	vdac3	voltage-dependent anion channel 3 [Source:ZFIN;Acc:ZDB-GENE-040426-2380]	0.596878	0.0471437
CAFS_CommonC_G_088210	si:ch211-237c6.4	si:ch211-237c6.4 [Source:ZFIN;Acc:ZDB-GENE-120215-39]	0.694501	0.047202
CAFS_CommonC_G_020757	enpp2	ectonucleotide pyrophosphatase/phosphodiesterase 2 [Source:ZFIN;Acc:ZDB-GENE-040426-1156]	0.914263	0.0477918
CAFS_CommonC_G_082300	cd3eap	CD3e molecule, epsilon associated protein [Source:ZFIN;Acc:ZDB-GENE-101202-2]	0.596644	0.0479081
CAFS_CommonC_G_077011	paics	phosphoribosylaminoimidazole carboxylase, phosphoribosylaminoimidazole succinocarboxamide synthetase [Source:ZFIN;Acc:ZDB-GENE-030131-9762]	0.589253	0.0482763
CAFS_CommonC_G_042589	tnfrsf21	tumor necrosis factor receptor superfamily, member 21 [Source:ZFIN;Acc:ZDB-GENE-030131-5971]	0.727628	0.0484011
CAFS_CommonC_G_015936	cabz01076234.2	cabz01076234.2 [Source:ZFIN;Acc:ZDB-GENE-160727-2]	1.92947	0.0484403
CAFS_CommonC_G_012889	psmd1	proteasome 26S subunit, non-ATPase 1 [Source:ZFIN;Acc:ZDB-GENE-040426-810]	0.634356	0.0485804
CAFS_CommonC_G_025054	pde8a	phosphodiesterase 8A [Source:ZFIN;Acc:ZDB-GENE-070112-622]	0.616674	0.0485804
CAFS_CommonC_G_068652	pomp	proteasome maturation protein [Source:ZFIN;Acc:ZDB-GENE-040801-10]	0.685095	0.0485804
CAFS_CommonC_G_017566	gxylt1b	glucoside xylosyltransferase 1b [Source:ZFIN;Acc:ZDB-GENE-041210-116]	1.42363	0.0486819
CAFS_CommonC_G_037853	slc43a2a	solute carrier family 43 (amino acid system L transporter), member 2a [Source:ZFIN;Acc:ZDB-GENE-040426-964]	0.799302	0.0487018
CAFS_CommonC_G_036490	myo6b	myosin VIb [Source:ZFIN;Acc:ZDB-GENE-030318-3]	0.955564	0.0487911
CAFS_CommonC_G_053162	mtor	mechanistic target of rapamycin kinase [Source:ZFIN;Acc:ZDB-GENE-030131-2974]	0.672865	0.0488674
CAFS_CommonC_G_037712	tfr1b	transferrin receptor 1b [Source:ZFIN;Acc:ZDB-GENE-041220-2]	0.654812	0.0488915
CAFS_CommonC_G_074402	mfsd2ab	major facilitator superfamily domain containing 2ab [Source:ZFIN;Acc:ZDB-GENE-040801-89]	0.859823	0.048979
CAFS_CommonC_G_006484	ankrd10b	ankyrin repeat domain 10b [Source:ZFIN;Acc:ZDB-GENE-061013-49]	0.646012	0.0489824
CAFS_CommonC_G_051974	asip2b	agouti signaling protein, nonagouti homolog (mouse) 2b [Source:ZFIN;Acc:ZDB-GENE-150212-1]	0.957397	0.0489881
CAFS_CommonC_G_015826	slc6a2	solute carrier family 6 (neurotransmitter transporter), member 2 [Source:ZFIN;Acc:ZDB-GENE-110408-4]	0.672285	0.0490311
CAFS_CommonC_G_088943	si:dkey-222h21.1	si:dkey-222h21.1 [Source:ZFIN;Acc:ZDB-GENE-081031-21]	0.89615	0.04904
CAFS_CommonC_G_069617	cflara	CASP8 and FADD-like apoptosis regulator a [Source:ZFIN;Acc:ZDB-GENE-030826-3]	0.861191	0.049051
CAFS_CommonC_G_081228	abhd14a	abhydrolase domain containing 14A [Source:ZFIN;Acc:ZDB-GENE-040426-2428]	0.635494	0.049051
CAFS_CommonC_G_076923	si:ch73-72b7.1	si:ch73-72b7.1 [Source:ZFIN;Acc:ZDB-GENE-100921-23]	0.842727	0.0493437
CAFS_CommonC_G_089175	polr2f	polymerase (RNA) II (DNA directed) polypeptide F [Source:ZFIN;Acc:ZDB-GENE-040718-279]	0.717807	0.0493437
CAFS_CommonC_G_010028	cyp39a1	cytochrome P450, family 39, subfamily A, polypeptide 1 [Source:ZFIN;Acc:ZDB-GENE-041014-339]	1.05232	0.0494437
CAFS_CommonC_G_039212			0.980974	0.0495208
CAFS_CommonC_G_091614	uspl1	ubiquitin specific peptidase like 1 [Source:ZFIN;Acc:ZDB-GENE-040930-7]	0.762593	0.0495405
CAFS_CommonC_G_012482	metrnlb	meteorin like, glial cell differentiation regulator b [Source:ZFIN;Acc:ZDB-GENE-121214-223]	0.972338	0.049654
CAFS_CommonC_G_055403	zgc:172270	zgc:172270 [Source:ZFIN;Acc:ZDB-GENE-080204-67]	2.28495	0.049654
CAFS_CommonC_G_090933	mgst1.2	microsomal glutathione S-transferase 1.2 [Source:ZFIN;Acc:ZDB-GENE-040704-59]	0.695746	0.0497679
CAFS_CommonC_G_027980	trappc6bl	trafficking protein particle complex 6b-like [Source:ZFIN;Acc:ZDB-GENE-040426-1602]	0.642698	0.0498359
CAFS_CommonC_G_067334	si:ch211-284e13.6	si:ch211-284e13.6 [Source:ZFIN;Acc:ZDB-GENE-060526-163]	0.594857	0.0498757
Down-regulated
Gene ID	Gene name	Gene description	log2FoldChange	padj
CAFS_CommonC_G_030593	eif4a2	eukaryotic translation initiation factor 4A, isoform 2 [Source:ZFIN;Acc:ZDB-GENE-040426-2802]	-2.01584	3.26679e-55
CAFS_CommonC_G_090632	cpsf6	cleavage and polyadenylation specific factor 6 [Source:ZFIN;Acc:ZDB-GENE-030131-5277]	-2.2113	7.35886e-47
CAFS_CommonC_G_071828	zgc:162879	zgc:162879 [Source:ZFIN;Acc:ZDB-GENE-070424-92]	-3.28529	1.71785e-42
CAFS_CommonC_G_084414	rbmx	RNA binding motif protein X-linked [Source:ZFIN;Acc:ZDB-GENE-030131-579]	-1.55683	2.37118e-34
CAFS_CommonC_G_081308	safb	scaffold attachment factor B [Source:ZFIN;Acc:ZDB-GENE-030131-698]	-1.58757	4.4944e-34
CAFS_CommonC_G_081312	safb	scaffold attachment factor B [Source:ZFIN;Acc:ZDB-GENE-030131-698]	-1.95921	2.39383e-31
CAFS_CommonC_G_063074	clk4a	CDC-like kinase 4a [Source:ZFIN;Acc:ZDB-GENE-030131-576]	-1.86242	3.11088e-29
CAFS_CommonC_G_044324	myef2	myelin expression factor 2 [Source:ZFIN;Acc:ZDB-GENE-051120-114]	-1.58471	1.04119e-27
CAFS_CommonC_G_083546	taf11	TAF11 RNA polymerase II, TATA box binding protein (TBP)-associated factor [Source:ZFIN;Acc:ZDB-GENE-040718-283]	-1.52862	2.52538e-27
CAFS_CommonC_G_088605	gtpbp1	GTP binding protein 1 [Source:ZFIN;Acc:ZDB-GENE-030909-12]	-1.1868	4.16202e-27
CAFS_CommonC_G_056297	SMIM18	si:dkey-92j12.6 [Source:ZFIN;Acc:ZDB-GENE-100922-33]	-1.17739	4.41495e-27
CAFS_CommonC_G_050035	zmp:0000000735	zmp:0000000735 [Source:ZFIN;Acc:ZDB-GENE-130530-738]	-1.77811	6.83521e-27
CAFS_CommonC_G_056013	eef1a1a	eukaryotic translation elongation factor 1 alpha 1a [Source:ZFIN;Acc:ZDB-GENE-030131-8278]	-1.63662	1.27758e-26
CAFS_CommonC_G_083512	tra2b	transformer 2 beta homolog [Source:ZFIN;Acc:ZDB-GENE-040426-1094]	-1.46057	1.90302e-26
CAFS_CommonC_G_090893	tcp11l2	t-complex 11, testis-specific-like 2 [Source:ZFIN;Acc:ZDB-GENE-040426-1956]	-2.36543	6.92531e-26
CAFS_CommonC_G_088757	cbx1a	chromobox homolog 1a (HP1 beta homolog Drosophila) [Source:ZFIN;Acc:ZDB-GENE-030131-4945]	-2.33621	2.2689e-25
CAFS_CommonC_G_025647	rbm4.1	RNA binding motif protein 4.1 [Source:ZFIN;Acc:ZDB-GENE-030131-3902]	-1.98428	2.58926e-25
CAFS_CommonC_G_023238	phrf1	PHD and ring finger domains 1 [Source:ZFIN;Acc:ZDB-GENE-030131-624]	-2.55335	3.37198e-24
CAFS_CommonC_G_016980	mfsd4b	major facilitator superfamily domain containing 4B [Source:ZFIN;Acc:ZDB-GENE-070410-26]	-1.4214	1.43633e-23
CAFS_CommonC_G_085515	dnm1b	dynamin 1b [Source:ZFIN;Acc:ZDB-GENE-100920-3]	-1.32784	2.97177e-23
CAFS_CommonC_G_038957	rbm5	RNA binding motif protein 5 [Source:ZFIN;Acc:ZDB-GENE-030131-3022]	-1.68181	4.18066e-23
CAFS_CommonC_G_063131	smarca1	SWI/SNF related, matrix associated, actin dependent regulator of chromatin, subfamily a, member 1 [Source:ZFIN;Acc:ZDB-GENE-070705-296]	-2.01268	4.21145e-23
CAFS_CommonC_G_084409	rbmx	RNA binding motif protein X-linked [Source:ZFIN;Acc:ZDB-GENE-030131-579]	-1.69005	4.41809e-23
CAFS_CommonC_G_049135	brdt	bromodomain, testis-specific [Source:ZFIN;Acc:ZDB-GENE-030131-5928]	-1.7241	8.29692e-23
CAFS_CommonC_G_045089	adnp2b	ADNP homeobox 2b [Source:ZFIN;Acc:ZDB-GENE-030131-5930]	-1.42844	2.5795e-22
CAFS_CommonC_G_049670	rbm4.1	RNA binding motif protein 4.1 [Source:ZFIN;Acc:ZDB-GENE-030131-3902]	-1.26392	6.00576e-21
CAFS_CommonC_G_017812	zc3h6	zinc finger CCCH-type containing 6 [Source:ZFIN;Acc:ZDB-GENE-120727-18]	-1.45724	1.10854e-20
CAFS_CommonC_G_056008	eef1a1a	eukaryotic translation elongation factor 1 alpha 1a [Source:ZFIN;Acc:ZDB-GENE-030131-8278]	-2.23685	1.16682e-20
CAFS_CommonC_G_004136	rbm12b	RNA binding motif protein 12B [Source:ZFIN;Acc:ZDB-GENE-030131-6428]	-1.6797	8.74248e-20
CAFS_CommonC_G_045573	hnrnph3	heterogeneous nuclear ribonucleoprotein H3 (2H9) [Source:ZFIN;Acc:ZDB-GENE-060421-3878]	-1.89379	1.45473e-19
CAFS_CommonC_G_039723	srsf7b	serine/arginine-rich splicing factor 7b [Source:ZFIN;Acc:ZDB-GENE-050913-95]	-1.56981	1.58354e-19
CAFS_CommonC_G_001053	itpr2	inositol 1,4,5-trisphosphate receptor, type 2 [Source:ZFIN;Acc:ZDB-GENE-050419-192]	-2.09315	2.47589e-19
CAFS_CommonC_G_005497	ch25hl2	cholesterol 25-hydroxylase like 2 [Source:ZFIN;Acc:ZDB-GENE-080204-82]	-2.08549	3.32458e-19
CAFS_CommonC_G_066165	serpinh1b	serpin peptidase inhibitor, clade H (heat shock protein 47), member 1b [Source:ZFIN;Acc:ZDB-GENE-990415-93]	-2.86521	1.45979e-18
CAFS_CommonC_G_070934	zdhhc22	zinc finger, DHHC-type containing 22 [Source:ZFIN;Acc:ZDB-GENE-131127-476]	-2.47008	1.80256e-18
CAFS_CommonC_G_034607	nfe2	nuclear factor, erythroid 2 [Source:ZFIN;Acc:ZDB-GENE-030124-1]	-1.12011	2.0595e-18
CAFS_CommonC_G_032300	ankle2	ankyrin repeat and LEM domain containing 2 [Source:ZFIN;Acc:ZDB-GENE-030131-6090]	-1.75783	3.12031e-18
CAFS_CommonC_G_054722	rad21b	RAD21 cohesin complex component b [Source:ZFIN;Acc:ZDB-GENE-060503-223]	-1.33897	4.47349e-18
CAFS_CommonC_G_018594	snw1	SNW domain containing 1 [Source:ZFIN;Acc:ZDB-GENE-030131-571]	-1.41093	6.1294e-18
CAFS_CommonC_G_063070	clk4a	CDC-like kinase 4a [Source:ZFIN;Acc:ZDB-GENE-030131-576]	-1.87169	1.27717e-17
CAFS_CommonC_G_024513	zfyve19	zinc finger, FYVE domain containing 19 [Source:ZFIN;Acc:ZDB-GENE-040718-109]	-1.37068	2.44379e-17
CAFS_CommonC_G_024230	nfyal	nuclear transcription factor Y, alpha, like [Source:ZFIN;Acc:ZDB-GENE-040718-491]	-2.4811	9.16205e-17
CAFS_CommonC_G_063368	myef2	myelin expression factor 2 [Source:ZFIN;Acc:ZDB-GENE-051120-114]	-1.27621	1.74019e-16
CAFS_CommonC_G_077083	aig1	androgen-induced 1 (H. sapiens) [Source:ZFIN;Acc:ZDB-GENE-041014-358]	-2.72466	5.19755e-16
CAFS_CommonC_G_001250	kifap3a	kinesin-associated protein 3a [Source:ZFIN;Acc:ZDB-GENE-040912-74]	-1.01119	5.93203e-16
CAFS_CommonC_G_042103	nup98	nucleoporin 98 [Source:ZFIN;Acc:ZDB-GENE-040426-1180]	-1.42641	7.52051e-16
CAFS_CommonC_G_055686	serpinh1a	serpin peptidase inhibitor, clade H (heat shock protein 47), member 1a [Source:ZFIN;Acc:ZDB-GENE-080219-21]	-2.11278	2.86536e-15
CAFS_CommonC_G_092027	rbm6	RNA binding motif protein 6 [Source:ZFIN;Acc:ZDB-GENE-050309-79]	-0.968537	2.86536e-15
CAFS_CommonC_G_068053	sspn	sarcospan (Kras oncogene-associated gene) [Source:ZFIN;Acc:ZDB-GENE-051127-43]	-1.57114	3.31215e-15
CAFS_CommonC_G_025320	slc25a46	solute carrier family 25, member 46 [Source:ZFIN;Acc:ZDB-GENE-040718-296]	-1.28253	4.3834e-15
CAFS_CommonC_G_019445	arrdc3b	arrestin domain containing 3b [Source:ZFIN;Acc:ZDB-GENE-040912-182]	-1.2839	4.7606e-15
CAFS_CommonC_G_045107	atf1	activating transcription factor 1 [Source:ZFIN;Acc:ZDB-GENE-030131-4334]	-1.53781	5.42105e-15
CAFS_CommonC_G_088924	mettl22	methyltransferase like 22 [Source:ZFIN;Acc:ZDB-GENE-081022-70]	-1.63235	5.43833e-15
CAFS_CommonC_G_060563	rsrp1	arginine/serine-rich protein 1 [Source:ZFIN;Acc:ZDB-GENE-060616-210]	-2.30203	1.7923e-14
CAFS_CommonC_G_048335	CR318653.2	0	-1.63964	1.82206e-14
CAFS_CommonC_G_067194	ylpm1	YLP motif containing 1 [Source:ZFIN;Acc:ZDB-GENE-030131-2196]	-1.36456	1.99832e-14
CAFS_CommonC_G_006478	cstf3	cleavage stimulation factor, 3' pre-RNA, subunit 3 [Source:ZFIN;Acc:ZDB-GENE-040426-1997]	-1.09611	2.86261e-14
CAFS_CommonC_G_052025	nfyal	nuclear transcription factor Y, alpha, like [Source:ZFIN;Acc:ZDB-GENE-040718-491]	-1.04627	3.84419e-14
CAFS_CommonC_G_020018	soul4	heme-binding protein soul4 [Source:ZFIN;Acc:ZDB-GENE-110718-1]	-1.30804	4.36924e-14
CAFS_CommonC_G_048107	pigf	phosphatidylinositol glycan anchor biosynthesis, class F [Source:ZFIN;Acc:ZDB-GENE-040426-1801]	-2.21439	4.72075e-14
CAFS_CommonC_G_000739	stip1	stress-induced phosphoprotein 1 [Source:ZFIN;Acc:ZDB-GENE-041121-17]	-1.48119	4.80968e-14
CAFS_CommonC_G_061663	matr3l1.1	matrin 3-like 1.1 [Source:ZFIN;Acc:ZDB-GENE-030616-40]	-1.43376	9.25028e-14
CAFS_CommonC_G_075601	znf706	zinc finger protein 706 [Source:ZFIN;Acc:ZDB-GENE-040718-454]	-1.174	1.31878e-13
CAFS_CommonC_G_069999	SAMD8	zgc:162183 [Source:ZFIN;Acc:ZDB-GENE-070410-30]	-1.42568	1.39492e-13
CAFS_CommonC_G_027137	si:dkey-27c15.3	si:dkey-27c15.3 [Source:ZFIN;Acc:ZDB-GENE-060503-728]	-1.35534	1.64249e-13
CAFS_CommonC_G_055479	myo18aa	myosin XVIIIAa [Source:ZFIN;Acc:ZDB-GENE-080425-5]	-2.43901	1.64249e-13
CAFS_CommonC_G_087148	hnrnpa1b	heterogeneous nuclear ribonucleoprotein A1b [Source:ZFIN;Acc:ZDB-GENE-030912-14]	-1.12613	1.79282e-13
CAFS_CommonC_G_083528	tor4aa	torsin family 4, member Aa [Source:ZFIN;Acc:ZDB-GENE-050417-9]	-2.24083	3.02327e-13
CAFS_CommonC_G_025953	nme7	NME/NM23 family member 7 [Source:ZFIN;Acc:ZDB-GENE-000210-35]	-1.73147	3.49186e-13
CAFS_CommonC_G_045720	smu1b	SMU1, DNA replication regulator and spliceosomal factor b [Source:ZFIN;Acc:ZDB-GENE-130530-635]	-1.48473	4.62176e-13
CAFS_CommonC_G_006548	plod1a	procollagen-lysine, 2-oxoglutarate 5-dioxygenase 1a [Source:ZFIN;Acc:ZDB-GENE-030131-3165]	-2.38719	6.31244e-13
CAFS_CommonC_G_023325	asb3	ankyrin repeat and SOCS box containing 3 [Source:ZFIN;Acc:ZDB-GENE-030131-6142]	-1.94313	8.52935e-13
CAFS_CommonC_G_044834	cnot7	CCR4-NOT transcription complex, subunit 7 [Source:ZFIN;Acc:ZDB-GENE-061013-29]	-1.58201	1.07896e-12
CAFS_CommonC_G_036482	dpysl5a	dihydropyrimidinase-like 5a [Source:ZFIN;Acc:ZDB-GENE-030131-3136]	-0.848971	1.40348e-12
CAFS_CommonC_G_090823	krt94	keratin 94 [Source:ZFIN;Acc:ZDB-GENE-061027-116]	-2.29827	2.14025e-12
CAFS_CommonC_G_029588	clic4	chloride intracellular channel 4 [Source:ZFIN;Acc:ZDB-GENE-030326-3]	-0.956697	2.27088e-12
CAFS_CommonC_G_013018	mab21l1	mab-21-like 1 [Source:ZFIN;Acc:ZDB-GENE-020516-1]	-0.594175	2.81477e-12
CAFS_CommonC_G_027554	mical3b	microtubule associated monooxygenase, calponin and LIM domain containing 3b [Source:ZFIN;Acc:ZDB-GENE-050211-1]	-1.18087	2.8436e-12
CAFS_CommonC_G_084895	slc39a6	solute carrier family 39 (zinc transporter), member 6 [Source:ZFIN;Acc:ZDB-GENE-030131-3023]	-1.17531	3.5158e-12
CAFS_CommonC_G_049668	rbm4.2	RNA binding motif protein 4.2 [Source:ZFIN;Acc:ZDB-GENE-030131-3019]	-6.26141	7.77625e-12
CAFS_CommonC_G_051136	hspa8	heat shock protein 8 [Source:ZFIN;Acc:ZDB-GENE-990415-92]	-1.84387	1.09917e-11
CAFS_CommonC_G_011591	si:ch211-132b12.7	si:ch211-132b12.7 [Source:ZFIN;Acc:ZDB-GENE-050419-250]	-1.59881	1.10325e-11
CAFS_CommonC_G_044334	oxr1b	oxidation resistance 1b [Source:ZFIN;Acc:ZDB-GENE-030131-2438]	-0.87928	1.12072e-11
CAFS_CommonC_G_061670	matr3l1.1	matrin 3-like 1.1 [Source:ZFIN;Acc:ZDB-GENE-030616-40]	-0.983226	1.17349e-11
CAFS_CommonC_G_067229	dedd1	death effector domain-containing 1 [Source:ZFIN;Acc:ZDB-GENE-000616-2]	-2.90963	1.42025e-11
CAFS_CommonC_G_036860	med24	mediator complex subunit 24 [Source:ZFIN;Acc:ZDB-GENE-030131-2341]	-1.1175	1.50903e-11
CAFS_CommonC_G_068491	phkb	phosphorylase kinase, beta [Source:ZFIN;Acc:ZDB-GENE-110411-149]	-0.941219	1.61128e-11
CAFS_CommonC_G_019324	adgrd2	adhesion G protein-coupled receptor D2 [Source:ZFIN;Acc:ZDB-GENE-081104-190]	-1.09721	1.65871e-11
CAFS_CommonC_G_050648	dnm1b	dynamin 1b [Source:ZFIN;Acc:ZDB-GENE-100920-3]	-1.24359	1.67265e-11
CAFS_CommonC_G_017631	serpinh1b	serpin peptidase inhibitor, clade H (heat shock protein 47), member 1b [Source:ZFIN;Acc:ZDB-GENE-990415-93]	-3.6856	1.87837e-11
CAFS_CommonC_G_051642	hdac8	histone deacetylase 8 [Source:ZFIN;Acc:ZDB-GENE-040426-2772]	-0.835748	2.16611e-11
CAFS_CommonC_G_002563	tcea2	transcription elongation factor A (SII), 2 [Source:ZFIN;Acc:ZDB-GENE-040426-985]	-0.910018	2.34449e-11
CAFS_CommonC_G_023897	KIF2A	zgc:103670 [Source:ZFIN;Acc:ZDB-GENE-040912-111]	-1.17691	2.38829e-11
CAFS_CommonC_G_083735	cnot7	CCR4-NOT transcription complex, subunit 7 [Source:ZFIN;Acc:ZDB-GENE-061013-29]	-3.83573	2.91184e-11
CAFS_CommonC_G_012382	smarca2	SWI/SNF related, matrix associated, actin dependent regulator of chromatin, subfamily a, member 2 [Source:ZFIN;Acc:ZDB-GENE-030131-5964]	-2.78973	3.07803e-11
CAFS_CommonC_G_058193	top1l	DNA topoisomerase I, like [Source:ZFIN;Acc:ZDB-GENE-060616-217]	-1.33148	3.31336e-11
CAFS_CommonC_G_088408	prrt2	proline-rich transmembrane protein 2 [Source:ZFIN;Acc:ZDB-GENE-121210-3]	-1.0451	3.62295e-11
CAFS_CommonC_G_053078	inab	internexin neuronal intermediate filament protein, alpha b [Source:ZFIN;Acc:ZDB-GENE-990415-83]	-0.757537	4.41368e-11
CAFS_CommonC_G_083147	fam50a	family with sequence similarity 50, member A [Source:ZFIN;Acc:ZDB-GENE-050417-110]	-2.41621	4.44575e-11
CAFS_CommonC_G_057873	rundc3ab	RUN domain containing 3Ab [Source:ZFIN;Acc:ZDB-GENE-040426-842]	-1.02801	5.36482e-11
CAFS_CommonC_G_076932	pdia6	protein disulfide isomerase family A, member 6 [Source:ZFIN;Acc:ZDB-GENE-030131-879]	-1.10692	8.01956e-11
CAFS_CommonC_G_034330	brdt	bromodomain, testis-specific [Source:ZFIN;Acc:ZDB-GENE-030131-5928]	-0.853811	9.48338e-11
CAFS_CommonC_G_022798	si:ch211-193i15.1	si:ch211-193i15.1 [Source:ZFIN;Acc:ZDB-GENE-141216-405]	-2.01565	1.36077e-10
CAFS_CommonC_G_035964	zc3h4	zinc finger CCCH-type containing 4 [Source:ZFIN;Acc:ZDB-GENE-100330-1]	-1.27126	1.6033e-10
CAFS_CommonC_G_006553	ift172	intraflagellar transport 172 [Source:ZFIN;Acc:ZDB-GENE-040827-1]	-1.05218	1.96674e-10
CAFS_CommonC_G_035051	tln1	talin 1 [Source:ZFIN;Acc:ZDB-GENE-031002-48]	-0.778038	2.15454e-10
CAFS_CommonC_G_000152	prkcab	protein kinase C, alpha, b [Source:ZFIN;Acc:ZDB-GENE-131121-412]	-1.35745	2.23533e-10
CAFS_CommonC_G_014681	adnp2b	ADNP homeobox 2b [Source:ZFIN;Acc:ZDB-GENE-030131-5930]	-0.918982	2.24024e-10
CAFS_CommonC_G_058642	srsf1b	serine/arginine-rich splicing factor 1b [Source:ZFIN;Acc:ZDB-GENE-040426-1467]	-1.25287	2.24746e-10
CAFS_CommonC_G_065884	hsph1	heat shock 105/110 protein 1 [Source:ZFIN;Acc:ZDB-GENE-120410-4]	-1.42742	2.53794e-10
CAFS_CommonC_G_079362	stag2a	stromal antigen 2a [Source:ZFIN;Acc:ZDB-GENE-030131-3432]	-0.925239	3.49056e-10
CAFS_CommonC_G_021659	asb5b	ankyrin repeat and SOCS box containing 5b [Source:ZFIN;Acc:ZDB-GENE-050417-271]	-1.55376	3.72543e-10
CAFS_CommonC_G_089638	pnpla8	patatin-like phospholipase domain containing 8 [Source:ZFIN;Acc:ZDB-GENE-070705-553]	-0.838318	3.76261e-10
CAFS_CommonC_G_001487	dnajc28	DnaJ (Hsp40) homolog, subfamily C, member 28 [Source:ZFIN;Acc:ZDB-GENE-050417-130]	-1.72003	4.11526e-10
CAFS_CommonC_G_011407	mast3a	microtubule associated serine/threonine kinase 3a [Source:ZFIN;Acc:ZDB-GENE-040914-35]	-0.862195	6.62848e-10
CAFS_CommonC_G_056970	fkbp4	FK506 binding protein 4 [Source:ZFIN;Acc:ZDB-GENE-030131-514]	-1.29718	6.73567e-10
CAFS_CommonC_G_070779	dhx9	DEAH (Asp-Glu-Ala-His) box helicase 9 [Source:ZFIN;Acc:ZDB-GENE-070912-171]	-1.31296	6.77744e-10
CAFS_CommonC_G_069781	snx29	sorting nexin 29 [Source:ZFIN;Acc:ZDB-GENE-121105-13]	-1.33233	7.64268e-10
CAFS_CommonC_G_084982	sat1b	spermidine/spermine N1-acetyltransferase 1b [Source:ZFIN;Acc:ZDB-GENE-041001-39]	-1.12788	8.01462e-10
CAFS_CommonC_G_041871	klc4	kinesin light chain 4 [Source:ZFIN;Acc:ZDB-GENE-050417-350]	-0.891159	8.82637e-10
CAFS_CommonC_G_007291	zgc:114104	zgc:114104 [Source:ZFIN;Acc:ZDB-GENE-050913-63]	-2.85533	9.03021e-10
CAFS_CommonC_G_022248	tppp2	tubulin polymerization-promoting protein family member 2 [Source:ZFIN;Acc:ZDB-GENE-140106-24]	-0.905497	9.03021e-10
CAFS_CommonC_G_031742	pafah1b2	platelet-activating factor acetylhydrolase 1b, catalytic subunit 2 [Source:ZFIN;Acc:ZDB-GENE-060526-43]	-0.942763	9.08114e-10
CAFS_CommonC_G_068077	ugp2a	UDP-glucose pyrophosphorylase 2a [Source:ZFIN;Acc:ZDB-GENE-090311-46]	-2.74574	1.23686e-09
CAFS_CommonC_G_009793	stambpb	STAM binding protein b [Source:ZFIN;Acc:ZDB-GENE-051127-31]	-0.947414	1.54298e-09
CAFS_CommonC_G_033450	grm2b	glutamate receptor, metabotropic 2b [Source:ZFIN;Acc:ZDB-GENE-060201-5]	-0.966801	1.66977e-09
CAFS_CommonC_G_054433	zgc:153901	zgc:153901 [Source:ZFIN;Acc:ZDB-GENE-060929-820]	-1.52965	1.72154e-09
CAFS_CommonC_G_054818	creb1b	cAMP responsive element binding protein 1b [Source:ZFIN;Acc:ZDB-GENE-050417-355]	-1.17836	1.73966e-09
CAFS_CommonC_G_036856	kif3cb	kinesin family member 3Cb [Source:ZFIN;Acc:ZDB-GENE-080709-4]	-0.899228	1.86145e-09
CAFS_CommonC_G_012381	smarca2	SWI/SNF related, matrix associated, actin dependent regulator of chromatin, subfamily a, member 2 [Source:ZFIN;Acc:ZDB-GENE-030131-5964]	-1.86969	2.01432e-09
CAFS_CommonC_G_035962	zc3h4	zinc finger CCCH-type containing 4 [Source:ZFIN;Acc:ZDB-GENE-100330-1]	-0.968005	2.01432e-09
CAFS_CommonC_G_008857	u2af2a	U2 small nuclear RNA auxiliary factor 2a [Source:ZFIN;Acc:ZDB-GENE-050706-131]	-1.20988	2.09078e-09
CAFS_CommonC_G_072284	aars	alanyl-tRNA synthetase [Source:ZFIN;Acc:ZDB-GENE-030131-3663]	-1.02106	2.44912e-09
CAFS_CommonC_G_092070	calr3a	calreticulin 3a [Source:ZFIN;Acc:ZDB-GENE-000208-17]	-1.27235	2.69515e-09
CAFS_CommonC_G_068562	fkbp4	FK506 binding protein 4 [Source:ZFIN;Acc:ZDB-GENE-030131-514]	-1.09516	2.90934e-09
CAFS_CommonC_G_072579	mlc1	megalencephalic leukoencephalopathy with subcortical cysts 1 [Source:ZFIN;Acc:ZDB-GENE-050419-145]	-1.76737	3.631e-09
CAFS_CommonC_G_048919	scmh1	Scm polycomb group protein homolog 1 [Source:ZFIN;Acc:ZDB-GENE-070410-82]	-1.06743	3.64761e-09
CAFS_CommonC_G_012391	ier5l	immediate early response 5-like [Source:ZFIN;Acc:ZDB-GENE-030131-5134]	-1.07462	4.06107e-09
CAFS_CommonC_G_005268	aig1	androgen-induced 1 (H. sapiens) [Source:ZFIN;Acc:ZDB-GENE-041014-358]	-2.33466	4.09482e-09
CAFS_CommonC_G_047132	map7d2a	MAP7 domain containing 2a [Source:ZFIN;Acc:ZDB-GENE-060526-150]	-1.12792	4.32269e-09
CAFS_CommonC_G_040837	chd3	chromodomain helicase DNA binding protein 3 [Source:ZFIN;Acc:ZDB-GENE-121031-4]	-1.40486	4.46597e-09
CAFS_CommonC_G_061710	u2af2b	U2 small nuclear RNA auxiliary factor 2b [Source:ZFIN;Acc:ZDB-GENE-040426-1881]	-1.69601	5.28197e-09
CAFS_CommonC_G_086228	nfybb	nuclear transcription factor Y, beta b [Source:ZFIN;Acc:ZDB-GENE-050306-25]	-1.11337	5.53217e-09
CAFS_CommonC_G_026997	fastkd1	FAST kinase domains 1 [Source:ZFIN;Acc:ZDB-GENE-040426-1833]	-1.53448	5.73957e-09
CAFS_CommonC_G_013948	afmid	arylformamidase [Source:ZFIN;Acc:ZDB-GENE-050417-166]	-1.08248	6.49433e-09
CAFS_CommonC_G_029458	cdkn2aip	CDKN2A interacting protein [Source:ZFIN;Acc:ZDB-GENE-041010-188]	-1.52464	6.85325e-09
CAFS_CommonC_G_013960	stmn1b	stathmin 1b [Source:ZFIN;Acc:ZDB-GENE-050417-397]	-1.03279	7.45664e-09
CAFS_CommonC_G_012552	hnrnph1	heterogeneous nuclear ribonucleoprotein H1 [Source:ZFIN;Acc:ZDB-GENE-040426-1856]	-1.05952	7.52461e-09
CAFS_CommonC_G_010335	bicd2	bicaudal D homolog 2 (Drosophila) [Source:ZFIN;Acc:ZDB-GENE-120717-1]	-1.31743	7.61449e-09
CAFS_CommonC_G_087415	mmd2a	monocyte to macrophage differentiation-associated 2a [Source:ZFIN;Acc:ZDB-GENE-081104-52]	-1.51247	8.20481e-09
CAFS_CommonC_G_081979	trnau1apb	tRNA selenocysteine 1 associated protein 1b [Source:ZFIN;Acc:ZDB-GENE-040426-2386]	-0.675945	8.32075e-09
CAFS_CommonC_G_076530	anapc15	anaphase promoting complex subunit 15 [Source:ZFIN;Acc:ZDB-GENE-060825-43]	-1.35777	8.58114e-09
CAFS_CommonC_G_012186	ch25hl1.2	cholesterol 25-hydroxylase like 1, tandem duplicate 2 [Source:ZFIN;Acc:ZDB-GENE-050419-90]	-2.10136	8.79011e-09
CAFS_CommonC_G_078873	pnrc1	proline-rich nuclear receptor coactivator 1 [Source:ZFIN;Acc:ZDB-GENE-040724-189]	-1.39044	9.5346e-09
CAFS_CommonC_G_053086	slc7a10b	solute carrier family 7 (neutral amino acid transporter light chain, asc system), member 10b [Source:ZFIN;Acc:ZDB-GENE-121105-2]	-0.877301	9.7452e-09
CAFS_CommonC_G_066760	xpo1b	exportin 1 (CRM1 homolog, yeast) b [Source:ZFIN;Acc:ZDB-GENE-070530-6]	-0.812922	1.04169e-08
CAFS_CommonC_G_063952	crmp1	collapsin response mediator protein 1 [Source:ZFIN;Acc:ZDB-GENE-050720-1]	-1.28526	1.14532e-08
CAFS_CommonC_G_021653	ttc37	tetratricopeptide repeat domain 37 [Source:ZFIN;Acc:ZDB-GENE-110125-2]	-0.846984	1.15118e-08
CAFS_CommonC_G_028073	nipsnap3a	nipsnap homolog 3A (C. elegans) [Source:ZFIN;Acc:ZDB-GENE-040426-1037]	-2.46515	1.34169e-08
CAFS_CommonC_G_008414	zc3h6	zinc finger CCCH-type containing 6 [Source:ZFIN;Acc:ZDB-GENE-120727-18]	-1.6857	1.37855e-08
CAFS_CommonC_G_058527	per3	period circadian clock 3 [Source:ZFIN;Acc:ZDB-GENE-000804-1]	-1.01143	1.42841e-08
CAFS_CommonC_G_005553	prkcab	protein kinase C, alpha, b [Source:ZFIN;Acc:ZDB-GENE-131121-412]	-1.04525	1.45157e-08
CAFS_CommonC_G_067172	got1l1	glutamic-oxaloacetic transaminase 1 like 1 [Source:ZFIN;Acc:ZDB-GENE-060929-556]	-2.10289	1.46752e-08
CAFS_CommonC_G_062123	si:ch211-114c17.1	si:ch211-114c17.1 [Source:ZFIN;Acc:ZDB-GENE-140106-201]	-1.00644	1.56036e-08
CAFS_CommonC_G_079676	pex12	peroxisomal biogenesis factor 12 [Source:ZFIN;Acc:ZDB-GENE-040426-929]	-1.32455	1.71081e-08
CAFS_CommonC_G_041644	cnksr2b	connector enhancer of kinase suppressor of Ras 2b [Source:ZFIN;Acc:ZDB-GENE-030131-8048]	-0.645359	2.29443e-08
CAFS_CommonC_G_083052	plod1a	procollagen-lysine, 2-oxoglutarate 5-dioxygenase 1a [Source:ZFIN;Acc:ZDB-GENE-030131-3165]	-1.92087	2.54762e-08
CAFS_CommonC_G_035180	nfybb	nuclear transcription factor Y, beta b [Source:ZFIN;Acc:ZDB-GENE-050306-25]	-1.09974	2.64804e-08
CAFS_CommonC_G_016138	b4gat1	beta-1,4-glucuronyltransferase 1 [Source:ZFIN;Acc:ZDB-GENE-121001-5]	-2.44692	2.73694e-08
CAFS_CommonC_G_088564	znf384l	zinc finger protein 384 like [Source:ZFIN;Acc:ZDB-GENE-030616-498]	-1.20774	2.74609e-08
CAFS_CommonC_G_056312	pds5a	PDS5 cohesin associated factor A [Source:ZFIN;Acc:ZDB-GENE-040426-1612]	-0.744878	2.84345e-08
CAFS_CommonC_G_044764	chd3	chromodomain helicase DNA binding protein 3 [Source:ZFIN;Acc:ZDB-GENE-121031-4]	-1.19924	2.93037e-08
CAFS_CommonC_G_065697	gipc1	GIPC PDZ domain containing family, member 1 [Source:ZFIN;Acc:ZDB-GENE-060726-1]	-1.36899	3.23119e-08
CAFS_CommonC_G_041405	grm2b	glutamate receptor, metabotropic 2b [Source:ZFIN;Acc:ZDB-GENE-060201-5]	-0.827178	3.29406e-08
CAFS_CommonC_G_091650	zfr	zinc finger RNA binding protein [Source:ZFIN;Acc:ZDB-GENE-030131-378]	-0.749177	3.41689e-08
CAFS_CommonC_G_036510	aass	aminoadipate-semialdehyde synthase [Source:ZFIN;Acc:ZDB-GENE-061220-8]	-2.17384	3.45433e-08
CAFS_CommonC_G_062747	si:ch211-199b20.3	si:ch211-199b20.3 [Source:ZFIN;Acc:ZDB-GENE-141215-17]	-1.87426	3.70974e-08
CAFS_CommonC_G_009193	supt6h	SPT6 homolog, histone chaperone [Source:ZFIN;Acc:ZDB-GENE-030131-7949]	-0.683805	3.80236e-08
CAFS_CommonC_G_048092	rorc	RAR-related orphan receptor C [Source:ZFIN;Acc:ZDB-GENE-110411-42]	-1.57417	3.89374e-08
CAFS_CommonC_G_076004	usf2	upstream transcription factor 2, c-fos interacting [Source:ZFIN;Acc:ZDB-GENE-030131-8475]	-0.840047	4.55665e-08
CAFS_CommonC_G_048319	tor4aa	torsin family 4, member Aa [Source:ZFIN;Acc:ZDB-GENE-050417-9]	-1.24012	4.63502e-08
CAFS_CommonC_G_045112			-0.70069	4.85351e-08
CAFS_CommonC_G_078845	zgc:162945	zgc:162945 [Source:ZFIN;Acc:ZDB-GENE-030131-3975]	-1.10564	5.41416e-08
CAFS_CommonC_G_021674	rit1	Ras-like without CAAX 1 [Source:ZFIN;Acc:ZDB-GENE-070912-329]	-1.03335	5.49556e-08
CAFS_CommonC_G_046279	ank2a	ankyrin 2a, neuronal [Source:ZFIN;Acc:ZDB-GENE-111215-3]	-0.793633	5.97705e-08
CAFS_CommonC_G_061443	ypel5	yippee-like 5 [Source:ZFIN;Acc:ZDB-GENE-040426-1220]	-1.13749	6.62046e-08
CAFS_CommonC_G_071687	nutf2	nuclear transport factor 2 [Source:ZFIN;Acc:ZDB-GENE-041010-77]	-0.82359	6.64433e-08
CAFS_CommonC_G_003853	sh3gl1b	SH3-domain GRB2-like 1b [Source:ZFIN;Acc:ZDB-GENE-031001-6]	-1.10708	6.71458e-08
CAFS_CommonC_G_040838	chd3	chromodomain helicase DNA binding protein 3 [Source:ZFIN;Acc:ZDB-GENE-121031-4]	-1.41985	6.78962e-08
CAFS_CommonC_G_050010	gria4a	glutamate receptor, ionotropic, AMPA 4a [Source:ZFIN;Acc:ZDB-GENE-020125-7]	-0.931344	6.89532e-08
CAFS_CommonC_G_084297	akt1s1	AKT1 substrate 1 (proline-rich) [Source:ZFIN;Acc:ZDB-GENE-030131-482]	-0.70895	7.17042e-08
CAFS_CommonC_G_014872	dsc2l	desmocollin 2 like [Source:ZFIN;Acc:ZDB-GENE-031116-55]	-0.901177	7.18975e-08
CAFS_CommonC_G_075587	ppp1r8a	protein phosphatase 1, regulatory subunit 8a [Source:ZFIN;Acc:ZDB-GENE-060503-681]	-2.03791	7.23753e-08
CAFS_CommonC_G_068752	sult4a1	sulfotransferase family 4A, member 1 [Source:ZFIN;Acc:ZDB-GENE-060421-2705]	-0.829626	7.56045e-08
CAFS_CommonC_G_010962	tspan31	tetraspanin 31 [Source:ZFIN;Acc:ZDB-GENE-040426-1123]	-0.626999	7.63362e-08
CAFS_CommonC_G_087532	BX284638.1	wu:fb95e10 [Source:NCBI gene;Acc:568650]	-0.789462	7.82968e-08
CAFS_CommonC_G_065965	snx19b	sorting nexin 19b [Source:ZFIN;Acc:ZDB-GENE-030131-6331]	-0.894109	8.19904e-08
CAFS_CommonC_G_090877	si:dkey-56f14.7	si:dkey-56f14.7 [Source:ZFIN;Acc:ZDB-GENE-131121-78]	-1.04289	8.63532e-08
CAFS_CommonC_G_068545	sh3gl2a	SH3 domain containing GRB2 like 2a, endophilin A1 [Source:ZFIN;Acc:ZDB-GENE-040121-3]	-0.920861	8.83416e-08
CAFS_CommonC_G_039567	si:ch211-126i22.5	si:ch211-126i22.5 [Source:ZFIN;Acc:ZDB-GENE-091204-183]	-0.828473	9.26862e-08
CAFS_CommonC_G_007080	spoplb	speckle-type POZ protein-like b [Source:ZFIN;Acc:ZDB-GENE-061103-277]	-0.759432	9.35259e-08
CAFS_CommonC_G_090999	tie1	tyrosine kinase with immunoglobulin-like and EGF-like domains 1 [Source:ZFIN;Acc:ZDB-GENE-990415-55]	-0.941736	9.61613e-08
CAFS_CommonC_G_065696	dnajb1a	DnaJ heat shock protein family (Hsp40) member B1a [Source:ZFIN;Acc:ZDB-GENE-040801-90]	-1.28334	9.92726e-08
CAFS_CommonC_G_068583	itpr1b	inositol 1,4,5-trisphosphate receptor, type 1b [Source:ZFIN;Acc:ZDB-GENE-070604-2]	-1.07585	1.02215e-07
CAFS_CommonC_G_071713	epn2	epsin 2 [Source:ZFIN;Acc:ZDB-GENE-071212-1]	-0.92683	1.0429e-07
CAFS_CommonC_G_022735	csnk1a1	casein kinase 1, alpha 1 [Source:ZFIN;Acc:ZDB-GENE-020419-19]	-0.631249	1.06893e-07
CAFS_CommonC_G_090921	hsp90b1	heat shock protein 90, beta (grp94), member 1 [Source:ZFIN;Acc:ZDB-GENE-031002-1]	-1.37499	1.14725e-07
CAFS_CommonC_G_066368	mtss1lb	metastasis suppressor 1-like b [Source:ZFIN;Acc:ZDB-GENE-140718-4]	-0.852016	1.27133e-07
CAFS_CommonC_G_055102	mtmr1b	myotubularin related protein 1b [Source:ZFIN;Acc:ZDB-GENE-050327-48]	-0.963243	1.30224e-07
CAFS_CommonC_G_057219	si:ch211-176g13.8	si:ch211-176g13.8 [Source:ZFIN;Acc:ZDB-GENE-091204-303]	-1.10702	1.45075e-07
CAFS_CommonC_G_072203	spred1	sprouty-related, EVH1 domain containing 1 [Source:ZFIN;Acc:ZDB-GENE-040426-2338]	-1.74791	1.50159e-07
CAFS_CommonC_G_060631	ablim1a	actin binding LIM protein 1a [Source:ZFIN;Acc:ZDB-GENE-080219-41]	-0.830697	1.53069e-07
CAFS_CommonC_G_037720	ddah2	dimethylarginine dimethylaminohydrolase 2 [Source:ZFIN;Acc:ZDB-GENE-030131-913]	-1.15022	1.55069e-07
CAFS_CommonC_G_053735	agpat4	1-acylglycerol-3-phosphate O-acyltransferase 4 (lysophosphatidic acid acyltransferase, delta) [Source:ZFIN;Acc:ZDB-GENE-040426-1924]	-1.50913	1.60615e-07
CAFS_CommonC_G_017166	DUSP26	dual specificity phosphatase 26 [Source:NCBI gene;Acc:570815]	-1.09072	1.61077e-07
CAFS_CommonC_G_023946	nfybb	nuclear transcription factor Y, beta b [Source:ZFIN;Acc:ZDB-GENE-050306-25]	-1.13462	1.61077e-07
CAFS_CommonC_G_040894	banp	BTG3 associated nuclear protein [Source:ZFIN;Acc:ZDB-GENE-050522-54]	-1.14387	1.61077e-07
CAFS_CommonC_G_086322	chordc1a	cysteine and histidine-rich domain (CHORD) containing 1a [Source:ZFIN;Acc:ZDB-GENE-050626-79]	-3.03587	1.75719e-07
CAFS_CommonC_G_078602	jun	Jun proto-oncogene, AP-1 transcription factor subunit [Source:ZFIN;Acc:ZDB-GENE-030131-7859]	-1.24924	1.76799e-07
CAFS_CommonC_G_089601	mkrn1	makorin, ring finger protein, 1 [Source:ZFIN;Acc:ZDB-GENE-020213-1]	-0.97153	1.80102e-07
CAFS_CommonC_G_027880	hipk1a	homeodomain interacting protein kinase 1a [Source:ZFIN;Acc:ZDB-GENE-081031-101]	-0.975945	1.80895e-07
CAFS_CommonC_G_071236	serpinf1	serpin peptidase inhibitor, clade F (alpha-2 antiplasmin, pigment epithelium derived factor), member 1 [Source:ZFIN;Acc:ZDB-GENE-040912-2]	-0.85395	1.89674e-07
CAFS_CommonC_G_075604	znf706	zinc finger protein 706 [Source:ZFIN;Acc:ZDB-GENE-040718-454]	-0.953728	1.89674e-07
CAFS_CommonC_G_089914	tspan33a	tetraspanin 33a [Source:ZFIN;Acc:ZDB-GENE-040718-361]	-1.53629	1.95121e-07
CAFS_CommonC_G_040050	kcnd2	potassium voltage-gated channel, Shal-related subfamily, member 2 [Source:ZFIN;Acc:ZDB-GENE-041210-70]	-1.06002	1.95908e-07
CAFS_CommonC_G_082764	gdi1	GDP dissociation inhibitor 1 [Source:ZFIN;Acc:ZDB-GENE-050522-504]	-0.68215	1.98713e-07
CAFS_CommonC_G_058002	hnrnpa1a	heterogeneous nuclear ribonucleoprotein A1a [Source:ZFIN;Acc:ZDB-GENE-040426-1546]	-0.817747	1.99834e-07
CAFS_CommonC_G_089847	hsp90b1	heat shock protein 90, beta (grp94), member 1 [Source:ZFIN;Acc:ZDB-GENE-031002-1]	-1.27512	1.99834e-07
CAFS_CommonC_G_007868	zgc:153169	zgc:153169 [Source:ZFIN;Acc:ZDB-GENE-060929-764]	-2.15594	2.18605e-07
CAFS_CommonC_G_079541	chm	choroideremia (Rab escort protein 1) [Source:ZFIN;Acc:ZDB-GENE-030318-2]	-0.935857	2.23313e-07
CAFS_CommonC_G_010371	plcb3	phospholipase C, beta 3 (phosphatidylinositol-specific) [Source:ZFIN;Acc:ZDB-GENE-030616-594]	-0.681087	2.42823e-07
CAFS_CommonC_G_026231	znf384l	zinc finger protein 384 like [Source:ZFIN;Acc:ZDB-GENE-030616-498]	-1.14321	2.4715e-07
CAFS_CommonC_G_088750	zgc:113210	zgc:113210 [Source:ZFIN;Acc:ZDB-GENE-050320-83]	-2.71445	2.6559e-07
CAFS_CommonC_G_059485	GRM7	glutamate metabotropic receptor 7 [Source:HGNC Symbol;Acc:HGNC:4599]	-0.588906	2.67142e-07
CAFS_CommonC_G_009456	porb	P450 (cytochrome) oxidoreductase b [Source:ZFIN;Acc:ZDB-GENE-030131-5767]	-0.789668	2.68803e-07
CAFS_CommonC_G_029941	prpf18	PRP18 pre-mRNA processing factor 18 homolog (yeast) [Source:ZFIN;Acc:ZDB-GENE-040704-45]	-0.765336	2.69471e-07
CAFS_CommonC_G_014064	si:ch73-238c9.1	si:ch73-238c9.1 [Source:ZFIN;Acc:ZDB-GENE-131121-81]	-1.16645	2.79649e-07
CAFS_CommonC_G_060576	snx14	sorting nexin 14 [Source:ZFIN;Acc:ZDB-GENE-040724-144]	-0.977754	2.80544e-07
CAFS_CommonC_G_042918	osbpl5	oxysterol binding protein-like 5 [Source:ZFIN;Acc:ZDB-GENE-030131-5872]	-0.700805	2.8323e-07
CAFS_CommonC_G_049757	wrap53	WD repeat containing, antisense to TP53 [Source:ZFIN;Acc:ZDB-GENE-030131-515]	-1.34874	3.15284e-07
CAFS_CommonC_G_084482	ift140	intraflagellar transport 140 homolog (Chlamydomonas) [Source:ZFIN;Acc:ZDB-GENE-040724-165]	-0.810174	3.27721e-07
CAFS_CommonC_G_010008	si:ch211-132b12.7	si:ch211-132b12.7 [Source:ZFIN;Acc:ZDB-GENE-050419-250]	-1.27737	3.48172e-07
CAFS_CommonC_G_053591	pgap1	post-GPI attachment to proteins 1 [Source:ZFIN;Acc:ZDB-GENE-090313-216]	-1.28121	3.50012e-07
CAFS_CommonC_G_068702	ttyh1	tweety family member 1 [Source:ZFIN;Acc:ZDB-GENE-100922-257]	-0.674244	3.63526e-07
CAFS_CommonC_G_035034	srsf6b	serine/arginine-rich splicing factor 6b [Source:ZFIN;Acc:ZDB-GENE-041219-1]	-0.874425	3.71126e-07
CAFS_CommonC_G_030056	pbrm1	polybromo 1 [Source:ZFIN;Acc:ZDB-GENE-080926-4]	-0.944192	4.17088e-07
CAFS_CommonC_G_032275	pemt	phosphatidylethanolamine N-methyltransferase [Source:ZFIN;Acc:ZDB-GENE-040426-719]	-1.5068	4.22387e-07
CAFS_CommonC_G_005729	gtf2a1	general transcription factor IIA, 1 [Source:ZFIN;Acc:ZDB-GENE-030131-2694]	-0.937233	4.26207e-07
CAFS_CommonC_G_019071	arrdc2	arrestin domain containing 2 [Source:ZFIN;Acc:ZDB-GENE-030131-7146]	-1.19799	4.61406e-07
CAFS_CommonC_G_033089	kcnd2	potassium voltage-gated channel, Shal-related subfamily, member 2 [Source:ZFIN;Acc:ZDB-GENE-041210-70]	-0.989013	5.02689e-07
CAFS_CommonC_G_080210	nxf1	nuclear RNA export factor 1 [Source:ZFIN;Acc:ZDB-GENE-030131-2585]	-0.66174	5.02933e-07
CAFS_CommonC_G_060879	wdr35	WD repeat domain 35 [Source:ZFIN;Acc:ZDB-GENE-060810-148]	-0.88971	5.06296e-07
CAFS_CommonC_G_046017	ano6	anoctamin 6 [Source:ZFIN;Acc:ZDB-GENE-081104-64]	-0.860414	5.3491e-07
CAFS_CommonC_G_072080	ppfibp2b	PTPRF interacting protein, binding protein 2b (liprin beta 2) [Source:ZFIN;Acc:ZDB-GENE-040718-54]	-0.866674	5.77978e-07
CAFS_CommonC_G_080511	itpr2	inositol 1,4,5-trisphosphate receptor, type 2 [Source:ZFIN;Acc:ZDB-GENE-050419-192]	-1.1796	5.86672e-07
CAFS_CommonC_G_062955	itgb1bp1	integrin beta 1 binding protein 1 [Source:ZFIN;Acc:ZDB-GENE-051113-264]	-0.852352	5.9643e-07
CAFS_CommonC_G_011028	slc47a4	solute carrier family 47 (multidrug and toxin extrusion), member 4 [Source:ZFIN;Acc:ZDB-GENE-130530-865]	-0.829424	6.23409e-07
CAFS_CommonC_G_069686	mylipa	myosin regulatory light chain interacting protein a [Source:ZFIN;Acc:ZDB-GENE-030131-7831]	-0.841218	6.70864e-07
CAFS_CommonC_G_007982	foxj1a	forkhead box J1a [Source:ZFIN;Acc:ZDB-GENE-060929-1178]	-2.1075	7.2745e-07
CAFS_CommonC_G_068103	zyx	zyxin [Source:ZFIN;Acc:ZDB-GENE-070928-18]	-1.09416	7.48634e-07
CAFS_CommonC_G_067230	dedd1	death effector domain-containing 1 [Source:ZFIN;Acc:ZDB-GENE-000616-2]	-1.45949	7.81541e-07
CAFS_CommonC_G_009407	si:dkey-169i5.4	si:dkey-169i5.4 [Source:ZFIN;Acc:ZDB-GENE-030131-8695]	-1.31261	7.89511e-07
CAFS_CommonC_G_064843	ap2m1b	adaptor related protein complex 2 subunit mu 1b [Source:ZFIN;Acc:ZDB-GENE-040426-1103]	-0.815014	8.10249e-07
CAFS_CommonC_G_031478	islr2	immunoglobulin superfamily containing leucine-rich repeat 2 [Source:ZFIN;Acc:ZDB-GENE-050320-95]	-0.776853	8.40568e-07
CAFS_CommonC_G_089647	slitrk2	SLIT and NTRK-like family, member 2 [Source:ZFIN;Acc:ZDB-GENE-080327-7]	-0.795174	8.7014e-07
CAFS_CommonC_G_077364	tex2	testis expressed 2 [Source:ZFIN;Acc:ZDB-GENE-070615-7]	-0.77844	8.8331e-07
CAFS_CommonC_G_084870	gkup	glucuronokinase with putative uridyl pyrophosphorylase [Source:ZFIN;Acc:ZDB-GENE-080204-36]	-1.42046	9.33247e-07
CAFS_CommonC_G_075171	wdr24	WD repeat domain 24 [Source:ZFIN;Acc:ZDB-GENE-040426-2012]	-1.03971	9.81143e-07
CAFS_CommonC_G_064778	auh	AU RNA binding protein/enoyl-CoA hydratase [Source:ZFIN;Acc:ZDB-GENE-040801-95]	-1.06899	9.95119e-07
[truncated: 1,776 more rows]

## Sheet: Heart
Up-regulated
Gene ID	Gene name	Gene description	log2FoldChange	padj
CAFS_CommonC_G_084218	hmgb3a	high mobility group box 3a [Source:ZFIN;Acc:ZDB-GENE-050428-1]	4.02167	1.77731e-101
CAFS_CommonC_G_017336	cirbpb	cold inducible RNA binding protein b [Source:ZFIN;Acc:ZDB-GENE-030131-5841]	3.48327	1.5967e-69
CAFS_CommonC_G_092144	hmgb1b	high mobility group box 1b [Source:ZFIN;Acc:ZDB-GENE-030131-8480]	2.16817	1.5967e-69
CAFS_CommonC_G_084213	hmgb3a	high mobility group box 3a [Source:ZFIN;Acc:ZDB-GENE-050428-1]	3.82267	2.70103e-50
CAFS_CommonC_G_020425	cirbpb	cold inducible RNA binding protein b [Source:ZFIN;Acc:ZDB-GENE-030131-5841]	2.6751	8.32082e-44
CAFS_CommonC_G_090983	phb2a	prohibitin 2a [Source:ZFIN;Acc:ZDB-GENE-030131-3141]	2.35397	3.58843e-43
CAFS_CommonC_G_065356	cirbpa	cold inducible RNA binding protein a [Source:ZFIN;Acc:ZDB-GENE-050417-329]	2.52488	1.22759e-32
CAFS_CommonC_G_004452	rfk	riboflavin kinase [Source:ZFIN;Acc:ZDB-GENE-081104-321]	2.2329	1.96237e-32
CAFS_CommonC_G_036409	hnrnpub	heterogeneous nuclear ribonucleoprotein Ub [Source:ZFIN;Acc:ZDB-GENE-030131-6422]	1.4617	2.20929e-31
CAFS_CommonC_G_006006	tia1	TIA1 cytotoxic granule-associated RNA binding protein [Source:ZFIN;Acc:ZDB-GENE-030131-1506]	1.37887	1.01412e-30
CAFS_CommonC_G_016567	hmgb3b	high mobility group box 3b [Source:ZFIN;Acc:ZDB-GENE-050417-290]	2.40252	4.61854e-28
CAFS_CommonC_G_089038	mrps34	mitochondrial ribosomal protein S34 [Source:ZFIN;Acc:ZDB-GENE-041114-71]	1.7065	5.17299e-28
CAFS_CommonC_G_004013	rreb1b	ras responsive element binding protein 1b [Source:ZFIN;Acc:ZDB-GENE-070912-273]	4.8801	1.32623e-26
CAFS_CommonC_G_032294	ddx23	DEAD (Asp-Glu-Ala-Asp) box polypeptide 23 [Source:ZFIN;Acc:ZDB-GENE-030131-6215]	1.71646	2.38691e-26
CAFS_CommonC_G_080468	FO905040.1	0	1.73164	5.936e-26
CAFS_CommonC_G_022896	adar	adenosine deaminase, RNA-specific [Source:ZFIN;Acc:ZDB-GENE-000616-5]	1.33892	2.09664e-24
CAFS_CommonC_G_009477	atad1b	ATPase family, AAA domain containing 1b [Source:ZFIN;Acc:ZDB-GENE-030616-44]	2.34422	1.15047e-23
CAFS_CommonC_G_073536	mical3a	microtubule associated monooxygenase, calponin and LIM domain containing 3a [Source:ZFIN;Acc:ZDB-GENE-050126-2]	2.12279	1.48534e-23
CAFS_CommonC_G_035942	odc1	ornithine decarboxylase 1 [Source:ZFIN;Acc:ZDB-GENE-010816-1]	2.10742	4.65399e-23
CAFS_CommonC_G_014388	eif5	eukaryotic translation initiation factor 5 [Source:ZFIN;Acc:ZDB-GENE-030131-975]	1.45415	5.04466e-23
CAFS_CommonC_G_048518	cox7a2l	cytochrome c oxidase subunit 7A2 like [Source:ZFIN;Acc:ZDB-GENE-030131-7691]	2.46478	1.09259e-22
CAFS_CommonC_G_062503	acsl4a	acyl-CoA synthetase long chain family member 4a [Source:ZFIN;Acc:ZDB-GENE-040426-1565]	1.86761	2.42397e-22
CAFS_CommonC_G_092073	sh3glb2b	SH3-domain GRB2-like endophilin B2b [Source:ZFIN;Acc:ZDB-GENE-040426-833]	1.91967	5.4543e-22
CAFS_CommonC_G_047422	ewsr1b	EWS RNA-binding protein 1b [Source:ZFIN;Acc:ZDB-GENE-030131-1600]	1.22989	1.06318e-21
CAFS_CommonC_G_023359	miga1	mitoguardin 1 [Source:ZFIN;Acc:ZDB-GENE-041010-193]	1.31498	1.68345e-21
CAFS_CommonC_G_015149	mapre1b	microtubule-associated protein, RP/EB family, member 1b [Source:ZFIN;Acc:ZDB-GENE-040426-2256]	1.31421	3.46135e-21
CAFS_CommonC_G_079503	fubp1	far upstream element (FUSE) binding protein 1 [Source:ZFIN;Acc:ZDB-GENE-040426-2159]	1.18436	5.57253e-21
CAFS_CommonC_G_011026	rpa1	replication protein A1 [Source:ZFIN;Acc:ZDB-GENE-030912-3]	1.60396	1.56246e-20
CAFS_CommonC_G_089812	ifrd1	interferon-related developmental regulator 1 [Source:ZFIN;Acc:ZDB-GENE-030131-6132]	1.42221	2.27974e-20
CAFS_CommonC_G_087367	slc16a6b	solute carrier family 16, member 6b [Source:ZFIN;Acc:ZDB-GENE-110208-3]	2.37985	3.01958e-20
CAFS_CommonC_G_021822	zgc:103678	zgc:103678 [Source:ZFIN;Acc:ZDB-GENE-040912-107]	1.92562	4.42757e-20
CAFS_CommonC_G_023041	sdad1	SDA1 domain containing 1 [Source:ZFIN;Acc:ZDB-GENE-021213-1]	1.18234	8.75659e-20
CAFS_CommonC_G_021248	znf106a	zinc finger protein 106a [Source:ZFIN;Acc:ZDB-GENE-040718-21]	1.78162	1.20155e-19
CAFS_CommonC_G_008539	acsl4a	acyl-CoA synthetase long chain family member 4a [Source:ZFIN;Acc:ZDB-GENE-040426-1565]	2.04563	4.4687e-19
CAFS_CommonC_G_069016	rbm8a	RNA binding motif protein 8A [Source:ZFIN;Acc:ZDB-GENE-050306-51]	1.08338	2.39215e-18
CAFS_CommonC_G_031357	ide	insulin-degrading enzyme [Source:ZFIN;Acc:ZDB-GENE-070410-85]	1.19885	3.14183e-18
CAFS_CommonC_G_092176	sub1b	SUB1 homolog, transcriptional regulator b [Source:ZFIN;Acc:ZDB-GENE-040718-209]	1.78474	3.38154e-18
CAFS_CommonC_G_064900	eif2s2	eukaryotic translation initiation factor 2, subunit 2 beta [Source:ZFIN;Acc:ZDB-GENE-030131-3085]	1.22082	4.35156e-18
CAFS_CommonC_G_037347	ewsr1a	EWS RNA-binding protein 1a [Source:ZFIN;Acc:ZDB-GENE-030131-2317]	1.98788	5.7889e-18
CAFS_CommonC_G_037349	ewsr1a	EWS RNA-binding protein 1a [Source:ZFIN;Acc:ZDB-GENE-030131-2317]	1.6732	6.28415e-18
CAFS_CommonC_G_047987	si:dkey-122a22.2	si:dkey-122a22.2 [Source:ZFIN;Acc:ZDB-GENE-110411-93]	2.31409	7.20109e-18
CAFS_CommonC_G_085221	napbb	N-ethylmaleimide-sensitive factor attachment protein, beta b [Source:ZFIN;Acc:ZDB-GENE-070112-2132]	3.01969	7.23949e-18
CAFS_CommonC_G_054956	sub1a	SUB1 homolog, transcriptional regulator a [Source:ZFIN;Acc:ZDB-GENE-050522-151]	1.31911	1.79582e-17
CAFS_CommonC_G_049377	psmd8	proteasome 26S subunit, non-ATPase 8 [Source:ZFIN;Acc:ZDB-GENE-040625-136]	1.3833	2.32799e-17
CAFS_CommonC_G_091469	ranbp1	RAN binding protein 1 [Source:ZFIN;Acc:ZDB-GENE-040426-2548]	1.82765	2.39921e-17
CAFS_CommonC_G_041562	pdap1a	pdgfa associated protein 1a [Source:ZFIN;Acc:ZDB-GENE-030131-1693]	1.5625	4.24312e-17
CAFS_CommonC_G_026470	snrpa1	small nuclear ribonucleoprotein polypeptide A' [Source:ZFIN;Acc:ZDB-GENE-041114-82]	1.39677	6.62132e-17
CAFS_CommonC_G_061166	scd	stearoyl-CoA desaturase (delta-9-desaturase) [Source:ZFIN;Acc:ZDB-GENE-031106-3]	2.64443	7.15512e-17
CAFS_CommonC_G_016053	fbrs	fibrosin [Source:ZFIN;Acc:ZDB-GENE-111207-1]	1.88701	9.17818e-17
CAFS_CommonC_G_037774	psmd8	proteasome 26S subunit, non-ATPase 8 [Source:ZFIN;Acc:ZDB-GENE-040625-136]	1.51241	1.06147e-16
CAFS_CommonC_G_047425	ewsr1b	EWS RNA-binding protein 1b [Source:ZFIN;Acc:ZDB-GENE-030131-1600]	1.23987	1.16229e-16
CAFS_CommonC_G_089623	nrf1	nuclear respiratory factor 1 [Source:ZFIN;Acc:ZDB-GENE-001221-1]	1.33523	1.42982e-16
CAFS_CommonC_G_092355	khdrbs1a	KH domain containing, RNA binding, signal transduction associated 1a [Source:ZFIN;Acc:ZDB-GENE-000210-25]	1.64107	1.79999e-16
CAFS_CommonC_G_023297	prpf31	PRP31 pre-mRNA processing factor 31 homolog (yeast) [Source:ZFIN;Acc:ZDB-GENE-040426-1561]	1.60595	1.96466e-16
CAFS_CommonC_G_087521	ptp4a1	protein tyrosine phosphatase type IVA, member 1 [Source:ZFIN;Acc:ZDB-GENE-041121-11]	1.3224	2.18892e-16
CAFS_CommonC_G_069819	odc1	ornithine decarboxylase 1 [Source:ZFIN;Acc:ZDB-GENE-010816-1]	1.94745	4.20393e-16
CAFS_CommonC_G_076089	dpf2l	D4, zinc and double PHD fingers family 2, like [Source:ZFIN;Acc:ZDB-GENE-030131-5132]	1.08757	4.49138e-16
CAFS_CommonC_G_041979	lancl1	LanC antibiotic synthetase component C-like 1 (bacterial) [Source:ZFIN;Acc:ZDB-GENE-040924-1]	1.88648	5.33015e-16
CAFS_CommonC_G_065224	ccnl1b	cyclin L1b [Source:ZFIN;Acc:ZDB-GENE-030131-4813]	1.7096	5.39237e-16
CAFS_CommonC_G_080470	slc29a2	solute carrier family 29 (equilibrative nucleoside transporter), member 2 [Source:ZFIN;Acc:ZDB-GENE-050220-15]	1.70517	5.75605e-16
CAFS_CommonC_G_084011	mrpl19	mitochondrial ribosomal protein L19 [Source:ZFIN;Acc:ZDB-GENE-040801-55]	1.46474	6.1412e-16
CAFS_CommonC_G_056991	pptc7b	PTC7 protein phosphatase homolog b [Source:ZFIN;Acc:ZDB-GENE-081105-111]	0.940962	7.04097e-16
CAFS_CommonC_G_088858	si:ch211-11k18.4	si:ch211-11k18.4 [Source:ZFIN;Acc:ZDB-GENE-070912-22]	2.23486	9.34715e-16
CAFS_CommonC_G_007515	oxnad1	oxidoreductase NAD-binding domain containing 1 [Source:ZFIN;Acc:ZDB-GENE-060503-199]	1.65524	1.73003e-15
CAFS_CommonC_G_064255	hmgb1b	high mobility group box 1b [Source:ZFIN;Acc:ZDB-GENE-030131-8480]	1.78089	2.19176e-15
CAFS_CommonC_G_021774	rpl7l1	ribosomal protein L7-like 1 [Source:ZFIN;Acc:ZDB-GENE-030131-970]	1.17532	2.37795e-15
CAFS_CommonC_G_076102	bzw1a	basic leucine zipper and W2 domains 1a [Source:ZFIN;Acc:ZDB-GENE-030131-3951]	2.12859	2.40217e-15
CAFS_CommonC_G_018224	psmd11b	proteasome 26S subunit, non-ATPase 11b [Source:ZFIN;Acc:ZDB-GENE-030131-984]	1.25858	2.73299e-15
CAFS_CommonC_G_080068	eef2b	eukaryotic translation elongation factor 2b [Source:ZFIN;Acc:ZDB-GENE-030131-5128]	1.66833	2.96811e-15
CAFS_CommonC_G_075098	jarid2b	jumonji, AT rich interactive domain 2b [Source:ZFIN;Acc:ZDB-GENE-060503-246]	2.08734	3.22293e-15
CAFS_CommonC_G_017712	elavl1b	ELAV like RNA binding protein 1b [Source:ZFIN;Acc:ZDB-GENE-000210-17]	1.41014	3.36532e-15
CAFS_CommonC_G_028567	npm1a	nucleophosmin 1a [Source:ZFIN;Acc:ZDB-GENE-021028-1]	1.24445	5.56278e-15
CAFS_CommonC_G_040039	prelid3b	PRELI domain containing 3 [Source:ZFIN;Acc:ZDB-GENE-031002-13]	1.92719	5.96856e-15
CAFS_CommonC_G_014873	raraa	retinoic acid receptor, alpha a [Source:ZFIN;Acc:ZDB-GENE-980526-284]	1.45638	6.48438e-15
CAFS_CommonC_G_016732	cd79b	CD79b molecule, immunoglobulin-associated beta [Source:ZFIN;Acc:ZDB-GENE-121219-1]	2.8387	9.74512e-15
CAFS_CommonC_G_047041	sart3	spliceosome associated factor 3, U4/U6 recycling protein [Source:ZFIN;Acc:ZDB-GENE-040724-10]	1.33987	1.01374e-14
CAFS_CommonC_G_068910	prpf31	PRP31 pre-mRNA processing factor 31 homolog (yeast) [Source:ZFIN;Acc:ZDB-GENE-040426-1561]	1.72241	1.53785e-14
CAFS_CommonC_G_006272	nol12	nucleolar protein 12 [Source:ZFIN;Acc:ZDB-GENE-040426-1035]	1.22898	1.54175e-14
CAFS_CommonC_G_083150	snrpg	small nuclear ribonucleoprotein polypeptide G [Source:ZFIN;Acc:ZDB-GENE-040912-105]	1.52873	1.54175e-14
CAFS_CommonC_G_056060	gyg2	glycogenin 2 [Source:ZFIN;Acc:ZDB-GENE-080723-74]	3.09514	1.73772e-14
CAFS_CommonC_G_062543	hprt1	hypoxanthine phosphoribosyltransferase 1 [Source:ZFIN;Acc:ZDB-GENE-040426-1918]	1.64705	2.18253e-14
CAFS_CommonC_G_038217	abcf2a	ATP-binding cassette, sub-family F (GCN20), member 2a [Source:ZFIN;Acc:ZDB-GENE-030131-8714]	2.00764	2.55565e-14
CAFS_CommonC_G_014177	actl6a	actin-like 6A [Source:ZFIN;Acc:ZDB-GENE-020419-36]	1.29605	2.78859e-14
CAFS_CommonC_G_020969	rlim	ring finger protein, LIM domain interacting [Source:ZFIN;Acc:ZDB-GENE-120809-2]	1.02212	2.87897e-14
CAFS_CommonC_G_057980	adipor1a	adiponectin receptor 1a [Source:ZFIN;Acc:ZDB-GENE-040718-169]	1.22306	3.49982e-14
CAFS_CommonC_G_013559	sart1	spliceosome associated factor 1, recruiter of U4/U6.U5 tri-snRNP [Source:ZFIN;Acc:ZDB-GENE-040718-422]	1.28455	3.73025e-14
CAFS_CommonC_G_075963	eif3eb	eukaryotic translation initiation factor 3, subunit E, b [Source:ZFIN;Acc:ZDB-GENE-050208-283]	1.12455	4.35319e-14
CAFS_CommonC_G_049173	fkbp9	FK506 binding protein 9 [Source:ZFIN;Acc:ZDB-GENE-040801-23]	1.67473	4.74515e-14
CAFS_CommonC_G_046561	ewsr1b	EWS RNA-binding protein 1b [Source:ZFIN;Acc:ZDB-GENE-030131-1600]	1.43233	4.80008e-14
CAFS_CommonC_G_061924	tfr1b	transferrin receptor 1b [Source:ZFIN;Acc:ZDB-GENE-041220-2]	1.76879	5.61937e-14
CAFS_CommonC_G_059171	si:ch211-121a2.4	si:ch211-121a2.4 [Source:ZFIN;Acc:ZDB-GENE-070705-23]	2.17043	5.69045e-14
CAFS_CommonC_G_062039	atad1b	ATPase family, AAA domain containing 1b [Source:ZFIN;Acc:ZDB-GENE-030616-44]	1.41052	5.71194e-14
CAFS_CommonC_G_091603	uspl1	ubiquitin specific peptidase like 1 [Source:ZFIN;Acc:ZDB-GENE-040930-7]	1.92751	6.38045e-14
CAFS_CommonC_G_056997	pptc7b	PTC7 protein phosphatase homolog b [Source:ZFIN;Acc:ZDB-GENE-081105-111]	0.960934	6.41183e-14
CAFS_CommonC_G_085108	ralyl	RALY RNA binding protein like [Source:ZFIN;Acc:ZDB-GENE-060607-5]	1.79959	6.42617e-14
CAFS_CommonC_G_089722	klhl42	kelch-like family, member 42 [Source:ZFIN;Acc:ZDB-GENE-041210-190]	1.61412	8.10549e-14
CAFS_CommonC_G_077754	apobec2b	apolipoprotein B mRNA editing enzyme, catalytic polypeptide-like 2b [Source:ZFIN;Acc:ZDB-GENE-090618-1]	1.43022	8.11358e-14
CAFS_CommonC_G_073231	cttnbp2	cortactin binding protein 2 [Source:ZFIN;Acc:ZDB-GENE-030131-8134]	1.32171	9.70278e-14
CAFS_CommonC_G_063936	ptp4a1	protein tyrosine phosphatase type IVA, member 1 [Source:ZFIN;Acc:ZDB-GENE-041121-11]	1.79553	1.12328e-13
CAFS_CommonC_G_069597	xdh	xanthine dehydrogenase [Source:ZFIN;Acc:ZDB-GENE-070719-9]	2.38045	1.29234e-13
CAFS_CommonC_G_065239	chico	chico [Source:ZFIN;Acc:ZDB-GENE-000210-28]	1.69526	1.37396e-13
CAFS_CommonC_G_052988	dnajc5aa	DnaJ (Hsp40) homolog, subfamily C, member 5aa [Source:ZFIN;Acc:ZDB-GENE-031113-20]	1.64091	1.39826e-13
CAFS_CommonC_G_036332	tia1	TIA1 cytotoxic granule-associated RNA binding protein [Source:ZFIN;Acc:ZDB-GENE-030131-1506]	0.949312	1.4685e-13
CAFS_CommonC_G_043122	npm1a	nucleophosmin 1a [Source:ZFIN;Acc:ZDB-GENE-021028-1]	1.43584	2.0664e-13
CAFS_CommonC_G_002109	psd2	pleckstrin and Sec7 domain containing 2 [Source:ZFIN;Acc:ZDB-GENE-030131-3033]	1.5503	2.09845e-13
CAFS_CommonC_G_048480	psmd12	proteasome 26S subunit, non-ATPase 12 [Source:ZFIN;Acc:ZDB-GENE-030131-617]	1.21543	2.27086e-13
CAFS_CommonC_G_081237	abhd14a	abhydrolase domain containing 14A [Source:ZFIN;Acc:ZDB-GENE-040426-2428]	1.0663	2.97518e-13
CAFS_CommonC_G_052084	nat9	N-acetyltransferase 9 (GCN5-related, putative) [Source:ZFIN;Acc:ZDB-GENE-030131-5097]	1.70487	2.99765e-13
CAFS_CommonC_G_023487	slc25a37	solute carrier family 25 (mitochondrial iron transporter), member 37 [Source:ZFIN;Acc:ZDB-GENE-031118-202]	1.62805	3.17415e-13
CAFS_CommonC_G_091464	kctd10	potassium channel tetramerization domain containing 10 [Source:ZFIN;Acc:ZDB-GENE-040426-2843]	1.2071	3.43639e-13
CAFS_CommonC_G_088582	prmt1	protein arginine methyltransferase 1 [Source:ZFIN;Acc:ZDB-GENE-030131-693]	1.43001	3.47888e-13
CAFS_CommonC_G_038216	abcf2a	ATP-binding cassette, sub-family F (GCN20), member 2a [Source:ZFIN;Acc:ZDB-GENE-030131-8714]	2.46661	3.54847e-13
CAFS_CommonC_G_040036	prelid3b	PRELI domain containing 3 [Source:ZFIN;Acc:ZDB-GENE-031002-13]	1.58026	3.97841e-13
CAFS_CommonC_G_009150	pex19	peroxisomal biogenesis factor 19 [Source:ZFIN;Acc:ZDB-GENE-050417-424]	1.25006	4.32375e-13
CAFS_CommonC_G_002159	hacd2	3-hydroxyacyl-CoA dehydratase 2 [Source:ZFIN;Acc:ZDB-GENE-030131-6053]	1.17297	5.42294e-13
CAFS_CommonC_G_007959	ide	insulin-degrading enzyme [Source:ZFIN;Acc:ZDB-GENE-070410-85]	1.24156	8.85928e-13
CAFS_CommonC_G_053156	cox7a2l	cytochrome c oxidase subunit 7A2 like [Source:ZFIN;Acc:ZDB-GENE-030131-7691]	2.15444	1.03965e-12
CAFS_CommonC_G_088395	hnrnpa0l	heterogeneous nuclear ribonucleoprotein A0, like [Source:ZFIN;Acc:ZDB-GENE-030131-618]	1.36993	1.10127e-12
CAFS_CommonC_G_071044	gskip	gsk3b interacting protein [Source:ZFIN;Acc:ZDB-GENE-040426-2777]	1.28056	1.24383e-12
CAFS_CommonC_G_030220	CABZ01065131.1	0	1.177	1.6216e-12
CAFS_CommonC_G_089813	ifrd1	interferon-related developmental regulator 1 [Source:ZFIN;Acc:ZDB-GENE-030131-6132]	1.04546	1.92878e-12
CAFS_CommonC_G_072756	psmd7	proteasome 26S subunit, non-ATPase 7 [Source:ZFIN;Acc:ZDB-GENE-030131-5541]	1.09375	1.97079e-12
CAFS_CommonC_G_089231	pum3	pumilio RNA-binding family member 3 [Source:ZFIN;Acc:ZDB-GENE-030131-9808]	1.45994	2.20984e-12
CAFS_CommonC_G_000734	amd1	adenosylmethionine decarboxylase 1 [Source:ZFIN;Acc:ZDB-GENE-040426-760]	1.28546	2.47806e-12
CAFS_CommonC_G_081235	lsm7	LSM7 homolog, U6 small nuclear RNA and mRNA degradation associated [Source:ZFIN;Acc:ZDB-GENE-030131-8284]	1.64739	2.79512e-12
CAFS_CommonC_G_077380	psmd9	proteasome 26S subunit, non-ATPase 9 [Source:ZFIN;Acc:ZDB-GENE-030131-431]	1.35037	3.3615e-12
CAFS_CommonC_G_045462	zgc:194989	zgc:194989 [Source:ZFIN;Acc:ZDB-GENE-080723-3]	2.14444	3.47673e-12
CAFS_CommonC_G_066088	fam3a	family with sequence similarity 3, member A [Source:ZFIN;Acc:ZDB-GENE-040426-1772]	1.46755	3.93805e-12
CAFS_CommonC_G_012377	ptpa	protein phosphatase 2 phosphatase activator [Source:ZFIN;Acc:ZDB-GENE-040801-11]	1.14335	4.3028e-12
CAFS_CommonC_G_080617	fitm2	fat storage-inducing transmembrane protein 2 [Source:ZFIN;Acc:ZDB-GENE-050508-5]	1.53292	4.69863e-12
CAFS_CommonC_G_084965	slc25a16	solute carrier family 25 (mitochondrial carrier; Graves disease autoantigen), member 16 [Source:ZFIN;Acc:ZDB-GENE-030131-3299]	1.48637	5.45857e-12
CAFS_CommonC_G_044975	idh1	isocitrate dehydrogenase 1 (NADP+), soluble [Source:ZFIN;Acc:ZDB-GENE-031006-1]	1.55023	5.4695e-12
CAFS_CommonC_G_039672	xrn2	5'-3' exoribonuclease 2 [Source:ZFIN;Acc:ZDB-GENE-040426-2874]	1.13658	6.47312e-12
CAFS_CommonC_G_062699	elovl5	ELOVL fatty acid elongase 5 [Source:ZFIN;Acc:ZDB-GENE-040407-2]	1.75839	6.48397e-12
CAFS_CommonC_G_043572	uck1	uridine-cytidine kinase 1 [Source:ZFIN;Acc:ZDB-GENE-040912-113]	1.47397	6.54345e-12
CAFS_CommonC_G_015724	cox7a2a	cytochrome c oxidase subunit 7A2a [Source:ZFIN;Acc:ZDB-GENE-050522-153]	1.34032	6.58662e-12
CAFS_CommonC_G_042647	acin1b	apoptotic chromatin condensation inducer 1b [Source:ZFIN;Acc:ZDB-GENE-030826-12]	1.13664	7.03988e-12
CAFS_CommonC_G_078559	prkaa2	protein kinase, AMP-activated, alpha 2 catalytic subunit [Source:ZFIN;Acc:ZDB-GENE-081120-5]	1.00882	7.16439e-12
CAFS_CommonC_G_082896	idh1	isocitrate dehydrogenase 1 (NADP+), soluble [Source:ZFIN;Acc:ZDB-GENE-031006-1]	1.54376	9.06852e-12
CAFS_CommonC_G_061106	sat1a.2	spermidine/spermine N1-acetyltransferase 1a, duplicate 2 [Source:ZFIN;Acc:ZDB-GENE-040704-4]	1.52934	1.01112e-11
CAFS_CommonC_G_073832	chka	choline kinase alpha [Source:ZFIN;Acc:ZDB-GENE-050208-149]	1.99475	1.08439e-11
CAFS_CommonC_G_075878	lypla2	lysophospholipase II [Source:ZFIN;Acc:ZDB-GENE-040426-1715]	0.676512	1.39916e-11
CAFS_CommonC_G_029017	slc35b4	solute carrier family 35, member B4 [Source:ZFIN;Acc:ZDB-GENE-030131-2457]	2.27724	1.55388e-11
CAFS_CommonC_G_018756	nceh1a	neutral cholesterol ester hydrolase 1a [Source:ZFIN;Acc:ZDB-GENE-040711-2]	2.40806	1.68156e-11
CAFS_CommonC_G_019707	rfk	riboflavin kinase [Source:ZFIN;Acc:ZDB-GENE-081104-321]	1.43691	2.0741e-11
CAFS_CommonC_G_059854	desi1b	desumoylating isopeptidase 1b [Source:ZFIN;Acc:ZDB-GENE-040426-936]	2.28853	2.12843e-11
CAFS_CommonC_G_071761	nkap	NFKB activating protein [Source:ZFIN;Acc:ZDB-GENE-030131-8064]	1.46536	2.32356e-11
CAFS_CommonC_G_034622	pprc1	peroxisome proliferator-activated receptor gamma, coactivator-related 1 [Source:ZFIN;Acc:ZDB-GENE-030131-9858]	2.7373	2.65646e-11
CAFS_CommonC_G_089624	nrf1	nuclear respiratory factor 1 [Source:ZFIN;Acc:ZDB-GENE-001221-1]	1.17198	3.55469e-11
CAFS_CommonC_G_082194	rtca	RNA 3'-terminal phosphate cyclase [Source:ZFIN;Acc:ZDB-GENE-030131-9687]	1.49203	3.6229e-11
CAFS_CommonC_G_036552	rpusd4	RNA pseudouridine synthase D4 [Source:ZFIN;Acc:ZDB-GENE-040801-238]	1.20764	3.65146e-11
CAFS_CommonC_G_046089	si:dkey-28b4.8	si:dkey-28b4.8 [Source:ZFIN;Acc:ZDB-GENE-090501-2]	1.55545	4.02202e-11
CAFS_CommonC_G_036400	cbx7a	chromobox homolog 7a [Source:ZFIN;Acc:ZDB-GENE-050417-400]	1.99795	4.25451e-11
CAFS_CommonC_G_020327	pelo	pelota mRNA surveillance and ribosome rescue factor [Source:ZFIN;Acc:ZDB-GENE-040426-1074]	1.8032	4.47067e-11
CAFS_CommonC_G_050006	tssc4	tumor suppressing subtransferable candidate 4 [Source:ZFIN;Acc:ZDB-GENE-060825-263]	1.435	4.70251e-11
CAFS_CommonC_G_011895	dpp3	dipeptidyl-peptidase 3 [Source:ZFIN;Acc:ZDB-GENE-030131-1247]	2.36417	5.07532e-11
CAFS_CommonC_G_015054	nop58	NOP58 ribonucleoprotein homolog (yeast) [Source:ZFIN;Acc:ZDB-GENE-040426-2140]	0.976053	6.54732e-11
CAFS_CommonC_G_066199	dlc	deltaC [Source:ZFIN;Acc:ZDB-GENE-000125-4]	1.84857	6.7408e-11
CAFS_CommonC_G_060675	eif4e1c	eukaryotic translation initiation factor 4E family member 1c [Source:ZFIN;Acc:ZDB-GENE-050417-398]	1.42675	6.7756e-11
CAFS_CommonC_G_042207	AL954820.1	phosphofructokinase, platelet b [Source:NCBI gene;Acc:561416]	1.11197	7.48145e-11
CAFS_CommonC_G_067616	mmp2	matrix metallopeptidase 2 [Source:ZFIN;Acc:ZDB-GENE-030131-9123]	1.01196	8.29566e-11
CAFS_CommonC_G_009899	ppm1e	protein phosphatase, Mg2+/Mn2+ dependent, 1E [Source:ZFIN;Acc:ZDB-GENE-070326-2]	1.65806	9.43857e-11
CAFS_CommonC_G_083979	pdap1a	pdgfa associated protein 1a [Source:ZFIN;Acc:ZDB-GENE-030131-1693]	1.24021	9.97226e-11
CAFS_CommonC_G_040911	MGARP	si:ch211-235e9.8 [Source:ZFIN;Acc:ZDB-GENE-141219-2]	1.5268	1.0092e-10
CAFS_CommonC_G_072467	nob1	NIN1 (RPN12) binding protein 1 homolog [Source:ZFIN;Acc:ZDB-GENE-030131-3112]	1.06663	1.13996e-10
CAFS_CommonC_G_052442	cpt2	carnitine palmitoyltransferase 2 [Source:ZFIN;Acc:ZDB-GENE-030131-6719]	1.1111	1.29486e-10
CAFS_CommonC_G_077384	dspa	desmoplakin a [Source:ZFIN;Acc:ZDB-GENE-030131-2743]	1.77568	1.50885e-10
CAFS_CommonC_G_025120	zgc:110197	zgc:110197 [Source:ZFIN;Acc:ZDB-GENE-050417-368]	1.33114	1.53744e-10
CAFS_CommonC_G_003711	gspt1	G1 to S phase transition 1 [Source:ZFIN;Acc:ZDB-GENE-040822-36]	0.96039	1.59884e-10
CAFS_CommonC_G_072763	psmd7	proteasome 26S subunit, non-ATPase 7 [Source:ZFIN;Acc:ZDB-GENE-030131-5541]	1.25851	1.74266e-10
CAFS_CommonC_G_015159	senp3b	SUMO specific peptidase 3b [Source:ZFIN;Acc:ZDB-GENE-030131-6714]	1.15232	1.84148e-10
CAFS_CommonC_G_061232	eif4e1c	eukaryotic translation initiation factor 4E family member 1c [Source:ZFIN;Acc:ZDB-GENE-050417-398]	1.62351	1.84148e-10
CAFS_CommonC_G_019967	tmem41b	transmembrane protein 41B [Source:ZFIN;Acc:ZDB-GENE-061215-138]	1.65163	2.12932e-10
CAFS_CommonC_G_021773	slc5a6a	solute carrier family 5 (sodium/multivitamin and iodide cotransporter), member 6a [Source:ZFIN;Acc:ZDB-GENE-041001-177]	2.86563	2.6025e-10
CAFS_CommonC_G_083272	ppig	peptidylprolyl isomerase G (cyclophilin G) [Source:ZFIN;Acc:ZDB-GENE-040426-2822]	1.43008	2.7463e-10
CAFS_CommonC_G_070990	smyd2a	SET and MYND domain containing 2a [Source:ZFIN;Acc:ZDB-GENE-050320-126]	1.47214	2.83379e-10
CAFS_CommonC_G_060191	gpam	glycerol-3-phosphate acyltransferase, mitochondrial [Source:ZFIN;Acc:ZDB-GENE-101026-1]	1.26745	2.93537e-10
CAFS_CommonC_G_004704	xdh	xanthine dehydrogenase [Source:ZFIN;Acc:ZDB-GENE-070719-9]	1.82257	2.98458e-10
CAFS_CommonC_G_041977	si:dkey-32e6.3	si:dkey-32e6.3 [Source:ZFIN;Acc:ZDB-GENE-081104-408]	1.58801	3.00031e-10
CAFS_CommonC_G_045102	sf3a3	splicing factor 3a, subunit 3 [Source:ZFIN;Acc:ZDB-GENE-040908-1]	1.19701	3.04369e-10
CAFS_CommonC_G_050108	mier1a	mesoderm induction early response 1a, transcriptional regulator [Source:ZFIN;Acc:ZDB-GENE-030131-409]	1.82913	3.20113e-10
CAFS_CommonC_G_091430	pes	pescadillo [Source:ZFIN;Acc:ZDB-GENE-990415-206]	1.19948	3.43997e-10
CAFS_CommonC_G_069019	rbm8a	RNA binding motif protein 8A [Source:ZFIN;Acc:ZDB-GENE-050306-51]	1.08765	3.49488e-10
CAFS_CommonC_G_017704	elavl1b	ELAV like RNA binding protein 1b [Source:ZFIN;Acc:ZDB-GENE-000210-17]	1.50986	3.94711e-10
CAFS_CommonC_G_021996	mrpl13	mitochondrial ribosomal protein L13 [Source:ZFIN;Acc:ZDB-GENE-050522-167]	1.03523	4.10947e-10
CAFS_CommonC_G_038593	mapre1b	microtubule-associated protein, RP/EB family, member 1b [Source:ZFIN;Acc:ZDB-GENE-040426-2256]	1.3239	4.18038e-10
CAFS_CommonC_G_058101	btf3l4	basic transcription factor 3-like 4 [Source:ZFIN;Acc:ZDB-GENE-040426-1650]	1.11841	4.56598e-10
CAFS_CommonC_G_011022	rpa1	replication protein A1 [Source:ZFIN;Acc:ZDB-GENE-030912-3]	0.994399	4.6307e-10
CAFS_CommonC_G_015049	nop58	NOP58 ribonucleoprotein homolog (yeast) [Source:ZFIN;Acc:ZDB-GENE-040426-2140]	1.14388	4.90913e-10
CAFS_CommonC_G_061996	stx5a	syntaxin 5A [Source:ZFIN;Acc:ZDB-GENE-040718-18]	1.28184	4.92414e-10
CAFS_CommonC_G_004706	xdh	xanthine dehydrogenase [Source:ZFIN;Acc:ZDB-GENE-070719-9]	2.34713	5.22101e-10
CAFS_CommonC_G_033882	papss1	3'-phosphoadenosine 5'-phosphosulfate synthase 1 [Source:ZFIN;Acc:ZDB-GENE-080721-5]	1.25053	5.47622e-10
CAFS_CommonC_G_023306	gfm2	G elongation factor, mitochondrial 2 [Source:ZFIN;Acc:ZDB-GENE-060201-3]	1.22638	5.67398e-10
CAFS_CommonC_G_066764	idh3a	isocitrate dehydrogenase 3 (NAD+) alpha [Source:ZFIN;Acc:ZDB-GENE-040426-1007]	1.276	5.86676e-10
CAFS_CommonC_G_075095	ggps1	geranylgeranyl diphosphate synthase 1 [Source:ZFIN;Acc:ZDB-GENE-030131-8742]	1.25868	5.91999e-10
CAFS_CommonC_G_083164	dazap2	DAZ associated protein 2 [Source:ZFIN;Acc:ZDB-GENE-030131-3036]	0.790644	6.53563e-10
CAFS_CommonC_G_045314	atxn7l2a	ataxin 7-like 2a [Source:ZFIN;Acc:ZDB-GENE-060519-13]	1.5546	6.60638e-10
CAFS_CommonC_G_034692	gpkow	G patch domain and KOW motifs [Source:ZFIN;Acc:ZDB-GENE-030616-159]	1.40183	6.76023e-10
CAFS_CommonC_G_012389	ppan	peter pan homolog [Source:ZFIN;Acc:ZDB-GENE-030114-4]	1.27692	7.448e-10
CAFS_CommonC_G_085422	spata13	spermatogenesis associated 13 [Source:ZFIN;Acc:ZDB-GENE-091116-25]	1.22498	7.44827e-10
CAFS_CommonC_G_021900	gtf2f1	general transcription factor IIF, polypeptide 1 [Source:ZFIN;Acc:ZDB-GENE-030131-4557]	1.14994	7.67697e-10
CAFS_CommonC_G_086802	prmt1	protein arginine methyltransferase 1 [Source:ZFIN;Acc:ZDB-GENE-030131-693]	1.32615	7.86294e-10
CAFS_CommonC_G_074805	polr1c	RNA polymerase I and III subunit C [Source:ZFIN;Acc:ZDB-GENE-040426-1495]	1.02449	8.43017e-10
CAFS_CommonC_G_084468	txndc5	thioredoxin domain containing 5 [Source:ZFIN;Acc:ZDB-GENE-040426-1951]	1.44841	1.05843e-09
CAFS_CommonC_G_057919	eif4ea	eukaryotic translation initiation factor 4ea [Source:ZFIN;Acc:ZDB-GENE-040413-1]	1.56669	1.07637e-09
CAFS_CommonC_G_083281	ppig	peptidylprolyl isomerase G (cyclophilin G) [Source:ZFIN;Acc:ZDB-GENE-040426-2822]	1.46797	1.09406e-09
CAFS_CommonC_G_055490	alg5	asparagine-linked glycosylation 5 (dolichyl-phosphate beta-glucosyltransferase) [Source:ZFIN;Acc:ZDB-GENE-030131-6586]	1.52994	1.26708e-09
CAFS_CommonC_G_072432	chkb	choline kinase beta [Source:ZFIN;Acc:ZDB-GENE-030131-2928]	2.32409	1.48624e-09
CAFS_CommonC_G_043936	eif4e3	eukaryotic translation initiation factor 4E family member 3 [Source:ZFIN;Acc:ZDB-GENE-040912-156]	1.0995	1.49884e-09
CAFS_CommonC_G_087309	ptbp1a	polypyrimidine tract binding protein 1a [Source:ZFIN;Acc:ZDB-GENE-050522-492]	1.28134	1.52973e-09
CAFS_CommonC_G_073259	si:ch211-218c6.8	si:ch211-218c6.8 [Source:ZFIN;Acc:ZDB-GENE-050419-103]	1.70026	1.55674e-09
CAFS_CommonC_G_081711	hnrnpub	heterogeneous nuclear ribonucleoprotein Ub [Source:ZFIN;Acc:ZDB-GENE-030131-6422]	0.877237	1.5983e-09
CAFS_CommonC_G_077392	usp14	ubiquitin specific peptidase 14 (tRNA-guanine transglycosylase) [Source:ZFIN;Acc:ZDB-GENE-030131-7676]	1.25174	1.69214e-09
CAFS_CommonC_G_065105	tcea1	transcription elongation factor A (SII), 1 [Source:ZFIN;Acc:ZDB-GENE-030131-8049]	0.937526	1.9202e-09
CAFS_CommonC_G_043907	si:dkey-93h22.8	si:dkey-93h22.8 [Source:ZFIN;Acc:ZDB-GENE-041008-203]	1.45774	1.95174e-09
CAFS_CommonC_G_038439	srsf5b	serine/arginine-rich splicing factor 5b [Source:ZFIN;Acc:ZDB-GENE-040718-354]	1.06352	2.02167e-09
CAFS_CommonC_G_092255	rrad	Ras-related associated with diabetes [Source:ZFIN;Acc:ZDB-GENE-030131-5607]	1.23039	2.02912e-09
CAFS_CommonC_G_065070	klhl24b	kelch-like family member 24b [Source:ZFIN;Acc:ZDB-GENE-040426-1185]	1.27294	2.0628e-09
CAFS_CommonC_G_078633	clocka	clock circadian regulator a [Source:ZFIN;Acc:ZDB-GENE-990630-14]	2.19667	2.13491e-09
CAFS_CommonC_G_084442	ddx5	DEAD (Asp-Glu-Ala-Asp) box helicase 5 [Source:ZFIN;Acc:ZDB-GENE-030131-925]	1.35091	2.18188e-09
CAFS_CommonC_G_068249	cd79a	CD79a molecule, immunoglobulin-associated alpha [Source:ZFIN;Acc:ZDB-GENE-100922-201]	2.04776	2.18894e-09
CAFS_CommonC_G_035886	gnl3l	guanine nucleotide binding protein-like 3 (nucleolar)-like [Source:ZFIN;Acc:ZDB-GENE-040723-1]	1.18731	2.23654e-09
CAFS_CommonC_G_010460	rrp15	ribosomal RNA processing 15 homolog [Source:ZFIN;Acc:ZDB-GENE-030131-5261]	1.33412	2.24047e-09
CAFS_CommonC_G_045246	them4	thioesterase superfamily member 4 [Source:ZFIN;Acc:ZDB-GENE-070112-982]	1.35045	2.24893e-09
CAFS_CommonC_G_087514	ptp4a1	protein tyrosine phosphatase type IVA, member 1 [Source:ZFIN;Acc:ZDB-GENE-041121-11]	0.993836	2.25859e-09
CAFS_CommonC_G_081339	dnaja3b	DnaJ heat shock protein family (Hsp40) member A3b [Source:ZFIN;Acc:ZDB-GENE-040115-3]	0.997468	2.27897e-09
CAFS_CommonC_G_011436	tardbp	TAR DNA binding protein [Source:ZFIN;Acc:ZDB-GENE-030131-3777]	1.03664	2.29015e-09
CAFS_CommonC_G_088773	gls2b	glutaminase 2b (liver, mitochondrial) [Source:ZFIN;Acc:ZDB-GENE-050208-408]	3.38529	2.34767e-09
CAFS_CommonC_G_030539	syncripl	synaptotagmin binding, cytoplasmic RNA interacting protein, like [Source:ZFIN;Acc:ZDB-GENE-030131-3104]	1.04744	2.45839e-09
CAFS_CommonC_G_005182	smndc1	survival motor neuron domain containing 1 [Source:ZFIN;Acc:ZDB-GENE-030131-614]	0.951983	2.46462e-09
CAFS_CommonC_G_041783	srm	spermidine synthase [Source:ZFIN;Acc:ZDB-GENE-040426-1183]	1.85082	2.64536e-09
CAFS_CommonC_G_054845	ttf2	transcription termination factor, RNA polymerase II [Source:ZFIN;Acc:ZDB-GENE-110411-73]	1.73798	2.64536e-09
CAFS_CommonC_G_051198	dpy19l3	dpy-19 like C-mannosyltransferase 3 [Source:ZFIN;Acc:ZDB-GENE-100319-1]	1.74383	2.65074e-09
CAFS_CommonC_G_011407	mast3a	microtubule associated serine/threonine kinase 3a [Source:ZFIN;Acc:ZDB-GENE-040914-35]	1.13079	2.67863e-09
CAFS_CommonC_G_068264	zhx2a	zinc fingers and homeoboxes 2a [Source:ZFIN;Acc:ZDB-GENE-031107-2]	1.04942	3.15023e-09
CAFS_CommonC_G_057988	ipo9	importin 9 [Source:ZFIN;Acc:ZDB-GENE-040426-2953]	1.12002	3.43609e-09
CAFS_CommonC_G_045916	grk4	G protein-coupled receptor kinase 4 [Source:ZFIN;Acc:ZDB-GENE-060929-1198]	1.17633	3.45261e-09
CAFS_CommonC_G_050429	snrpb2	small nuclear ribonucleoprotein polypeptide B2 [Source:ZFIN;Acc:ZDB-GENE-060616-2]	1.33979	3.80548e-09
CAFS_CommonC_G_001292	nudt19	nudix (nucleoside diphosphate linked moiety X)-type motif 19 [Source:ZFIN;Acc:ZDB-GENE-081022-80]	1.67865	3.88161e-09
CAFS_CommonC_G_060037	nat9	N-acetyltransferase 9 (GCN5-related, putative) [Source:ZFIN;Acc:ZDB-GENE-030131-5097]	1.20365	3.99191e-09
CAFS_CommonC_G_086162	kdm7ab	lysine (K)-specific demethylase 7Ab [Source:ZFIN;Acc:ZDB-GENE-050309-32]	2.53254	4.1981e-09
CAFS_CommonC_G_092178	sub1b	SUB1 homolog, transcriptional regulator b [Source:ZFIN;Acc:ZDB-GENE-040718-209]	1.00952	4.29631e-09
CAFS_CommonC_G_069795	si:ch211-284e13.6	si:ch211-284e13.6 [Source:ZFIN;Acc:ZDB-GENE-060526-163]	1.74727	4.3735e-09
CAFS_CommonC_G_077386	higd1a	HIG1 hypoxia inducible domain family, member 1A [Source:ZFIN;Acc:ZDB-GENE-030826-15]	1.62919	4.52853e-09
CAFS_CommonC_G_070836	qrsl1	QRSL1, glutaminyl-tRNA amidotransferase subunit A [Source:ZFIN;Acc:ZDB-GENE-030131-5540]	1.13713	4.53746e-09
CAFS_CommonC_G_091426	pes	pescadillo [Source:ZFIN;Acc:ZDB-GENE-990415-206]	1.30862	4.56433e-09
CAFS_CommonC_G_053104	cd37	CD37 molecule [Source:ZFIN;Acc:ZDB-GENE-070820-17]	2.16833	4.57771e-09
CAFS_CommonC_G_077610	chico	chico [Source:ZFIN;Acc:ZDB-GENE-000210-28]	1.47364	4.73652e-09
CAFS_CommonC_G_060189	#N/A	#N/A	1.80952	5.32774e-09
CAFS_CommonC_G_001298	phb2a	prohibitin 2a [Source:ZFIN;Acc:ZDB-GENE-030131-3141]	1.09066	5.34646e-09
CAFS_CommonC_G_092204	TIMM22	translocase of inner mitochondrial membrane 22 homolog (yeast) [Source:NCBI gene;Acc:100537779]	1.08937	5.46905e-09
CAFS_CommonC_G_081799	mid1ip1b	MID1 interacting protein 1b [Source:ZFIN;Acc:ZDB-GENE-040426-1720]	1.34515	5.52593e-09
CAFS_CommonC_G_003702	gspt1	G1 to S phase transition 1 [Source:ZFIN;Acc:ZDB-GENE-040822-36]	0.936419	5.84988e-09
CAFS_CommonC_G_003490	cdk8	cyclin-dependent kinase 8 [Source:ZFIN;Acc:ZDB-GENE-030903-2]	1.08862	5.87681e-09
CAFS_CommonC_G_010208	fam199x	family with sequence similarity 199, X-linked [Source:ZFIN;Acc:ZDB-GENE-040808-24]	0.775806	5.99987e-09
CAFS_CommonC_G_047042	sart3	spliceosome associated factor 3, U4/U6 recycling protein [Source:ZFIN;Acc:ZDB-GENE-040724-10]	0.989166	6.35527e-09
CAFS_CommonC_G_060947	dnajb12a	DnaJ heat shock protein family (Hsp40) member B12a [Source:ZFIN;Acc:ZDB-GENE-030131-2725]	1.21116	6.35827e-09
CAFS_CommonC_G_059386	tomm70a	translocase of outer mitochondrial membrane 70 homolog A (S. cerevisiae) [Source:ZFIN;Acc:ZDB-GENE-030131-8173]	0.59035	6.40318e-09
CAFS_CommonC_G_018423	cdan1	codanin 1 [Source:ZFIN;Acc:ZDB-GENE-110411-280]	1.37733	6.53898e-09
CAFS_CommonC_G_060142	si:dkey-81j8.6	si:dkey-81j8.6 [Source:ZFIN;Acc:ZDB-GENE-091116-12]	0.95384	6.65457e-09
CAFS_CommonC_G_047286	prpf4	PRP4 pre-mRNA processing factor 4 homolog (yeast) [Source:ZFIN;Acc:ZDB-GENE-030131-5143]	0.834805	6.98219e-09
CAFS_CommonC_G_015909	nomo	nodal modulator [Source:ZFIN;Acc:ZDB-GENE-040826-3]	1.27657	7.53956e-09
CAFS_CommonC_G_014527	timm8a	translocase of inner mitochondrial membrane 8 homolog A (yeast) [Source:ZFIN;Acc:ZDB-GENE-040801-158]	1.36539	7.55633e-09
CAFS_CommonC_G_064904	zgc:153115	zgc:153115 [Source:ZFIN;Acc:ZDB-GENE-061013-418]	1.68455	7.64215e-09
CAFS_CommonC_G_059796	timm23a	translocase of inner mitochondrial membrane 23 homolog a (yeast) [Source:ZFIN;Acc:ZDB-GENE-020419-17]	1.19684	7.77395e-09
CAFS_CommonC_G_021391	MAN1C1	si:ch73-373m9.1 [Source:ZFIN;Acc:ZDB-GENE-110411-115]	1.19284	7.7974e-09
CAFS_CommonC_G_001454	snx24	sorting nexin 24 [Source:ZFIN;Acc:ZDB-GENE-050913-45]	1.49792	9.03198e-09
CAFS_CommonC_G_016003	rrs1	RRS1 ribosome biogenesis regulator homolog (S. cerevisiae) [Source:ZFIN;Acc:ZDB-GENE-030131-9345]	1.75	9.37e-09
CAFS_CommonC_G_068240	ndufaf6	NADH:ubiquinone oxidoreductase complex assembly factor 6 [Source:ZFIN;Acc:ZDB-GENE-100112-1]	1.28185	9.7312e-09
CAFS_CommonC_G_087482	ampd2a	adenosine monophosphate deaminase 2a [Source:ZFIN;Acc:ZDB-GENE-091204-4]	1.718	9.75835e-09
CAFS_CommonC_G_068174	crot	carnitine O-octanoyltransferase [Source:ZFIN;Acc:ZDB-GENE-050522-35]	1.12678	1.00021e-08
CAFS_CommonC_G_057300	phkg1a	phosphorylase kinase, gamma 1a (muscle) [Source:ZFIN;Acc:ZDB-GENE-061103-385]	2.20592	1.05523e-08
CAFS_CommonC_G_000593	ddx5	DEAD (Asp-Glu-Ala-Asp) box helicase 5 [Source:ZFIN;Acc:ZDB-GENE-030131-925]	1.26974	1.05727e-08
CAFS_CommonC_G_062528	erbb2	erb-b2 receptor tyrosine kinase 2 [Source:ZFIN;Acc:ZDB-GENE-031118-121]	1.77382	1.08947e-08
CAFS_CommonC_G_016176	gpcpd1	glycerophosphocholine phosphodiesterase 1 [Source:ZFIN;Acc:ZDB-GENE-060503-472]	1.22007	1.15412e-08
CAFS_CommonC_G_061437	gss	glutathione synthetase [Source:ZFIN;Acc:ZDB-GENE-041010-208]	1.30443	1.15777e-08
CAFS_CommonC_G_085043	klhl24b	kelch-like family member 24b [Source:ZFIN;Acc:ZDB-GENE-040426-1185]	1.16475	1.17859e-08
CAFS_CommonC_G_056531	timm10	translocase of inner mitochondrial membrane 10 homolog (yeast) [Source:ZFIN;Acc:ZDB-GENE-040718-427]	1.38377	1.20523e-08
CAFS_CommonC_G_012302	l1camb	L1 cell adhesion molecule, paralog b [Source:ZFIN;Acc:ZDB-GENE-980526-512]	1.18971	1.2284e-08
CAFS_CommonC_G_062991	dnajc9	DnaJ (Hsp40) homolog, subfamily C, member 9 [Source:ZFIN;Acc:ZDB-GENE-040718-130]	1.18441	1.23377e-08
CAFS_CommonC_G_052885	magoh	mago homolog, exon junction complex subunit [Source:ZFIN;Acc:ZDB-GENE-041216-1]	1.10294	1.2373e-08
CAFS_CommonC_G_032203	prpf38a	pre-mRNA processing factor 38A [Source:ZFIN;Acc:ZDB-GENE-040801-225]	1.34972	1.25777e-08
CAFS_CommonC_G_088973	prr14	proline rich 14 [Source:ZFIN;Acc:ZDB-GENE-030131-3785]	1.99455	1.31689e-08
CAFS_CommonC_G_068275	si:dkey-276j7.1	si:dkey-276j7.1 [Source:ZFIN;Acc:ZDB-GENE-060720-44]	0.812526	1.33799e-08
CAFS_CommonC_G_056381	h1f0	H1 histone family, member 0 [Source:ZFIN;Acc:ZDB-GENE-030131-337]	1.39123	1.38616e-08
CAFS_CommonC_G_091569	#N/A	#N/A	1.84782	1.39867e-08
CAFS_CommonC_G_083994	ppfia3	protein tyrosine phosphatase, receptor type, f polypeptide (PTPRF), interacting protein (liprin), alpha 3 [Source:ZFIN;Acc:ZDB-GENE-100311-3]	0.816881	1.45665e-08
CAFS_CommonC_G_090657	llph	LLP homolog, long-term synaptic facilitation factor [Source:ZFIN;Acc:ZDB-GENE-051030-30]	1.28205	1.45751e-08
CAFS_CommonC_G_058590	cax2	cation/H+ exchanger protein 2 [Source:ZFIN;Acc:ZDB-GENE-100825-2]	1.43163	1.49068e-08
CAFS_CommonC_G_030429	gskip	gsk3b interacting protein [Source:ZFIN;Acc:ZDB-GENE-040426-2777]	1.31889	1.52114e-08
CAFS_CommonC_G_080610	dkc1	dyskeratosis congenita 1, dyskerin [Source:ZFIN;Acc:ZDB-GENE-031118-120]	0.986782	1.52132e-08
CAFS_CommonC_G_052854	tuba8l	tubulin, alpha 8 like [Source:ZFIN;Acc:ZDB-GENE-030131-9167]	1.66522	1.53287e-08
CAFS_CommonC_G_058710	slc35e1	solute carrier family 35, member E1 [Source:ZFIN;Acc:ZDB-GENE-040426-2033]	0.924601	1.54065e-08
CAFS_CommonC_G_067405	fam69b	family with sequence similarity 69, member B [Source:ZFIN;Acc:ZDB-GENE-080721-1]	1.97284	1.58742e-08
CAFS_CommonC_G_083667	sec23b	Sec23 homolog B, COPII coat complex component [Source:ZFIN;Acc:ZDB-GENE-030131-5479]	1.28927	1.64413e-08
CAFS_CommonC_G_067348	ptp4a3	protein tyrosine phosphatase type IVA, member 3 [Source:ZFIN;Acc:ZDB-GENE-040426-2220]	1.32441	1.68758e-08
CAFS_CommonC_G_091577	dnttip2	deoxynucleotidyltransferase, terminal, interacting protein 2 [Source:ZFIN;Acc:ZDB-GENE-080513-5]	1.50225	1.69021e-08
CAFS_CommonC_G_006200	namptb	nicotinamide phosphoribosyltransferase b [Source:ZFIN;Acc:ZDB-GENE-030131-2931]	1.88609	1.71281e-08
CAFS_CommonC_G_078088	sptlc2b	serine palmitoyltransferase, long chain base subunit 2b [Source:ZFIN;Acc:ZDB-GENE-080305-8]	2.09396	1.77404e-08
CAFS_CommonC_G_066867	psmc4	proteasome 26S subunit, ATPase 4 [Source:ZFIN;Acc:ZDB-GENE-030131-5083]	1.04612	1.7833e-08
CAFS_CommonC_G_043845	kdm6bb	lysine (K)-specific demethylase 6B, b [Source:ZFIN;Acc:ZDB-GENE-040724-166]	2.53895	1.92688e-08
CAFS_CommonC_G_053665	nifk	nucleolar protein interacting with the FHA domain of MKI67 [Source:ZFIN;Acc:ZDB-GENE-021231-4]	2.06702	2.00827e-08
CAFS_CommonC_G_036588	eogt	EGF domain-specific O-linked N-acetylglucosamine (GlcNAc) transferase [Source:ZFIN;Acc:ZDB-GENE-120813-8]	1.39872	2.30658e-08
CAFS_CommonC_G_038887	vac14	vac14 homolog (S. cerevisiae) [Source:ZFIN;Acc:ZDB-GENE-040912-82]	1.02247	2.36806e-08
CAFS_CommonC_G_045765	ssrp1b	structure specific recognition protein 1b [Source:ZFIN;Acc:ZDB-GENE-041008-209]	0.713633	2.37353e-08
CAFS_CommonC_G_068454	dazap1	DAZ associated protein 1 [Source:ZFIN;Acc:ZDB-GENE-070212-1]	1.45893	2.38151e-08
CAFS_CommonC_G_010457	rrp15	ribosomal RNA processing 15 homolog [Source:ZFIN;Acc:ZDB-GENE-030131-5261]	1.31832	2.49932e-08
CAFS_CommonC_G_052631	zgc:77486	zgc:77486 [Source:ZFIN;Acc:ZDB-GENE-040426-2056]	0.98502	2.50519e-08
CAFS_CommonC_G_044509	kdm6bb	lysine (K)-specific demethylase 6B, b [Source:ZFIN;Acc:ZDB-GENE-040724-166]	2.70423	2.57465e-08
CAFS_CommonC_G_041217	sf3a3	splicing factor 3a, subunit 3 [Source:ZFIN;Acc:ZDB-GENE-040908-1]	0.675732	2.63728e-08
CAFS_CommonC_G_077489	ppp1r7	protein phosphatase 1, regulatory (inhibitor) subunit 7 [Source:ZFIN;Acc:ZDB-GENE-051113-288]	1.21595	2.71642e-08
CAFS_CommonC_G_004502	tmem53	transmembrane protein 53 [Source:ZFIN;Acc:ZDB-GENE-040718-384]	1.21124	2.82268e-08
CAFS_CommonC_G_073179	mical3a	microtubule associated monooxygenase, calponin and LIM domain containing 3a [Source:ZFIN;Acc:ZDB-GENE-050126-2]	1.22382	2.95115e-08
CAFS_CommonC_G_008128	nt5c1bb	5'-nucleotidase, cytosolic IB b [Source:ZFIN;Acc:ZDB-GENE-030131-7205]	1.37693	2.98332e-08
CAFS_CommonC_G_047150	emc1	ER membrane protein complex subunit 1 [Source:ZFIN;Acc:ZDB-GENE-060810-98]	0.939786	3.06425e-08
CAFS_CommonC_G_080042	ecpas	Ecm29 proteasome adaptor and scaffold [Source:ZFIN;Acc:ZDB-GENE-061207-66]	1.16775	3.31383e-08
CAFS_CommonC_G_079332	ptp4a3	protein tyrosine phosphatase type IVA, member 3 [Source:ZFIN;Acc:ZDB-GENE-040426-2220]	1.11462	3.37439e-08
CAFS_CommonC_G_002277	psmd12	proteasome 26S subunit, non-ATPase 12 [Source:ZFIN;Acc:ZDB-GENE-030131-617]	1.07103	3.58773e-08
CAFS_CommonC_G_091614	uspl1	ubiquitin specific peptidase like 1 [Source:ZFIN;Acc:ZDB-GENE-040930-7]	1.77942	3.63905e-08
CAFS_CommonC_G_075412	u2af2b	U2 small nuclear RNA auxiliary factor 2b [Source:ZFIN;Acc:ZDB-GENE-040426-1881]	0.662335	3.72689e-08
CAFS_CommonC_G_057190	rrp12	ribosomal RNA processing 12 homolog [Source:ZFIN;Acc:ZDB-GENE-050706-182]	0.836737	3.84308e-08
CAFS_CommonC_G_040417	dazap1	DAZ associated protein 1 [Source:ZFIN;Acc:ZDB-GENE-070212-1]	1.33475	3.86217e-08
CAFS_CommonC_G_041638	sms	spermine synthase [Source:ZFIN;Acc:ZDB-GENE-040625-150]	1.03975	4.15543e-08
CAFS_CommonC_G_029867	syncripl	synaptotagmin binding, cytoplasmic RNA interacting protein, like [Source:ZFIN;Acc:ZDB-GENE-030131-3104]	1.02294	4.19055e-08
CAFS_CommonC_G_086082	polr2c	polymerase (RNA) II (DNA directed) polypeptide C [Source:ZFIN;Acc:ZDB-GENE-030131-6609]	1.09734	4.23133e-08
CAFS_CommonC_G_085363	ngdn	neuroguidin, EIF4E binding protein [Source:ZFIN;Acc:ZDB-GENE-031030-13]	1.20926	4.23611e-08
CAFS_CommonC_G_015954	cbx4	chromobox homolog 4 (Pc class homolog, Drosophila) [Source:ZFIN;Acc:ZDB-GENE-040329-2]	1.59068	4.25154e-08
CAFS_CommonC_G_079454	cluhb	clustered mitochondria (cluA/CLU1) homolog b [Source:ZFIN;Acc:ZDB-GENE-091113-48]	1.97514	4.45863e-08
CAFS_CommonC_G_003102	psme4a	proteasome activator subunit 4a [Source:ZFIN;Acc:ZDB-GENE-091204-452]	1.23365	4.54998e-08
CAFS_CommonC_G_024367	CU571382.4	0	1.70736	4.61863e-08
CAFS_CommonC_G_011765	ch25hl3	cholesterol 25-hydroxylase like 3 [Source:ZFIN;Acc:ZDB-GENE-180119-1]	1.75576	4.66114e-08
CAFS_CommonC_G_003778	ccdc57	coiled-coil domain containing 57 [Source:ZFIN;Acc:ZDB-GENE-090603-1]	0.8504	4.73565e-08
CAFS_CommonC_G_014622	ncl	nucleolin [Source:ZFIN;Acc:ZDB-GENE-030131-6986]	1.04466	4.75152e-08
CAFS_CommonC_G_062547	hprt1	hypoxanthine phosphoribosyltransferase 1 [Source:ZFIN;Acc:ZDB-GENE-040426-1918]	1.22199	4.79653e-08
CAFS_CommonC_G_030800	psmf1	proteasome inhibitor subunit 1 [Source:ZFIN;Acc:ZDB-GENE-040718-282]	1.08959	4.82347e-08
CAFS_CommonC_G_038442	srsf5b	serine/arginine-rich splicing factor 5b [Source:ZFIN;Acc:ZDB-GENE-040718-354]	1.36797	4.95227e-08
CAFS_CommonC_G_084327	arntl1b	aryl hydrocarbon receptor nuclear translocator-like 1b [Source:ZFIN;Acc:ZDB-GENE-030408-1]	1.47223	5.03259e-08
CAFS_CommonC_G_041501	zgc:77838	zgc:77838 [Source:ZFIN;Acc:ZDB-GENE-040426-1889]	1.10214	5.05478e-08
CAFS_CommonC_G_084114	si:ch1073-406l10.2	si:ch1073-406l10.2 [Source:ZFIN;Acc:ZDB-GENE-141212-315]	0.788755	5.16839e-08
CAFS_CommonC_G_019908	epm2a	epilepsy, progressive myoclonus type 2A, Lafora disease (laforin) [Source:ZFIN;Acc:ZDB-GENE-100922-143]	2.09155	5.42381e-08
CAFS_CommonC_G_043147	zmynd19	zinc finger, MYND-type containing 19 [Source:ZFIN;Acc:ZDB-GENE-030131-4460]	1.48761	5.53263e-08
CAFS_CommonC_G_081948	abcf2a	ATP-binding cassette, sub-family F (GCN20), member 2a [Source:ZFIN;Acc:ZDB-GENE-030131-8714]	1.48232	5.57451e-08
CAFS_CommonC_G_024656	zgc:103678	zgc:103678 [Source:ZFIN;Acc:ZDB-GENE-040912-107]	1.40459	5.57823e-08
CAFS_CommonC_G_057465	tm7sf2	transmembrane 7 superfamily member 2 [Source:ZFIN;Acc:ZDB-GENE-041212-19]	1.18003	5.61261e-08
CAFS_CommonC_G_020980	rlim	ring finger protein, LIM domain interacting [Source:ZFIN;Acc:ZDB-GENE-120809-2]	0.747814	5.67559e-08
CAFS_CommonC_G_025414	zgc:55733	zgc:55733 [Source:ZFIN;Acc:ZDB-GENE-040426-791]	1.01798	5.99521e-08
CAFS_CommonC_G_061454	insra	insulin receptor a [Source:ZFIN;Acc:ZDB-GENE-020503-3]	0.709352	6.1922e-08
CAFS_CommonC_G_090019	fibinb	fin bud initiation factor b [Source:ZFIN;Acc:ZDB-GENE-050417-423]	1.48807	6.1922e-08
CAFS_CommonC_G_042650	acin1b	apoptotic chromatin condensation inducer 1b [Source:ZFIN;Acc:ZDB-GENE-030826-12]	1.27272	6.48192e-08
CAFS_CommonC_G_061914	mrpl43	mitochondrial ribosomal protein L43 [Source:ZFIN;Acc:ZDB-GENE-040718-125]	1.0633	6.92179e-08
CAFS_CommonC_G_004340	slc16a3	solute carrier family 16 (monocarboxylate transporter), member 3 [Source:ZFIN;Acc:ZDB-GENE-030131-5487]	1.22589	6.97747e-08
CAFS_CommonC_G_039317	cactin	cactin [Source:ZFIN;Acc:ZDB-GENE-060503-322]	1.22203	7.09777e-08
CAFS_CommonC_G_005627	mmp11b	matrix metallopeptidase 11b [Source:ZFIN;Acc:ZDB-GENE-070817-2]	3.77244	7.21382e-08
CAFS_CommonC_G_057572	gramd1ba	GRAM domain containing 1Ba [Source:ZFIN;Acc:ZDB-GENE-091118-87]	1.72678	7.32335e-08
CAFS_CommonC_G_010036	smim12	small integral membrane protein 12 [Source:ZFIN;Acc:ZDB-GENE-050320-101]	1.37881	7.4651e-08
CAFS_CommonC_G_062634	rab41	RAB41, member RAS oncogene family [Source:ZFIN;Acc:ZDB-GENE-040426-2686]	0.689533	7.60935e-08
CAFS_CommonC_G_010170	ddx18	DEAD (Asp-Glu-Ala-Asp) box polypeptide 18 [Source:ZFIN;Acc:ZDB-GENE-030131-9685]	0.875624	7.99586e-08
CAFS_CommonC_G_090747	nup50	nucleoporin 50 [Source:ZFIN;Acc:ZDB-GENE-030131-1689]	0.905307	8.14069e-08
CAFS_CommonC_G_055903	CABZ01032476.1	terminal uridylyl transferase 7 [Source:NCBI gene;Acc:562358]	1.00963	8.16381e-08
CAFS_CommonC_G_034240	ponzr6	plac8 onzin related protein 6 [Source:ZFIN;Acc:ZDB-GENE-081104-326]	1.91807	8.61215e-08
CAFS_CommonC_G_002974	pbxip1a	pre-B-cell leukemia homeobox interacting protein 1a [Source:ZFIN;Acc:ZDB-GENE-060503-871]	0.860954	8.78783e-08
CAFS_CommonC_G_046129	uck1	uridine-cytidine kinase 1 [Source:ZFIN;Acc:ZDB-GENE-040912-113]	1.23797	8.78783e-08
CAFS_CommonC_G_088926	zgc:66160	zgc:66160 [Source:ZFIN;Acc:ZDB-GENE-030131-5510]	0.790918	8.82965e-08
CAFS_CommonC_G_060480	si:dkey-228d14.5	si:dkey-228d14.5 [Source:ZFIN;Acc:ZDB-GENE-090313-252]	1.85717	9.06363e-08
CAFS_CommonC_G_014239	mrps18b	mitochondrial ribosomal protein S18B [Source:ZFIN;Acc:ZDB-GENE-050417-278]	1.38961	9.61159e-08
CAFS_CommonC_G_083279	ssb	Sjogren syndrome antigen B (autoantigen La) [Source:ZFIN;Acc:ZDB-GENE-030131-223]	1.45265	9.91987e-08
CAFS_CommonC_G_091468	fam214b	family with sequence similarity 214, member B [Source:ZFIN;Acc:ZDB-GENE-060526-330]	0.894607	9.92e-08
CAFS_CommonC_G_024345	pik3r4	phosphoinositide-3-kinase, regulatory subunit 4 [Source:ZFIN;Acc:ZDB-GENE-050309-84]	0.87961	9.95768e-08
CAFS_CommonC_G_039546	zgc:194275	zgc:194275 [Source:ZFIN;Acc:ZDB-GENE-081022-92]	2.31164	1.0124e-07
CAFS_CommonC_G_047288	atp6v1g1	ATPase H+ transporting V1 subunit G1 [Source:ZFIN;Acc:ZDB-GENE-030131-6965]	0.938799	1.01352e-07
CAFS_CommonC_G_043383	tdg.1	thymine DNA glycosylase, tandem duplicate 1 [Source:ZFIN;Acc:ZDB-GENE-050522-44]	1.31805	1.01776e-07
CAFS_CommonC_G_066858	atn1	atrophin 1 [Source:ZFIN;Acc:ZDB-GENE-030131-426]	1.20383	1.01776e-07
CAFS_CommonC_G_013790	nudt3b	nudix (nucleoside diphosphate linked moiety X)-type motif 3b [Source:ZFIN;Acc:ZDB-GENE-041010-128]	1.17942	1.09699e-07
CAFS_CommonC_G_019354	zgc:161973	zgc:161973 [Source:ZFIN;Acc:ZDB-GENE-070410-13]	2.26493	1.13929e-07
CAFS_CommonC_G_056417	atad2	ATPase family, AAA domain containing 2 [Source:ZFIN;Acc:ZDB-GENE-030131-7003]	1.38669	1.18269e-07
CAFS_CommonC_G_060465	ide	insulin-degrading enzyme [Source:ZFIN;Acc:ZDB-GENE-070410-85]	0.82357	1.20196e-07
CAFS_CommonC_G_088461	mgat3a	mannosyl (beta-1,4-)-glycoprotein beta-1,4-N-acetylglucosaminyltransferase a [Source:ZFIN;Acc:ZDB-GENE-050522-249]	1.12418	1.20416e-07
CAFS_CommonC_G_075355	nfe2l3	nuclear factor, erythroid 2-like 3 [Source:ZFIN;Acc:ZDB-GENE-040426-2334]	1.24162	1.24516e-07
CAFS_CommonC_G_015703	asnsd1	asparagine synthetase domain containing 1 [Source:ZFIN;Acc:ZDB-GENE-030616-362]	1.01884	1.27245e-07
CAFS_CommonC_G_064755	klhl20	kelch-like family member 20 [Source:ZFIN;Acc:ZDB-GENE-040426-1935]	0.997653	1.29842e-07
CAFS_CommonC_G_084526	atic	5-aminoimidazole-4-carboxamide ribonucleotide formyltransferase/IMP cyclohydrolase [Source:ZFIN;Acc:ZDB-GENE-011212-4]	1.08272	1.36122e-07
CAFS_CommonC_G_079376	rpia	ribose 5-phosphate isomerase A (ribose 5-phosphate epimerase) [Source:ZFIN;Acc:ZDB-GENE-041114-24]	1.04093	1.38598e-07
CAFS_CommonC_G_013722	txndc9	thioredoxin domain containing 9 [Source:ZFIN;Acc:ZDB-GENE-030131-8569]	1.04655	1.3941e-07
CAFS_CommonC_G_080613	dkc1	dyskeratosis congenita 1, dyskerin [Source:ZFIN;Acc:ZDB-GENE-031118-120]	1.02506	1.41587e-07
CAFS_CommonC_G_058267	slc29a1b	solute carrier family 29 (equilibrative nucleoside transporter), member 1b [Source:ZFIN;Acc:ZDB-GENE-130415-4]	2.17789	1.46987e-07
CAFS_CommonC_G_047059	arntl1b	aryl hydrocarbon receptor nuclear translocator-like 1b [Source:ZFIN;Acc:ZDB-GENE-030408-1]	1.59031	1.47175e-07
CAFS_CommonC_G_017425	zmynd12	zinc finger, MYND-type containing 12 [Source:ZFIN;Acc:ZDB-GENE-041114-133]	5.11829	1.47708e-07
CAFS_CommonC_G_058954	arhgap12b	Rho GTPase activating protein 12b [Source:ZFIN;Acc:ZDB-GENE-040426-1727]	0.970857	1.52041e-07
CAFS_CommonC_G_010004	rpa1	replication protein A1 [Source:ZFIN;Acc:ZDB-GENE-030912-3]	0.841984	1.62747e-07
CAFS_CommonC_G_018876	brpf3b	bromodomain and PHD finger containing, 3b [Source:ZFIN;Acc:ZDB-GENE-081104-468]	0.974626	1.63404e-07
CAFS_CommonC_G_068389	snip1	Smad nuclear interacting protein [Source:ZFIN;Acc:ZDB-GENE-041026-3]	0.803898	1.64647e-07
CAFS_CommonC_G_041895	pgm2l1	phosphoglucomutase 2-like 1 [Source:ZFIN;Acc:ZDB-GENE-041008-205]	1.7006	1.68842e-07
CAFS_CommonC_G_067416	tbrg4	transforming growth factor beta regulator 4 [Source:ZFIN;Acc:ZDB-GENE-091020-8]	1.13308	1.69284e-07
CAFS_CommonC_G_009744	igic1s1	immunoglobulin light iota constant 1, s1 [Source:ZFIN;Acc:ZDB-GENE-051013-12]	2.7425	1.69426e-07
CAFS_CommonC_G_064151	zgc:162698	zgc:162698 [Source:ZFIN;Acc:ZDB-GENE-041111-185]	0.676236	1.74723e-07
CAFS_CommonC_G_077037	tprb	translocated promoter region b, nuclear basket protein [Source:ZFIN;Acc:ZDB-GENE-030131-6410]	0.817136	1.84771e-07
CAFS_CommonC_G_068890	psmc4	proteasome 26S subunit, ATPase 4 [Source:ZFIN;Acc:ZDB-GENE-030131-5083]	1.0281	1.93865e-07
CAFS_CommonC_G_089203	ttyh3a	tweety family member 3a [Source:ZFIN;Acc:ZDB-GENE-120508-1]	1.23433	2.00185e-07
CAFS_CommonC_G_089625	slc26a5	solute carrier family 26 (anion exchanger), member 5 [Source:ZFIN;Acc:ZDB-GENE-030131-1566]	1.01365	2.01794e-07
CAFS_CommonC_G_068665	hacl1	2-hydroxyacyl-CoA lyase 1 [Source:ZFIN;Acc:ZDB-GENE-040426-2058]	1.03715	2.03117e-07
CAFS_CommonC_G_004010	pmpca	peptidase (mitochondrial processing) alpha [Source:ZFIN;Acc:ZDB-GENE-030131-5809]	0.74698	2.06985e-07
CAFS_CommonC_G_025258	klhl13	kelch-like family member 13 [Source:ZFIN;Acc:ZDB-GENE-030131-2671]	0.834468	2.11639e-07
CAFS_CommonC_G_042481	rnf6	ring finger protein (C3H2C3 type) 6 [Source:ZFIN;Acc:ZDB-GENE-100209-1]	0.680536	2.18496e-07
CAFS_CommonC_G_072587	nat10	N-acetyltransferase 10 [Source:ZFIN;Acc:ZDB-GENE-040426-1543]	0.950745	2.1895e-07
CAFS_CommonC_G_074501	nfe2l3	nuclear factor, erythroid 2-like 3 [Source:ZFIN;Acc:ZDB-GENE-040426-2334]	1.28858	2.23211e-07
CAFS_CommonC_G_039052	lsm14ab	LSM14A mRNA processing body assembly factor b [Source:ZFIN;Acc:ZDB-GENE-040426-2462]	0.735275	2.37223e-07
CAFS_CommonC_G_060043	si:dkey-21c1.1	si:dkey-21c1.1 [Source:ZFIN;Acc:ZDB-GENE-130603-45]	1.17054	2.46037e-07
CAFS_CommonC_G_068889	psmc4	proteasome 26S subunit, ATPase 4 [Source:ZFIN;Acc:ZDB-GENE-030131-5083]	0.93083	2.47944e-07
CAFS_CommonC_G_077065	mfsd2ab	major facilitator superfamily domain containing 2ab [Source:ZFIN;Acc:ZDB-GENE-040801-89]	1.55338	2.47944e-07
CAFS_CommonC_G_038573	sat1a.2	spermidine/spermine N1-acetyltransferase 1a, duplicate 2 [Source:ZFIN;Acc:ZDB-GENE-040704-4]	1.0469	2.49671e-07
CAFS_CommonC_G_090719	si:rp71-79p20.2	si:rp71-79p20.2 [Source:ZFIN;Acc:ZDB-GENE-030616-83]	2.24428	2.51033e-07
CAFS_CommonC_G_082623	corin	corin, serine peptidase [Source:ZFIN;Acc:ZDB-GENE-060224-3]	1.22709	2.5233e-07
CAFS_CommonC_G_037220	HPDL	4-hydroxyphenylpyruvate dioxygenase-like protein [Source:NCBI gene;Acc:110438534]	1.53444	2.52424e-07
CAFS_CommonC_G_084122	tubb6	tubulin, beta 6 class V [Source:ZFIN;Acc:ZDB-GENE-070424-195]	2.49114	2.57926e-07
CAFS_CommonC_G_004309	mrpl43	mitochondrial ribosomal protein L43 [Source:ZFIN;Acc:ZDB-GENE-040718-125]	1.18031	2.58242e-07
CAFS_CommonC_G_035879	atp6v1aa	ATPase H+ transporting V1 subunit Aa [Source:ZFIN;Acc:ZDB-GENE-040426-1143]	1.01868	2.65855e-07
CAFS_CommonC_G_009730	si:dkey-234i14.15	si:dkey-234i14.15 [Source:ZFIN;Acc:ZDB-GENE-131121-188]	2.48058	2.68222e-07
CAFS_CommonC_G_055979	rab9a	RAB9A, member RAS oncogene family [Source:ZFIN;Acc:ZDB-GENE-060825-293]	1.20464	2.7761e-07
CAFS_CommonC_G_082265	usp42	ubiquitin specific peptidase 42 [Source:ZFIN;Acc:ZDB-GENE-030131-5739]	1.77613	2.83097e-07
CAFS_CommonC_G_045125	zdhhc5b	zinc finger, DHHC-type containing 5b [Source:ZFIN;Acc:ZDB-GENE-101117-1]	0.747428	2.93716e-07
CAFS_CommonC_G_072387	utp15	utp15, U3 small nucleolar ribonucleoprotein, homolog [Source:ZFIN;Acc:ZDB-GENE-030131-3831]	1.17797	2.94415e-07
CAFS_CommonC_G_054780	mtpap	mitochondrial poly(A) polymerase [Source:ZFIN;Acc:ZDB-GENE-101208-3]	1.57851	3.03418e-07
CAFS_CommonC_G_073393	si:ch211-160d20.3	si:ch211-160d20.3 [Source:ZFIN;Acc:ZDB-GENE-030131-8906]	1.04403	3.09708e-07
CAFS_CommonC_G_046999	rbm19	RNA binding motif protein 19 [Source:ZFIN;Acc:ZDB-GENE-031125-3]	1.31705	3.13151e-07
CAFS_CommonC_G_053188	svila	supervillin a [Source:ZFIN;Acc:ZDB-GENE-990706-5]	0.776282	3.17248e-07
CAFS_CommonC_G_058096	btf3l4	basic transcription factor 3-like 4 [Source:ZFIN;Acc:ZDB-GENE-040426-1650]	0.912247	3.28316e-07
CAFS_CommonC_G_088175	isg20	interferon stimulated exonuclease gene [Source:ZFIN;Acc:ZDB-GENE-100422-17]	1.60861	3.4212e-07
CAFS_CommonC_G_025505	ruvbl1	RuvB-like AAA ATPase 1 [Source:ZFIN;Acc:ZDB-GENE-030109-2]	1.15641	3.78602e-07
CAFS_CommonC_G_020434	vps45	vacuolar protein sorting 45 homolog (S. cerevisiae) [Source:ZFIN;Acc:ZDB-GENE-060503-526]	1.57276	3.84962e-07
CAFS_CommonC_G_066895	rrp12	ribosomal RNA processing 12 homolog [Source:ZFIN;Acc:ZDB-GENE-050706-182]	0.766727	3.86017e-07
CAFS_CommonC_G_061034	trmt61a	tRNA methyltransferase 61A [Source:ZFIN;Acc:ZDB-GENE-040718-5]	1.11086	3.95185e-07
CAFS_CommonC_G_069846	psmf1	proteasome inhibitor subunit 1 [Source:ZFIN;Acc:ZDB-GENE-040718-282]	1.0369	3.95645e-07
CAFS_CommonC_G_090887	etnk1	ethanolamine kinase 1 [Source:ZFIN;Acc:ZDB-GENE-030328-21]	1.48735	3.96724e-07
CAFS_CommonC_G_054721	mterf3	mitochondrial transcription termination factor 3 [Source:ZFIN;Acc:ZDB-GENE-040718-359]	1.17188	3.97778e-07
CAFS_CommonC_G_045221	si:zfos-943e10.1	si:zfos-943e10.1 [Source:ZFIN;Acc:ZDB-GENE-030131-5694]	1.07756	4.03014e-07
CAFS_CommonC_G_020913	ebna1bp2	EBNA1 binding protein 2 [Source:ZFIN;Acc:ZDB-GENE-030131-6989]	1.20506	4.05482e-07
CAFS_CommonC_G_016850	mak16	MAK16 homolog (S. cerevisiae) [Source:ZFIN;Acc:ZDB-GENE-020419-35]	1.13599	4.10965e-07
CAFS_CommonC_G_018218	psmd11b	proteasome 26S subunit, non-ATPase 11b [Source:ZFIN;Acc:ZDB-GENE-030131-984]	1.33826	4.11907e-07
CAFS_CommonC_G_038930	rab2a	RAB2A, member RAS oncogene family [Source:ZFIN;Acc:ZDB-GENE-011212-2]	0.63745	4.25473e-07
CAFS_CommonC_G_045200	namptb	nicotinamide phosphoribosyltransferase b [Source:ZFIN;Acc:ZDB-GENE-030131-2931]	1.7421	4.25473e-07
CAFS_CommonC_G_014792	rps6ka3b	ribosomal protein S6 kinase, polypeptide 3b [Source:ZFIN;Acc:ZDB-GENE-070209-74]	0.930996	4.27057e-07
CAFS_CommonC_G_009936	epb41b	erythrocyte membrane protein band 4.1b [Source:ZFIN;Acc:ZDB-GENE-030130-1]	1.56415	4.31715e-07
CAFS_CommonC_G_057505	tmem135	transmembrane protein 135 [Source:ZFIN;Acc:ZDB-GENE-070424-70]	1.13577	4.36614e-07
CAFS_CommonC_G_090962	tigarb	tp53-induced glycolysis and apoptosis regulator b [Source:ZFIN;Acc:ZDB-GENE-040426-885]	1.27547	4.41559e-07
CAFS_CommonC_G_021141	abcd3a	ATP-binding cassette, sub-family D (ALD), member 3a [Source:ZFIN;Acc:ZDB-GENE-040426-2868]	0.939194	4.46778e-07
CAFS_CommonC_G_000388	ube2d1b	ubiquitin-conjugating enzyme E2D 1b [Source:ZFIN;Acc:ZDB-GENE-030131-2735]	0.815388	4.49534e-07
CAFS_CommonC_G_025421	slc25a37	solute carrier family 25 (mitochondrial iron transporter), member 37 [Source:ZFIN;Acc:ZDB-GENE-031118-202]	1.50896	4.50561e-07
CAFS_CommonC_G_046997	hspa13	heat shock protein 70 family, member 13 [Source:ZFIN;Acc:ZDB-GENE-070410-58]	2.98075	4.54027e-07
CAFS_CommonC_G_015929	slc19a1	solute carrier family 19 (folate transporter), member 1 [Source:ZFIN;Acc:ZDB-GENE-110401-1]	1.42235	4.59683e-07
CAFS_CommonC_G_000210	cers2a	ceramide synthase 2a [Source:ZFIN;Acc:ZDB-GENE-020808-2]	1.10744	4.68707e-07
CAFS_CommonC_G_053174	smarcad1a	SWI/SNF-related, matrix-associated actin-dependent regulator of chromatin, subfamily a, containing DEAD/H box 1 a [Source:ZFIN;Acc:ZDB-GENE-050522-499]	2.05164	4.83348e-07
CAFS_CommonC_G_049683	tinf2	TERF1 (TRF1)-interacting nuclear factor 2 [Source:ZFIN;Acc:ZDB-GENE-030131-6168]	1.51464	5.0455e-07
CAFS_CommonC_G_053193	arf1	ADP-ribosylation factor 1 [Source:ZFIN;Acc:ZDB-GENE-010724-5]	1.06357	5.52541e-07
CAFS_CommonC_G_039036	npm1a	nucleophosmin 1a [Source:ZFIN;Acc:ZDB-GENE-021028-1]	1.01518	5.59489e-07
CAFS_CommonC_G_038575	si:ch211-66k16.28	si:ch211-66k16.28 [Source:ZFIN;Acc:ZDB-GENE-120709-59]	1.22953	5.75752e-07
CAFS_CommonC_G_075189	slc25a14	solute carrier family 25 (mitochondrial carrier, brain), member 14 [Source:ZFIN;Acc:ZDB-GENE-040426-749]	1.24518	5.83295e-07
CAFS_CommonC_G_047009	dgcr8	DGCR8 microprocessor complex subunit [Source:ZFIN;Acc:ZDB-GENE-030131-3421]	1.27341	6.13701e-07
CAFS_CommonC_G_052492	anapc7	anaphase promoting complex subunit 7 [Source:ZFIN;Acc:ZDB-GENE-081104-113]	0.925295	6.23808e-07
CAFS_CommonC_G_077762	apobec2b	apolipoprotein B mRNA editing enzyme, catalytic polypeptide-like 2b [Source:ZFIN;Acc:ZDB-GENE-090618-1]	1.0412	6.40601e-07
CAFS_CommonC_G_047907	larp4ab	La ribonucleoprotein domain family, member 4Ab [Source:ZFIN;Acc:ZDB-GENE-100729-2]	0.990171	6.92335e-07
CAFS_CommonC_G_084112	tm9sf5	transmembrane 9 superfamily protein member 5 [Source:ZFIN;Acc:ZDB-GENE-101013-1]	0.927984	6.95994e-07
CAFS_CommonC_G_007869	pdcd2	programmed cell death 2 [Source:ZFIN;Acc:ZDB-GENE-040426-1236]	0.938511	7.03203e-07
CAFS_CommonC_G_074010	calcoco2	calcium binding and coiled-coil domain 2 [Source:ZFIN;Acc:ZDB-GENE-050522-346]	1.66333	7.03203e-07
CAFS_CommonC_G_030525	stn1	STN1, CST complex subunit [Source:ZFIN;Acc:ZDB-GENE-040426-1390]	1.23724	7.08295e-07
CAFS_CommonC_G_060126	stx4	syntaxin 4 [Source:ZFIN;Acc:ZDB-GENE-030131-2455]	1.33025	7.10432e-07
CAFS_CommonC_G_004288	mapk13	mitogen-activated protein kinase 13 [Source:ZFIN;Acc:ZDB-GENE-041111-17]	1.26739	7.16128e-07
CAFS_CommonC_G_038683	fah	fumarylacetoacetate hydrolase (fumarylacetoacetase) [Source:ZFIN;Acc:ZDB-GENE-030131-1091]	2.74371	7.20546e-07
CAFS_CommonC_G_060561	ppifa	peptidylprolyl isomerase Fa [Source:ZFIN;Acc:ZDB-GENE-040912-52]	1.35928	7.33515e-07
CAFS_CommonC_G_019718	aggf1	angiogenic factor with G patch and FHA domains 1 [Source:ZFIN;Acc:ZDB-GENE-060929-836]	0.660505	7.35883e-07
CAFS_CommonC_G_091798	acaca	acetyl-CoA carboxylase alpha [Source:ZFIN;Acc:ZDB-GENE-060526-74]	0.884825	7.54718e-07
CAFS_CommonC_G_090795	cdk5rap3	CDK5 regulatory subunit associated protein 3 [Source:ZFIN;Acc:ZDB-GENE-040625-90]	0.870264	7.99744e-07
CAFS_CommonC_G_069392	srp14	signal recognition particle 14 [Source:ZFIN;Acc:ZDB-GENE-050913-131]	1.30589	8.01758e-07
CAFS_CommonC_G_051153	prkag1	protein kinase, AMP-activated, gamma 1 non-catalytic subunit [Source:ZFIN;Acc:ZDB-GENE-040426-2188]	0.780006	8.14181e-07
CAFS_CommonC_G_058506	timm17a	translocase of inner mitochondrial membrane 17 homolog A (yeast) [Source:ZFIN;Acc:ZDB-GENE-031030-6]	0.896471	8.22557e-07
CAFS_CommonC_G_039799	zgc:194989	zgc:194989 [Source:ZFIN;Acc:ZDB-GENE-080723-3]	1.64845	8.28811e-07
CAFS_CommonC_G_051167	selenoi	selenoprotein I [Source:ZFIN;Acc:ZDB-GENE-091204-137]	1.19957	8.49266e-07
CAFS_CommonC_G_003725	slc16a3	solute carrier family 16 (monocarboxylate transporter), member 3 [Source:ZFIN;Acc:ZDB-GENE-030131-5487]	1.30245	8.56484e-07
CAFS_CommonC_G_037888	spag7	sperm associated antigen 7 [Source:ZFIN;Acc:ZDB-GENE-040426-1632]	0.980595	8.61463e-07
CAFS_CommonC_G_002144	wdr55	WD repeat domain 55 [Source:ZFIN;Acc:ZDB-GENE-040924-7]	0.947342	8.69432e-07
CAFS_CommonC_G_002173	il6st	interleukin 6 signal transducer [Source:ZFIN;Acc:ZDB-GENE-080104-6]	0.976447	8.78028e-07
CAFS_CommonC_G_071288	cipca	CLOCK-interacting pacemaker a [Source:ZFIN;Acc:ZDB-GENE-120928-5]	1.73854	8.83213e-07
CAFS_CommonC_G_062526	pgap3	post-GPI attachment to proteins 3 [Source:ZFIN;Acc:ZDB-GENE-080204-27]	1.41421	8.83794e-07
CAFS_CommonC_G_007756	hephl1a	hephaestin-like 1a [Source:ZFIN;Acc:ZDB-GENE-070801-4]	1.30128	8.93432e-07
CAFS_CommonC_G_009764	zgc:100829	zgc:100829 [Source:ZFIN;Acc:ZDB-GENE-040801-54]	1.11942	9.12051e-07
CAFS_CommonC_G_033328	pias1b	protein inhibitor of activated STAT, 1b [Source:ZFIN;Acc:ZDB-GENE-050419-202]	1.43763	9.36548e-07
CAFS_CommonC_G_003285	ubac2	UBA domain containing 2 [Source:ZFIN;Acc:ZDB-GENE-070112-2122]	1.00377	9.41235e-07
CAFS_CommonC_G_083686	pacsin1a	protein kinase C and casein kinase substrate in neurons 1a [Source:ZFIN;Acc:ZDB-GENE-050522-155]	1.53037	9.51766e-07
CAFS_CommonC_G_006557	prpsap1	phosphoribosyl pyrophosphate synthetase-associated protein 1 [Source:ZFIN;Acc:ZDB-GENE-040704-40]	0.837689	9.56583e-07
CAFS_CommonC_G_049929	insig1	insulin induced gene 1 [Source:ZFIN;Acc:ZDB-GENE-030131-6121]	1.04296	9.75911e-07
CAFS_CommonC_G_071922	zgc:85936	zgc:85936 [Source:ZFIN;Acc:ZDB-GENE-040426-2450]	2.31795	9.95723e-07
CAFS_CommonC_G_020221	peak1	pseudopodium-enriched atypical kinase 1 [Source:ZFIN;Acc:ZDB-GENE-100422-1]	0.764064	9.97514e-07
CAFS_CommonC_G_026648	p2ry11	purinergic receptor P2Y11 [Source:ZFIN;Acc:ZDB-GENE-111221-4]	0.994852	1.0049e-06
CAFS_CommonC_G_040854	TCF4	transcription factor 4 [Source:HGNC Symbol;Acc:HGNC:11634]	1.68264	1.04011e-06
CAFS_CommonC_G_017571	pphln1	periphilin 1 [Source:ZFIN;Acc:ZDB-GENE-030131-1873]	0.635425	1.07167e-06
CAFS_CommonC_G_050207	nat8l	N-acetyltransferase 8-like [Source:ZFIN;Acc:ZDB-GENE-030729-4]	1.75398	1.07278e-06
CAFS_CommonC_G_010157	eif4ea	eukaryotic translation initiation factor 4ea [Source:ZFIN;Acc:ZDB-GENE-040413-1]	1.22424	1.08146e-06
CAFS_CommonC_G_009103	rps6kb1a	ribosomal protein S6 kinase b, polypeptide 1a [Source:ZFIN;Acc:ZDB-GENE-091113-52]	1.10572	1.14458e-06
CAFS_CommonC_G_064620	tfr1a	transferrin receptor 1a [Source:ZFIN;Acc:ZDB-GENE-041220-1]	1.55589	1.14476e-06
CAFS_CommonC_G_089840	msi2a	musashi RNA-binding protein 2a [Source:ZFIN;Acc:ZDB-GENE-030826-25]	1.15361	1.16955e-06
CAFS_CommonC_G_069615	usp37	ubiquitin specific peptidase 37 [Source:ZFIN;Acc:ZDB-GENE-061013-802]	0.908324	1.19773e-06
CAFS_CommonC_G_060524	cyb5r1	cytochrome b5 reductase 1 [Source:ZFIN;Acc:ZDB-GENE-030131-8497]	0.780618	1.21019e-06
CAFS_CommonC_G_054685	rrp1	ribosomal RNA processing 1 [Source:ZFIN;Acc:ZDB-GENE-030131-9837]	0.803776	1.22488e-06
CAFS_CommonC_G_006063	si:ch211-212g7.6	si:ch211-212g7.6 [Source:ZFIN;Acc:ZDB-GENE-030131-4695]	1.1022	1.23185e-06
CAFS_CommonC_G_048236	slc6a22.1	solute carrier family 6 member 22, tandem duplicate 1 [Source:ZFIN;Acc:ZDB-GENE-030616-629]	1.89655	1.23567e-06
CAFS_CommonC_G_004495	fcf1	FCF1 rRNA-processing protein [Source:ZFIN;Acc:ZDB-GENE-050417-67]	1.15627	1.23817e-06
CAFS_CommonC_G_012820	rbm12	RNA binding motif protein 12 [Source:ZFIN;Acc:ZDB-GENE-081022-16]	1.01645	1.23877e-06
CAFS_CommonC_G_072087	ppfibp2b	PTPRF interacting protein, binding protein 2b (liprin beta 2) [Source:ZFIN;Acc:ZDB-GENE-040718-54]	1.19201	1.24855e-06
CAFS_CommonC_G_039581	tsg101b	tumor susceptibility 101b [Source:ZFIN;Acc:ZDB-GENE-130530-542]	0.732932	1.25026e-06
CAFS_CommonC_G_010077	timm10	translocase of inner mitochondrial membrane 10 homolog (yeast) [Source:ZFIN;Acc:ZDB-GENE-040718-427]	1.19399	1.29219e-06
CAFS_CommonC_G_058131	elavl1b	ELAV like RNA binding protein 1b [Source:ZFIN;Acc:ZDB-GENE-000210-17]	1.22536	1.29991e-06
CAFS_CommonC_G_037778	eny2	enhancer of yellow 2 homolog (Drosophila) [Source:ZFIN;Acc:ZDB-GENE-040718-124]	1.58918	1.30674e-06
CAFS_CommonC_G_046559	tia1l	cytotoxic granule-associated RNA binding protein 1, like [Source:ZFIN;Acc:ZDB-GENE-030131-2167]	0.866227	1.31138e-06
CAFS_CommonC_G_040833	fis1	fission, mitochondrial 1 [Source:ZFIN;Acc:ZDB-GENE-050506-92]	0.911405	1.34574e-06
CAFS_CommonC_G_092065	sh3glb2b	SH3-domain GRB2-like endophilin B2b [Source:ZFIN;Acc:ZDB-GENE-040426-833]	2.20911	1.37664e-06
CAFS_CommonC_G_089554	atp6v1e1b	ATPase H+ transporting V1 subunit E1b [Source:ZFIN;Acc:ZDB-GENE-020419-11]	1.3844	1.37866e-06
CAFS_CommonC_G_028436	cax2	cation/H+ exchanger protein 2 [Source:ZFIN;Acc:ZDB-GENE-100825-2]	1.92153	1.38718e-06
CAFS_CommonC_G_059963	stk3	serine/threonine kinase 3 (STE20 homolog, yeast) [Source:ZFIN;Acc:ZDB-GENE-030131-2845]	1.30264	1.41332e-06
CAFS_CommonC_G_071243	sec24d	SEC24 homolog D, COPII coat complex component [Source:ZFIN;Acc:ZDB-GENE-070117-2501]	1.03254	1.4337e-06
CAFS_CommonC_G_067334	si:ch211-284e13.6	si:ch211-284e13.6 [Source:ZFIN;Acc:ZDB-GENE-060526-163]	1.43641	1.43746e-06
CAFS_CommonC_G_081260	lsm7	LSM7 homolog, U6 small nuclear RNA and mRNA degradation associated [Source:ZFIN;Acc:ZDB-GENE-030131-8284]	1.26581	1.4528e-06
CAFS_CommonC_G_074445	selenoi	selenoprotein I [Source:ZFIN;Acc:ZDB-GENE-091204-137]	1.36789	1.45549e-06
CAFS_CommonC_G_091988	ccnt2b	cyclin T2b [Source:ZFIN;Acc:ZDB-GENE-030131-183]	0.807878	1.47194e-06
CAFS_CommonC_G_008276	carm1	coactivator-associated arginine methyltransferase 1 [Source:ZFIN;Acc:ZDB-GENE-040724-77]	1.4178	1.48903e-06
CAFS_CommonC_G_037572	setd3	SET domain containing 3 [Source:ZFIN;Acc:ZDB-GENE-030131-9137]	0.961361	1.56017e-06
CAFS_CommonC_G_075356	cbx3a	chromobox homolog 3a (HP1 gamma homolog, Drosophila) [Source:ZFIN;Acc:ZDB-GENE-030131-1158]	0.776132	1.62535e-06
CAFS_CommonC_G_037417	jarid2a	jumonji, AT rich interactive domain 2a [Source:ZFIN;Acc:ZDB-GENE-061218-1]	1.73201	1.66642e-06
CAFS_CommonC_G_055398	si:dkey-93h22.8	si:dkey-93h22.8 [Source:ZFIN;Acc:ZDB-GENE-041008-203]	1.47135	1.69956e-06
CAFS_CommonC_G_035246	#N/A	#N/A	1.26871	1.74355e-06
CAFS_CommonC_G_087361	slc16a6b	solute carrier family 16, member 6b [Source:ZFIN;Acc:ZDB-GENE-110208-3]	2.85825	1.7498e-06
CAFS_CommonC_G_003405	btbd3a	BTB (POZ) domain containing 3a [Source:ZFIN;Acc:ZDB-GENE-090312-7]	0.855622	1.75626e-06
CAFS_CommonC_G_069507	vrk1	VRK serine/threonine kinase 1 [Source:ZFIN;Acc:ZDB-GENE-040426-2709]	1.18017	1.807e-06
CAFS_CommonC_G_037312	kif5ba	kinesin family member 5B, a [Source:ZFIN;Acc:ZDB-GENE-070629-2]	0.985089	1.80854e-06
CAFS_CommonC_G_061864	higd2a	HIG1 hypoxia inducible domain family, member 2A [Source:ZFIN;Acc:ZDB-GENE-050417-119]	1.0182	1.87179e-06
CAFS_CommonC_G_013901	manf	mesencephalic astrocyte-derived neurotrophic factor [Source:ZFIN;Acc:ZDB-GENE-060929-640]	1.04058	1.87615e-06
CAFS_CommonC_G_032582	sub1a	SUB1 homolog, transcriptional regulator a [Source:ZFIN;Acc:ZDB-GENE-050522-151]	0.948761	1.95276e-06
CAFS_CommonC_G_008705	si:dkey-31f5.11	si:dkey-31f5.11 [Source:ZFIN;Acc:ZDB-GENE-030131-7826]	1.25647	1.98946e-06
CAFS_CommonC_G_001654	prpf38b	pre-mRNA processing factor 38B [Source:ZFIN;Acc:ZDB-GENE-040426-2878]	0.767594	2.10062e-06
CAFS_CommonC_G_045138	pla2g6	phospholipase A2, group VI (cytosolic, calcium-independent) [Source:ZFIN;Acc:ZDB-GENE-040426-2079]	1.35541	2.16789e-06
CAFS_CommonC_G_081028	polr3f	polymerase (RNA) III (DNA directed) polypeptide F [Source:ZFIN;Acc:ZDB-GENE-040426-972]	1.01611	2.22311e-06
CAFS_CommonC_G_010957	tspan31	tetraspanin 31 [Source:ZFIN;Acc:ZDB-GENE-040426-1123]	2.12224	2.28229e-06
CAFS_CommonC_G_041410	rrp9	ribosomal RNA processing 9, U3 small nucleolar RNA binding protein [Source:ZFIN;Acc:ZDB-GENE-060427-1]	1.0028	2.3171e-06
CAFS_CommonC_G_080171	bcr	breakpoint cluster region [Source:ZFIN;Acc:ZDB-GENE-040724-43]	0.927804	2.3435e-06
CAFS_CommonC_G_017716	serhl	serine hydrolase-like [Source:ZFIN;Acc:ZDB-GENE-030131-1368]	1.57873	2.43229e-06
CAFS_CommonC_G_049836	ctdspl2b	CTD (carboxy-terminal domain, RNA polymerase II, polypeptide A) small phosphatase like 2b [Source:ZFIN;Acc:ZDB-GENE-030131-1809]	0.912552	2.43229e-06
CAFS_CommonC_G_002882	smarcc1b	SWI/SNF related, matrix associated, actin dependent regulator of chromatin, subfamily c, member 1b [Source:ZFIN;Acc:ZDB-GENE-060503-273]	0.790273	2.45121e-06
CAFS_CommonC_G_055872	fastkd2	FAST kinase domains 2 [Source:ZFIN;Acc:ZDB-GENE-090313-7]	1.19669	2.47779e-06
CAFS_CommonC_G_050640	kctd10	potassium channel tetramerization domain containing 10 [Source:ZFIN;Acc:ZDB-GENE-040426-2843]	0.759639	2.53049e-06
CAFS_CommonC_G_062558	cfl1	cofilin 1 [Source:ZFIN;Acc:ZDB-GENE-030131-215]	1.07761	2.53134e-06
CAFS_CommonC_G_009345	igic1s1	immunoglobulin light iota constant 1, s1 [Source:ZFIN;Acc:ZDB-GENE-051013-12]	2.23736	2.57553e-06
CAFS_CommonC_G_023346	wdfy1	WD repeat and FYVE domain containing 1 [Source:ZFIN;Acc:ZDB-GENE-041024-4]	0.863851	2.61037e-06
CAFS_CommonC_G_037058	zfyve21	zinc finger, FYVE domain containing 21 [Source:ZFIN;Acc:ZDB-GENE-030131-1296]	4.36134	2.67547e-06
CAFS_CommonC_G_047109	kat5b	K(lysine) acetyltransferase 5b [Source:ZFIN;Acc:ZDB-GENE-030131-985]	0.649466	2.70954e-06
CAFS_CommonC_G_036500	chordc1b	cysteine and histidine-rich domain (CHORD) containing 1b [Source:ZFIN;Acc:ZDB-GENE-040426-1288]	0.682603	2.74057e-06
CAFS_CommonC_G_083673	sec23b	Sec23 homolog B, COPII coat complex component [Source:ZFIN;Acc:ZDB-GENE-030131-5479]	1.03317	2.78426e-06
CAFS_CommonC_G_089835	rad51ap1	RAD51 associated protein 1 [Source:ZFIN;Acc:ZDB-GENE-050419-96]	2.34287	2.83281e-06
CAFS_CommonC_G_047478	eif1axb	eukaryotic translation initiation factor 1A X-linked b [Source:ZFIN;Acc:ZDB-GENE-030131-1319]	0.871261	2.8393e-06
CAFS_CommonC_G_040883	elovl6	ELOVL fatty acid elongase 6 [Source:ZFIN;Acc:ZDB-GENE-030114-1]	1.5111	2.91546e-06
CAFS_CommonC_G_053900	tmed9	transmembrane p24 trafficking protein 9 [Source:ZFIN;Acc:ZDB-GENE-050417-434]	0.932534	2.92614e-06
CAFS_CommonC_G_073706	#N/A	#N/A	1.57484	2.93679e-06
CAFS_CommonC_G_032489	hspa13	heat shock protein 70 family, member 13 [Source:ZFIN;Acc:ZDB-GENE-070410-58]	2.44079	2.98014e-06
CAFS_CommonC_G_056275	ppat	phosphoribosyl pyrophosphate amidotransferase [Source:ZFIN;Acc:ZDB-GENE-041210-323]	1.53837	3.05537e-06
CAFS_CommonC_G_010459	rrp15	ribosomal RNA processing 15 homolog [Source:ZFIN;Acc:ZDB-GENE-030131-5261]	0.986553	3.05663e-06
CAFS_CommonC_G_006083	zgc:162344	zgc:162344 [Source:ZFIN;Acc:ZDB-GENE-030131-6058]	1.63007	3.0762e-06
CAFS_CommonC_G_054381	chpfa	chondroitin polymerizing factor a [Source:ZFIN;Acc:ZDB-GENE-100504-2]	1.12963	3.09145e-06
CAFS_CommonC_G_036907	ttc39a	tetratricopeptide repeat domain 39A [Source:ZFIN;Acc:ZDB-GENE-091116-42]	1.08497	3.19104e-06
CAFS_CommonC_G_000038	frg1	FSHD region gene 1 [Source:ZFIN;Acc:ZDB-GENE-050417-324]	1.07367	3.21925e-06
CAFS_CommonC_G_043932	tomm20a	translocase of outer mitochondrial membrane 20 [Source:ZFIN;Acc:ZDB-GENE-040426-1976]	1.01377	3.21925e-06
CAFS_CommonC_G_012686	gnl3	guanine nucleotide binding protein-like 3 (nucleolar) [Source:ZFIN;Acc:ZDB-GENE-030131-616]	1.20154	3.22088e-06
CAFS_CommonC_G_006103	nop56	NOP56 ribonucleoprotein homolog [Source:ZFIN;Acc:ZDB-GENE-040109-1]	0.667254	3.36762e-06
CAFS_CommonC_G_026700	gfer	growth factor, augmenter of liver regeneration (ERV1 homolog, S. cerevisiae) [Source:ZFIN;Acc:ZDB-GENE-060810-186]	1.18429	3.37621e-06
CAFS_CommonC_G_048916	acer3	alkaline ceramidase 3 [Source:ZFIN;Acc:ZDB-GENE-091204-155]	1.78614	3.3883e-06
CAFS_CommonC_G_068949	utp11l	UTP11-like, U3 small nucleolar ribonucleoprotein (yeast) [Source:ZFIN;Acc:ZDB-GENE-030131-8093]	1.17457	3.45347e-06
CAFS_CommonC_G_011529	ssbp1	single-stranded DNA binding protein 1 [Source:ZFIN;Acc:ZDB-GENE-050417-340]	1.06537	3.49392e-06
CAFS_CommonC_G_045451	zgc:194989	zgc:194989 [Source:ZFIN;Acc:ZDB-GENE-080723-3]	1.38079	3.57696e-06
CAFS_CommonC_G_084107	tm9sf5	transmembrane 9 superfamily protein member 5 [Source:ZFIN;Acc:ZDB-GENE-101013-1]	0.982808	3.60966e-06
CAFS_CommonC_G_064756	dars2	aspartyl-tRNA synthetase 2, mitochondrial [Source:ZFIN;Acc:ZDB-GENE-070912-443]	1.29108	3.63435e-06
CAFS_CommonC_G_056250	slc38a3b	solute carrier family 38, member 3b [Source:ZFIN;Acc:ZDB-GENE-121120-3]	1.76431	3.6409e-06
CAFS_CommonC_G_037650	abhd4	abhydrolase domain containing 4 [Source:ZFIN;Acc:ZDB-GENE-050417-83]	0.936742	3.64902e-06
CAFS_CommonC_G_052861	adipor1b	adiponectin receptor 1b [Source:ZFIN;Acc:ZDB-GENE-040426-2896]	0.935931	3.69518e-06
CAFS_CommonC_G_053620	slc5a3b	solute carrier family 5 (sodium/myo-inositol cotransporter), member 3b [Source:ZFIN;Acc:ZDB-GENE-070912-43]	1.50223	3.71001e-06
CAFS_CommonC_G_053566	ppp2r2bb	protein phosphatase 2, regulatory subunit B, beta b [Source:ZFIN;Acc:ZDB-GENE-041010-39]	1.50738	3.73641e-06
CAFS_CommonC_G_086376	isg20	interferon stimulated exonuclease gene [Source:ZFIN;Acc:ZDB-GENE-100422-17]	2.0436	3.877e-06
CAFS_CommonC_G_024680	cdk2	cyclin-dependent kinase 2 [Source:ZFIN;Acc:ZDB-GENE-040426-2741]	1.64174	3.90307e-06
CAFS_CommonC_G_091613	uspl1	ubiquitin specific peptidase like 1 [Source:ZFIN;Acc:ZDB-GENE-040930-7]	1.59167	3.99236e-06
CAFS_CommonC_G_067340	prune	prune exopolyphosphatase [Source:ZFIN;Acc:ZDB-GENE-100609-1]	1.16819	4.00974e-06
CAFS_CommonC_G_084326	arntl1b	aryl hydrocarbon receptor nuclear translocator-like 1b [Source:ZFIN;Acc:ZDB-GENE-030408-1]	1.30326	4.04403e-06
CAFS_CommonC_G_053590	maip1	matrix AAA peptidase interacting protein 1 [Source:ZFIN;Acc:ZDB-GENE-050506-22]	1.41884	4.20035e-06
CAFS_CommonC_G_050373	vrk3	VRK serine/threonine kinase 3 [Source:ZFIN;Acc:ZDB-GENE-030131-246]	0.901912	4.21264e-06
CAFS_CommonC_G_087227	zgc:55558	zgc:55558 [Source:ZFIN;Acc:ZDB-GENE-040426-740]	1.14178	4.21264e-06
CAFS_CommonC_G_034216	igl4v8	immunoglobulin light 4 variable 8 [Source:ZFIN;Acc:ZDB-GENE-051013-6]	1.65142	4.21554e-06
CAFS_CommonC_G_014390	eif5	eukaryotic translation initiation factor 5 [Source:ZFIN;Acc:ZDB-GENE-030131-975]	0.605177	4.23014e-06
CAFS_CommonC_G_075995	tomm40l	translocase of outer mitochondrial membrane 40 homolog, like [Source:ZFIN;Acc:ZDB-GENE-040426-2319]	1.17862	4.23475e-06
CAFS_CommonC_G_086781	znf207a	zinc finger protein 207, a [Source:ZFIN;Acc:ZDB-GENE-040426-2273]	0.951667	4.3724e-06
CAFS_CommonC_G_077691	zgc:154046	zgc:154046 [Source:ZFIN;Acc:ZDB-GENE-061103-289]	1.22709	4.38065e-06
CAFS_CommonC_G_089635	calua	calumenin a [Source:ZFIN;Acc:ZDB-GENE-040625-166]	1.60576	4.38861e-06
CAFS_CommonC_G_061844	slc35f2	solute carrier family 35, member F2 [Source:ZFIN;Acc:ZDB-GENE-030131-5516]	1.95109	4.49507e-06
CAFS_CommonC_G_043924	ldb1b	LIM-domain binding 1b [Source:ZFIN;Acc:ZDB-GENE-990415-135]	0.808314	4.58635e-06
CAFS_CommonC_G_057265	ugcg	UDP-glucose ceramide glucosyltransferase [Source:ZFIN;Acc:ZDB-GENE-030131-9885]	0.819915	4.60732e-06
CAFS_CommonC_G_058230	mxi1	max interactor 1, dimerization protein [Source:ZFIN;Acc:ZDB-GENE-990415-151]	0.908792	4.75793e-06
CAFS_CommonC_G_057302	hnrnpl2	heterogeneous nuclear ribonucleoprotein L2 [Source:ZFIN;Acc:ZDB-GENE-040426-2707]	0.823696	4.79695e-06
CAFS_CommonC_G_080506	esrra	estrogen-related receptor alpha [Source:ZFIN;Acc:ZDB-GENE-990415-68]	0.977647	4.84996e-06
CAFS_CommonC_G_046922	dgcr8	DGCR8 microprocessor complex subunit [Source:ZFIN;Acc:ZDB-GENE-030131-3421]	1.31406	4.89341e-06
CAFS_CommonC_G_023231	igic1s1	immunoglobulin light iota constant 1, s1 [Source:ZFIN;Acc:ZDB-GENE-051013-12]	2.08373	4.94793e-06
CAFS_CommonC_G_057905	znhit6	zinc finger HIT-type containing 6 [Source:ZFIN;Acc:ZDB-GENE-110411-38]	1.67107	4.96438e-06
CAFS_CommonC_G_012185	kti12	KTI12 chromatin associated homolog [Source:ZFIN;Acc:ZDB-GENE-060825-174]	1.06303	5.07616e-06
CAFS_CommonC_G_042062	swap70a	switching B cell complex subunit SWAP70a [Source:ZFIN;Acc:ZDB-GENE-040426-1182]	2.74333	5.09187e-06
CAFS_CommonC_G_075781	wdyhv1	WDYHV motif containing 1 [Source:ZFIN;Acc:ZDB-GENE-060503-848]	0.821352	5.12654e-06
CAFS_CommonC_G_073432	tbcb	tubulin folding cofactor B [Source:ZFIN;Acc:ZDB-GENE-030131-9296]	1.22779	5.15574e-06
CAFS_CommonC_G_029575	dazap1	DAZ associated protein 1 [Source:ZFIN;Acc:ZDB-GENE-070212-1]	1.54125	5.15826e-06
CAFS_CommonC_G_052627	zgc:77486	zgc:77486 [Source:ZFIN;Acc:ZDB-GENE-040426-2056]	0.881469	5.16888e-06
CAFS_CommonC_G_043600	itga5	integrin, alpha 5 (fibronectin receptor, alpha polypeptide) [Source:ZFIN;Acc:ZDB-GENE-031116-52]	1.20327	5.17339e-06
CAFS_CommonC_G_058196	igf2b	insulin-like growth factor 2b [Source:ZFIN;Acc:ZDB-GENE-030131-2935]	0.981108	5.23678e-06
CAFS_CommonC_G_046812	med22	mediator complex subunit 22 [Source:ZFIN;Acc:ZDB-GENE-040625-156]	0.948851	5.29135e-06
CAFS_CommonC_G_001412	endog	endonuclease G [Source:ZFIN;Acc:ZDB-GENE-050522-402]	1.12039	5.48224e-06
CAFS_CommonC_G_080367	vcp	valosin containing protein [Source:ZFIN;Acc:ZDB-GENE-030131-5408]	1.08451	5.61181e-06
CAFS_CommonC_G_089213	hmox2b	heme oxygenase 2b [Source:ZFIN;Acc:ZDB-GENE-091118-52]	1.11627	5.7182e-06
CAFS_CommonC_G_007523	#N/A	#N/A	1.78423	5.86121e-06
CAFS_CommonC_G_037677	clocka	clock circadian regulator a [Source:ZFIN;Acc:ZDB-GENE-990630-14]	2.42792	6.01088e-06
CAFS_CommonC_G_069648	lpin1	lipin 1 [Source:ZFIN;Acc:ZDB-GENE-080722-2]	1.41459	6.41484e-06
CAFS_CommonC_G_061286	#N/A	#N/A	1.61185	6.42341e-06
CAFS_CommonC_G_073376	ifrd2	interferon-related developmental regulator 2 [Source:ZFIN;Acc:ZDB-GENE-040801-140]	0.766653	6.42341e-06
CAFS_CommonC_G_068512	UTP14C	si:dkey-251i10.3 [Source:ZFIN;Acc:ZDB-GENE-060526-271]	0.861669	6.42613e-06
CAFS_CommonC_G_015127	mpdu1b	mannose-P-dolichol utilization defect 1b [Source:ZFIN;Acc:ZDB-GENE-040625-135]	1.22837	6.49791e-06
CAFS_CommonC_G_059323	pank1b	pantothenate kinase 1b [Source:ZFIN;Acc:ZDB-GENE-070209-259]	1.53031	6.64613e-06
CAFS_CommonC_G_091449	si:ch211-114c12.2	si:ch211-114c12.2 [Source:ZFIN;Acc:ZDB-GENE-030131-8522]	0.886135	6.67182e-06
CAFS_CommonC_G_082029	slc25a19	solute carrier family 25 (mitochondrial thiamine pyrophosphate carrier), member 19 [Source:ZFIN;Acc:ZDB-GENE-050417-292]	0.939547	6.74267e-06
CAFS_CommonC_G_053902	b4galt7	xylosylprotein beta 1,4-galactosyltransferase, polypeptide 7 (galactosyltransferase I) [Source:ZFIN;Acc:ZDB-GENE-040727-3]	1.08757	6.85743e-06
CAFS_CommonC_G_044067	sfxn1	sideroflexin 1 [Source:ZFIN;Acc:ZDB-GENE-040801-45]	1.5095	6.86486e-06
CAFS_CommonC_G_053649	nrp1b	neuropilin 1b [Source:ZFIN;Acc:ZDB-GENE-040611-1]	1.04415	6.92095e-06
CAFS_CommonC_G_031281	snapc3	small nuclear RNA activating complex, polypeptide 3 [Source:ZFIN;Acc:ZDB-GENE-040426-971]	1.2914	6.99149e-06
CAFS_CommonC_G_006569	dnajc5ga	DnaJ (Hsp40) homolog, subfamily C, member 5 gamma a [Source:ZFIN;Acc:ZDB-GENE-030131-1583]	1.20936	7.06775e-06
CAFS_CommonC_G_037886	laptm4b	lysosomal protein transmembrane 4 beta [Source:ZFIN;Acc:ZDB-GENE-030616-616]	0.831463	7.18309e-06
CAFS_CommonC_G_018825	grk4	G protein-coupled receptor kinase 4 [Source:ZFIN;Acc:ZDB-GENE-060929-1198]	1.74042	7.2372e-06
CAFS_CommonC_G_046571	ephb1	EPH receptor B1 [Source:ZFIN;Acc:ZDB-GENE-070912-219]	2.55278	7.27463e-06
CAFS_CommonC_G_068098	them4	thioesterase superfamily member 4 [Source:ZFIN;Acc:ZDB-GENE-070112-982]	1.48664	7.7273e-06
CAFS_CommonC_G_034591	tm9sf5	transmembrane 9 superfamily protein member 5 [Source:ZFIN;Acc:ZDB-GENE-101013-1]	1.32512	7.8274e-06
CAFS_CommonC_G_006169	zswim5	zinc finger, SWIM-type containing 5 [Source:ZFIN;Acc:ZDB-GENE-030925-30]	0.849921	7.95697e-06
CAFS_CommonC_G_052644	si:dkey-20d21.12	si:dkey-20d21.12 [Source:ZFIN;Acc:ZDB-GENE-081104-365]	1.46987	8.00221e-06
CAFS_CommonC_G_073230	cttnbp2	cortactin binding protein 2 [Source:ZFIN;Acc:ZDB-GENE-030131-8134]	0.89306	8.08638e-06
CAFS_CommonC_G_077721	ddx55	DEAD (Asp-Glu-Ala-Asp) box polypeptide 55 [Source:ZFIN;Acc:ZDB-GENE-021212-1]	0.969325	8.15695e-06
CAFS_CommonC_G_007127	pgp	phosphoglycolate phosphatase [Source:ZFIN;Acc:ZDB-GENE-030131-6240]	1.47964	8.42803e-06
CAFS_CommonC_G_025502	slc25a25b	solute carrier family 25 (mitochondrial carrier; phosphate carrier), member 25b [Source:ZFIN;Acc:ZDB-GENE-060526-340]	1.46034	8.44724e-06
CAFS_CommonC_G_070326	VASH1	vasohibin 1 [Source:NCBI gene;Acc:100001748]	1.30887	8.56723e-06
CAFS_CommonC_G_014725	ddx3xb	DEAD-box helicase 3 X-linked b [Source:ZFIN;Acc:ZDB-GENE-980526-150]	0.695237	8.85139e-06
CAFS_CommonC_G_015994	lrp8	low density lipoprotein receptor-related protein 8, apolipoprotein e receptor [Source:ZFIN;Acc:ZDB-GENE-050506-134]	1.40163	8.9052e-06
CAFS_CommonC_G_026097	psph	phosphoserine phosphatase [Source:ZFIN;Acc:ZDB-GENE-050809-127]	1.16078	8.9052e-06
CAFS_CommonC_G_067293	zhx2a	zinc fingers and homeoboxes 2a [Source:ZFIN;Acc:ZDB-GENE-031107-2]	0.690723	8.91593e-06
CAFS_CommonC_G_007742	CABZ01111496.1	E3 ubiquitin-protein ligase pellino homolog 2-like [Source:NCBI gene;Acc:100334245]	1.61733	9.08791e-06
CAFS_CommonC_G_066792	sema6e	sema domain, transmembrane domain (TM), and cytoplasmic domain, (semaphorin) 6E [Source:ZFIN;Acc:ZDB-GENE-040724-119]	0.812876	9.08814e-06
CAFS_CommonC_G_089806	ednraa	endothelin receptor type Aa [Source:ZFIN;Acc:ZDB-GENE-010906-2]	1.04765	9.21013e-06
CAFS_CommonC_G_069593	dhx32b	DEAH (Asp-Glu-Ala-His) box polypeptide 32b [Source:ZFIN;Acc:ZDB-GENE-130613-5]	1.30026	9.21188e-06
CAFS_CommonC_G_064965	ilvbl	ilvB (bacterial acetolactate synthase)-like [Source:ZFIN;Acc:ZDB-GENE-040426-1623]	1.23581	9.29399e-06
CAFS_CommonC_G_007980	CABZ01087514.1	peroxisomal membrane protein PMP34-like [Source:NCBI gene;Acc:566378]	0.971952	9.30313e-06
CAFS_CommonC_G_051280	nucb2a	nucleobindin 2a [Source:ZFIN;Acc:ZDB-GENE-030826-14]	0.757451	9.36476e-06
CAFS_CommonC_G_038888	vac14	vac14 homolog (S. cerevisiae) [Source:ZFIN;Acc:ZDB-GENE-040912-82]	1.11252	9.52151e-06
CAFS_CommonC_G_024449	rnf175	ring finger protein 175 [Source:ZFIN;Acc:ZDB-GENE-040426-1104]	0.755776	9.61627e-06
CAFS_CommonC_G_020376	mrpl57	mitochondrial ribosomal protein L57 [Source:ZFIN;Acc:ZDB-GENE-040426-1745]	0.970218	9.66648e-06
CAFS_CommonC_G_058573	snrpe	small nuclear ribonucleoprotein polypeptide E [Source:ZFIN;Acc:ZDB-GENE-040426-1112]	1.08395	9.74731e-06
CAFS_CommonC_G_032047	pqbp1	polyglutamine binding protein 1 [Source:ZFIN;Acc:ZDB-GENE-030616-158]	0.833998	9.78118e-06
CAFS_CommonC_G_039211	crot	carnitine O-octanoyltransferase [Source:ZFIN;Acc:ZDB-GENE-050522-35]	1.39318	9.97289e-06
CAFS_CommonC_G_040738	ntd5	ntl-dependent gene 5 [Source:ZFIN;Acc:ZDB-GENE-031030-7]	1.51754	9.98997e-06
CAFS_CommonC_G_079320	crcp	calcitonin gene-related peptide-receptor component protein [Source:ZFIN;Acc:ZDB-GENE-060825-150]	1.20205	1.01594e-05
CAFS_CommonC_G_081916	pcyt2	phosphate cytidylyltransferase 2, ethanolamine [Source:ZFIN;Acc:ZDB-GENE-041010-132]	1.01256	1.0171e-05
CAFS_CommonC_G_006939	tmem147	transmembrane protein 147 [Source:ZFIN;Acc:ZDB-GENE-040718-187]	1.09704	1.01845e-05
CAFS_CommonC_G_090997	prpf38a	pre-mRNA processing factor 38A [Source:ZFIN;Acc:ZDB-GENE-040801-225]	0.971728	1.03146e-05
CAFS_CommonC_G_069545	akap6	A kinase (PRKA) anchor protein 6 [Source:ZFIN;Acc:ZDB-GENE-120207-2]	1.70734	1.03385e-05
CAFS_CommonC_G_020431	acad9	acyl-CoA dehydrogenase family, member 9 [Source:ZFIN;Acc:ZDB-GENE-060616-196]	2.83908	1.03739e-05
CAFS_CommonC_G_057085	acads	acyl-CoA dehydrogenase short chain [Source:ZFIN;Acc:ZDB-GENE-040808-64]	1.05915	1.04111e-05
CAFS_CommonC_G_000588	CU927890.1	endoglin [Source:NCBI gene;Acc:101883074]	1.45325	1.04216e-05
CAFS_CommonC_G_078298	emc7	ER membrane protein complex subunit 7 [Source:ZFIN;Acc:ZDB-GENE-041001-170]	1.16631	1.04216e-05
CAFS_CommonC_G_038381	si:dkeyp-2e4.6	si:dkeyp-2e4.6 [Source:ZFIN;Acc:ZDB-GENE-061009-50]	3.68919	1.05174e-05
CAFS_CommonC_G_035656	slu7	SLU7 homolog, splicing factor [Source:ZFIN;Acc:ZDB-GENE-041114-62]	1.05551	1.06275e-05
CAFS_CommonC_G_028287	anp32e	acidic (leucine-rich) nuclear phosphoprotein 32 family, member E [Source:ZFIN;Acc:ZDB-GENE-040426-2448]	0.908773	1.06366e-05
CAFS_CommonC_G_078104	ttc13	tetratricopeptide repeat domain 13 [Source:ZFIN;Acc:ZDB-GENE-080722-25]	0.916893	1.06456e-05
CAFS_CommonC_G_068669	ube2q2	ubiquitin-conjugating enzyme E2Q family member 2 [Source:ZFIN;Acc:ZDB-GENE-040426-1919]	0.666144	1.07102e-05
CAFS_CommonC_G_032953	tmem47	transmembrane protein 47 [Source:ZFIN;Acc:ZDB-GENE-040426-2644]	0.9403	1.10143e-05
CAFS_CommonC_G_061287	#N/A	#N/A	2.30705	1.10538e-05
CAFS_CommonC_G_046729	gig2o	grass carp reovirus (GCRV)-induced gene 2o [Source:ZFIN;Acc:ZDB-GENE-130517-8]	1.64048	1.10629e-05
CAFS_CommonC_G_044499	CABZ01055347.1	carnitine O-palmitoyltransferase 1, liver isoform-like [Source:NCBI gene;Acc:100333227]	0.821322	1.13705e-05
CAFS_CommonC_G_060070	rmnd1	required for meiotic nuclear division 1 homolog [Source:ZFIN;Acc:ZDB-GENE-050522-21]	1.29581	1.15118e-05
CAFS_CommonC_G_064847	angptl4	angiopoietin-like 4 [Source:ZFIN;Acc:ZDB-GENE-041111-222]	1.59147	1.16737e-05
CAFS_CommonC_G_080309	si:ch211-251j10.3	si:ch211-251j10.3 [Source:ZFIN;Acc:ZDB-GENE-081105-110]	1.13912	1.18438e-05
CAFS_CommonC_G_018980	nifk	nucleolar protein interacting with the FHA domain of MKI67 [Source:ZFIN;Acc:ZDB-GENE-021231-4]	1.43598	1.18968e-05
CAFS_CommonC_G_058940	phospho2	phosphatase, orphan 2 [Source:ZFIN;Acc:ZDB-GENE-080204-104]	1.21864	1.19275e-05
CAFS_CommonC_G_009346	igic1s1	immunoglobulin light iota constant 1, s1 [Source:ZFIN;Acc:ZDB-GENE-051013-12]	2.33214	1.19351e-05
CAFS_CommonC_G_014360	lgalsla	lectin, galactoside-binding-like a [Source:ZFIN;Acc:ZDB-GENE-060616-24]	1.36485	1.20072e-05
CAFS_CommonC_G_086126	tfr1b	transferrin receptor 1b [Source:ZFIN;Acc:ZDB-GENE-041220-2]	1.19295	1.20262e-05
CAFS_CommonC_G_052967	si:dkey-20d21.12	si:dkey-20d21.12 [Source:ZFIN;Acc:ZDB-GENE-081104-365]	1.21212	1.20388e-05
CAFS_CommonC_G_085668	ddx49	DEAD (Asp-Glu-Ala-Asp) box polypeptide 49 [Source:ZFIN;Acc:ZDB-GENE-031030-3]	0.972664	1.24367e-05
CAFS_CommonC_G_023685	tbc1d12b	TBC1 domain family, member 12b [Source:ZFIN;Acc:ZDB-GENE-121214-108]	1.11381	1.24671e-05
CAFS_CommonC_G_047182	cep97	centrosomal protein 97 [Source:ZFIN;Acc:ZDB-GENE-031030-11]	0.947648	1.26507e-05
CAFS_CommonC_G_013032	thbs4a	thrombospondin 4a [Source:ZFIN;Acc:ZDB-GENE-080215-11]	1.0045	1.27729e-05
CAFS_CommonC_G_017754	sin3b	SIN3 transcription regulator family member B [Source:ZFIN;Acc:ZDB-GENE-030131-8264]	0.895452	1.28996e-05
CAFS_CommonC_G_073304	lrch2	leucine-rich repeats and calponin homology (CH) domain containing 2 [Source:ZFIN;Acc:ZDB-GENE-080114-1]	1.23127	1.2958e-05
CAFS_CommonC_G_009274	smyd4	SET and MYND domain containing 4 [Source:ZFIN;Acc:ZDB-GENE-060929-248]	2.61511	1.31741e-05
CAFS_CommonC_G_086832	dsn1	DSN1 homolog, MIS12 kinetochore complex component [Source:ZFIN;Acc:ZDB-GENE-170110-2]	2.35114	1.31833e-05
CAFS_CommonC_G_072437	si:ch211-14c7.2	si:ch211-14c7.2 [Source:ZFIN;Acc:ZDB-GENE-060503-856]	2.50419	1.31878e-05
CAFS_CommonC_G_045624	ilf2	interleukin enhancer binding factor 2 [Source:ZFIN;Acc:ZDB-GENE-040426-2345]	1.23773	1.32462e-05
CAFS_CommonC_G_069546	akap6	A kinase (PRKA) anchor protein 6 [Source:ZFIN;Acc:ZDB-GENE-120207-2]	1.68192	1.33204e-05
CAFS_CommonC_G_062858	stx5a	syntaxin 5A [Source:ZFIN;Acc:ZDB-GENE-040718-18]	1.04167	1.34939e-05
CAFS_CommonC_G_091005	aebp2	AE binding protein 2 [Source:ZFIN;Acc:ZDB-GENE-040426-2885]	0.821962	1.35294e-05
CAFS_CommonC_G_080423	ccdc61	coiled-coil domain containing 61 [Source:ZFIN;Acc:ZDB-GENE-060929-348]	1.2256	1.36595e-05
CAFS_CommonC_G_011386	dennd5b	DENN/MADD domain containing 5B [Source:ZFIN;Acc:ZDB-GENE-030131-2248]	0.68941	1.37258e-05
CAFS_CommonC_G_021505	FQ377603.1	0	2.88983	1.383e-05
CAFS_CommonC_G_059973	bicral	BRD4 interacting chromatin remodeling complex associated protein like [Source:ZFIN;Acc:ZDB-GENE-100716-3]	1.02074	1.3895e-05
CAFS_CommonC_G_084004	xrn2	5'-3' exoribonuclease 2 [Source:ZFIN;Acc:ZDB-GENE-040426-2874]	0.907835	1.44499e-05
CAFS_CommonC_G_070734	slc38a4	solute carrier family 38, member 4 [Source:ZFIN;Acc:ZDB-GENE-041010-14]	0.941281	1.46475e-05
CAFS_CommonC_G_083976	kctd17	potassium channel tetramerization domain containing 17 [Source:ZFIN;Acc:ZDB-GENE-130531-80]	1.08068	1.49945e-05
CAFS_CommonC_G_046095	si:dkey-28b4.8	si:dkey-28b4.8 [Source:ZFIN;Acc:ZDB-GENE-090501-2]	1.17322	1.52009e-05
CAFS_CommonC_G_007373	vrk1	VRK serine/threonine kinase 1 [Source:ZFIN;Acc:ZDB-GENE-040426-2709]	1.03046	1.53975e-05
CAFS_CommonC_G_018243	PAQR9	si:dkey-37f13.4 [Source:NCBI gene;Acc:101886606]	1.4894	1.5518e-05
CAFS_CommonC_G_070956	cipcb	CLOCK-interacting pacemaker b [Source:ZFIN;Acc:ZDB-GENE-091204-292]	1.31519	1.56854e-05
CAFS_CommonC_G_080510	slc3a2b	solute carrier family 3 (amino acid transporter heavy chain), member 2b [Source:ZFIN;Acc:ZDB-GENE-040122-2]	0.919239	1.57439e-05
CAFS_CommonC_G_016049	fbrs	fibrosin [Source:ZFIN;Acc:ZDB-GENE-111207-1]	0.588165	1.57856e-05
CAFS_CommonC_G_018612	si:ch73-250a16.5	si:ch73-250a16.5 [Source:ZFIN;Acc:ZDB-GENE-131121-255]	0.867215	1.60013e-05
CAFS_CommonC_G_044495	ywhaqb	tyrosine 3-monooxygenase/tryptophan 5-monooxygenase activation protein, theta polypeptide b [Source:ZFIN;Acc:ZDB-GENE-030131-7135]	0.958583	1.60213e-05
CAFS_CommonC_G_055018	nudt19	nudix (nucleoside diphosphate linked moiety X)-type motif 19 [Source:ZFIN;Acc:ZDB-GENE-081022-80]	0.778099	1.60605e-05
CAFS_CommonC_G_007050	slc37a1	solute carrier family 37 (glucose-6-phosphate transporter), member 1 [Source:ZFIN;Acc:ZDB-GENE-041114-151]	1.20988	1.61247e-05
CAFS_CommonC_G_024794	letm1	leucine zipper-EF-hand containing transmembrane protein 1 [Source:ZFIN;Acc:ZDB-GENE-050522-154]	1.84935	1.66795e-05
CAFS_CommonC_G_031581	dpm1	dolichyl-phosphate mannosyltransferase polypeptide 1, catalytic subunit [Source:ZFIN;Acc:ZDB-GENE-040801-115]	1.12527	1.67418e-05
CAFS_CommonC_G_086438	inpp5e	inositol polyphosphate-5-phosphatase E [Source:ZFIN;Acc:ZDB-GENE-050809-23]	1.49824	1.67873e-05
CAFS_CommonC_G_091849	krr1	KRR1, small subunit (SSU) processome component, homolog (yeast) [Source:ZFIN;Acc:ZDB-GENE-060623-10]	0.805288	1.69401e-05
CAFS_CommonC_G_057391	crebzf	CREB/ATF bZIP transcription factor [Source:ZFIN;Acc:ZDB-GENE-030131-8015]	1.01245	1.70412e-05
CAFS_CommonC_G_081939	mmp2	matrix metallopeptidase 2 [Source:ZFIN;Acc:ZDB-GENE-030131-9123]	0.826828	1.71031e-05
CAFS_CommonC_G_080863	BX323022.1	docking protein 2-like [Source:NCBI gene;Acc:101882881]	1.94895	1.73025e-05
CAFS_CommonC_G_054944	pou2f1b	POU class 2 homeobox 1b [Source:ZFIN;Acc:ZDB-GENE-030131-2422]	1.22335	1.73249e-05
CAFS_CommonC_G_075707	si:ch211-231f6.6	si:ch211-231f6.6 [Source:ZFIN;Acc:ZDB-GENE-141216-156]	1.21948	1.74932e-05
CAFS_CommonC_G_022419	me2	malic enzyme 2, NAD(+)-dependent, mitochondrial [Source:ZFIN;Acc:ZDB-GENE-040801-147]	0.669718	1.76844e-05
CAFS_CommonC_G_049455	crtap	cartilage associated protein [Source:ZFIN;Acc:ZDB-GENE-040426-2619]	0.966009	1.76844e-05
CAFS_CommonC_G_071690	edc4	enhancer of mRNA decapping 4 [Source:ZFIN;Acc:ZDB-GENE-030131-5032]	0.746124	1.79725e-05
CAFS_CommonC_G_028120	plk4	polo-like kinase 4 (Drosophila) [Source:ZFIN;Acc:ZDB-GENE-030619-14]	2.05708	1.79978e-05
CAFS_CommonC_G_088100	cpb1	carboxypeptidase B1 (tissue) [Source:ZFIN;Acc:ZDB-GENE-030131-1132]	1.41627	1.81783e-05
CAFS_CommonC_G_058132	elavl1b	ELAV like RNA binding protein 1b [Source:ZFIN;Acc:ZDB-GENE-000210-17]	0.873432	1.82903e-05
CAFS_CommonC_G_015548	cwc25	CWC25 spliceosome-associated protein homolog (S. cerevisiae) [Source:ZFIN;Acc:ZDB-GENE-040426-2817]	1.43749	1.83527e-05
CAFS_CommonC_G_026173	orc3	origin recognition complex, subunit 3 [Source:ZFIN;Acc:ZDB-GENE-030131-6247]	1.80147	1.83752e-05
CAFS_CommonC_G_011431	tfdp1a	transcription factor Dp-1, a [Source:ZFIN;Acc:ZDB-GENE-040426-2883]	0.904627	1.841e-05
CAFS_CommonC_G_068384	pnisr	PNN-interacting serine/arginine-rich protein [Source:ZFIN;Acc:ZDB-GENE-030131-362]	0.942475	1.84581e-05
CAFS_CommonC_G_031332	fads2	fatty acid desaturase 2 [Source:ZFIN;Acc:ZDB-GENE-011212-1]	1.15166	1.8724e-05
CAFS_CommonC_G_037411	jarid2a	jumonji, AT rich interactive domain 2a [Source:ZFIN;Acc:ZDB-GENE-061218-1]	1.56332	1.90594e-05
CAFS_CommonC_G_035039	tmed5	transmembrane p24 trafficking protein 5 [Source:ZFIN;Acc:ZDB-GENE-040426-1302]	0.892488	1.91574e-05
CAFS_CommonC_G_048077	cidec	cell death-inducing DFFA-like effector c [Source:ZFIN;Acc:ZDB-GENE-030131-4591]	1.6625	1.92559e-05
CAFS_CommonC_G_090357	slc17a9b	solute carrier family 17 (vesicular nucleotide transporter), member 9b [Source:ZFIN;Acc:ZDB-GENE-040718-380]	1.53791	1.92933e-05
CAFS_CommonC_G_058268	slc29a1b	solute carrier family 29 (equilibrative nucleoside transporter), member 1b [Source:ZFIN;Acc:ZDB-GENE-130415-4]	1.81756	1.96335e-05
CAFS_CommonC_G_024029	sppl2	signal peptide peptidase-like 2 [Source:ZFIN;Acc:ZDB-GENE-030131-4265]	0.927844	1.97825e-05
CAFS_CommonC_G_059096	nfe2l1b	nuclear factor, erythroid 2-like 1b [Source:ZFIN;Acc:ZDB-GENE-120319-2]	0.792681	1.9997e-05
CAFS_CommonC_G_075983	tomm40l	translocase of outer mitochondrial membrane 40 homolog, like [Source:ZFIN;Acc:ZDB-GENE-040426-2319]	1.48745	2.00126e-05
CAFS_CommonC_G_034517	ftr58	finTRIM family, member 58 [Source:ZFIN;Acc:ZDB-GENE-080219-44]	1.22276	2.00144e-05
CAFS_CommonC_G_026999	slc35e4	solute carrier family 35, member E4 [Source:ZFIN;Acc:ZDB-GENE-050417-407]	1.615	2.01507e-05
CAFS_CommonC_G_026343	corin	corin, serine peptidase [Source:ZFIN;Acc:ZDB-GENE-060224-3]	1.18425	2.06179e-05
CAFS_CommonC_G_028238	znf618	zinc finger protein 618 [Source:ZFIN;Acc:ZDB-GENE-030131-2063]	2.54855	2.06641e-05
CAFS_CommonC_G_008429	BX927333.1	CXADR like membrane protein [Source:NCBI gene;Acc:567179]	0.884569	2.09987e-05
CAFS_CommonC_G_059215	tbc1d12b	TBC1 domain family, member 12b [Source:ZFIN;Acc:ZDB-GENE-121214-108]	1.31525	2.10032e-05
CAFS_CommonC_G_012029	ppp1r26	protein phosphatase 1, regulatory subunit 26 [Source:ZFIN;Acc:ZDB-GENE-061103-607]	1.25048	2.16558e-05
CAFS_CommonC_G_073559	fam57ba	family with sequence similarity 57, member Ba [Source:ZFIN;Acc:ZDB-GENE-030131-2046]	0.925604	2.1663e-05
CAFS_CommonC_G_061037	slc24a3	solute carrier family 24 (sodium/potassium/calcium exchanger), member 3 [Source:ZFIN;Acc:ZDB-GENE-090312-67]	4.23541	2.21689e-05
CAFS_CommonC_G_002636	sec22a	SEC22 homolog A, vesicle trafficking protein [Source:ZFIN;Acc:ZDB-GENE-030131-3553]	1.1621	2.22725e-05
CAFS_CommonC_G_007072	zgc:152951	zgc:152951 [Source:ZFIN;Acc:ZDB-GENE-060929-416]	1.31674	2.23603e-05
CAFS_CommonC_G_028811	prpf19	pre-mRNA processing factor 19 [Source:ZFIN;Acc:ZDB-GENE-030131-263]	0.994959	2.24436e-05
CAFS_CommonC_G_043573	tpm1	tropomyosin 1 (alpha) [Source:ZFIN;Acc:ZDB-GENE-040426-854]	1.12577	2.24901e-05
CAFS_CommonC_G_027139	dcaf13	ddb1 and cul4 associated factor 13 [Source:ZFIN;Acc:ZDB-GENE-040426-703]	0.868759	2.25027e-05
CAFS_CommonC_G_021881	smim19	small integral membrane protein 19 [Source:ZFIN;Acc:ZDB-GENE-050913-125]	0.856665	2.27749e-05
CAFS_CommonC_G_064623	oxnad1	oxidoreductase NAD-binding domain containing 1 [Source:ZFIN;Acc:ZDB-GENE-060503-199]	1.14358	2.29913e-05
CAFS_CommonC_G_036102	ppp1r14bb	protein phosphatase 1, regulatory (inhibitor) subunit 14Bb [Source:ZFIN;Acc:ZDB-GENE-030616-595]	0.784567	2.34981e-05
CAFS_CommonC_G_019024	mef2d	myocyte enhancer factor 2d [Source:ZFIN;Acc:ZDB-GENE-990415-164]	0.739008	2.38499e-05
CAFS_CommonC_G_035344	tpmt.1	thiopurine S-methyltransferase, tandem duplicate 1 [Source:ZFIN;Acc:ZDB-GENE-050522-141]	1.32802	2.39265e-05
CAFS_CommonC_G_036560	enc3	ectodermal-neural cortex 3 [Source:ZFIN;Acc:ZDB-GENE-030131-5742]	1.89791	2.39417e-05
CAFS_CommonC_G_017187	ptges3b	prostaglandin E synthase 3b (cytosolic) [Source:ZFIN;Acc:ZDB-GENE-040625-144]	0.786195	2.45387e-05
CAFS_CommonC_G_080533	slc35a4	solute carrier family 35, member A4 [Source:ZFIN;Acc:ZDB-GENE-061103-595]	1.19214	2.46117e-05
CAFS_CommonC_G_062001	mrpl1	mitochondrial ribosomal protein L1 [Source:ZFIN;Acc:ZDB-GENE-060526-311]	0.920911	2.48162e-05
CAFS_CommonC_G_052623	edem3	ER degradation enhancer, mannosidase alpha-like 3 [Source:ZFIN;Acc:ZDB-GENE-070801-5]	0.724965	2.50411e-05
CAFS_CommonC_G_084319	rxfp1	relaxin family peptide receptor 1 [Source:ZFIN;Acc:ZDB-GENE-110125-1]	3.33124	2.50411e-05
CAFS_CommonC_G_020820	corin	corin, serine peptidase [Source:ZFIN;Acc:ZDB-GENE-060224-3]	1.02049	2.52536e-05
CAFS_CommonC_G_038095	crata	carnitine O-acetyltransferase a [Source:ZFIN;Acc:ZDB-GENE-040927-17]	0.668123	2.5292e-05
CAFS_CommonC_G_076123	rps6kb1a	ribosomal protein S6 kinase b, polypeptide 1a [Source:ZFIN;Acc:ZDB-GENE-091113-52]	2.11055	2.53052e-05
CAFS_CommonC_G_085478	zgc:172302	zgc:172302 [Source:ZFIN;Acc:ZDB-GENE-081205-5]	1.53553	2.5372e-05
CAFS_CommonC_G_021029	gmpr2	guanosine monophosphate reductase 2 [Source:ZFIN;Acc:ZDB-GENE-030131-1238]	0.686886	2.54837e-05
CAFS_CommonC_G_012777	haus6	HAUS augmin-like complex, subunit 6 [Source:ZFIN;Acc:ZDB-GENE-030131-5517]	1.37567	2.56748e-05
CAFS_CommonC_G_022756	tp53i11b	tumor protein p53 inducible protein 11b [Source:ZFIN;Acc:ZDB-GENE-030131-6328]	1.15118	2.59514e-05
CAFS_CommonC_G_005623	tpd52l2b	tpd52 like 2b [Source:ZFIN;Acc:ZDB-GENE-030131-822]	0.606865	2.64797e-05
CAFS_CommonC_G_012539	ndrg2	NDRG family member 2 [Source:ZFIN;Acc:ZDB-GENE-041212-15]	1.14626	2.64892e-05
CAFS_CommonC_G_056000	ephb1	EPH receptor B1 [Source:ZFIN;Acc:ZDB-GENE-070912-219]	1.49974	2.64892e-05
CAFS_CommonC_G_090874	gpn1	GPN-loop GTPase 1 [Source:ZFIN;Acc:ZDB-GENE-040801-154]	0.898444	2.67023e-05
CAFS_CommonC_G_044984	si:ch211-242b18.1	si:ch211-242b18.1 [Source:ZFIN;Acc:ZDB-GENE-030131-1518]	1.8971	2.67177e-05
CAFS_CommonC_G_001663	abca2	ATP-binding cassette, sub-family A (ABC1), member 2 [Source:ZFIN;Acc:ZDB-GENE-050517-1]	1.10979	2.68762e-05
CAFS_CommonC_G_020940	zgc:153157	zgc:153157 [Source:ZFIN;Acc:ZDB-GENE-060825-224]	1.3293	2.69713e-05
CAFS_CommonC_G_061070	abcg5	ATP-binding cassette, sub-family G (WHITE), member 5 [Source:ZFIN;Acc:ZDB-GENE-050517-40]	2.99112	2.71965e-05
CAFS_CommonC_G_080030	gdpd5b	glycerophosphodiester phosphodiesterase domain containing 5b [Source:ZFIN;Acc:ZDB-GENE-030131-6028]	0.592413	2.72701e-05
CAFS_CommonC_G_043606	wu:fc21g02	wu:fc21g02 [Source:ZFIN;Acc:ZDB-GENE-030131-2925]	1.53565	2.73181e-05
CAFS_CommonC_G_007408	mfap3l	microfibril associated protein 3 like [Source:ZFIN;Acc:ZDB-GENE-111229-2]	0.776056	2.73673e-05
CAFS_CommonC_G_058613	acad9	acyl-CoA dehydrogenase family, member 9 [Source:ZFIN;Acc:ZDB-GENE-060616-196]	0.665367	2.73763e-05
CAFS_CommonC_G_079768	ssbp1	single-stranded DNA binding protein 1 [Source:ZFIN;Acc:ZDB-GENE-050417-340]	1.06167	2.74947e-05
CAFS_CommonC_G_049231	opa1	optic atrophy 1 (autosomal dominant) [Source:ZFIN;Acc:ZDB-GENE-041114-7]	0.89082	2.76746e-05
CAFS_CommonC_G_040320	tecta	tectorin alpha [Source:ZFIN;Acc:ZDB-GENE-110411-120]	4.50109	2.79193e-05
CAFS_CommonC_G_029774	anxa13	annexin A13 [Source:ZFIN;Acc:ZDB-GENE-010406-1]	0.737901	2.81792e-05
CAFS_CommonC_G_084534	zgc:92664	zgc:92664 [Source:ZFIN;Acc:ZDB-GENE-040718-119]	1.09691	2.82035e-05
CAFS_CommonC_G_055983	rab9a	RAB9A, member RAS oncogene family [Source:ZFIN;Acc:ZDB-GENE-060825-293]	1.06288	2.84461e-05
CAFS_CommonC_G_029015	golt1bb	golgi transport 1Bb [Source:ZFIN;Acc:ZDB-GENE-050913-94]	1.30788	2.88349e-05
CAFS_CommonC_G_006573	ttc39b	tetratricopeptide repeat domain 39B [Source:ZFIN;Acc:ZDB-GENE-170303-3]	1.07177	2.89447e-05
CAFS_CommonC_G_047245	acot7	acyl-CoA thioesterase 7 [Source:ZFIN;Acc:ZDB-GENE-040912-42]	1.47377	2.92409e-05
CAFS_CommonC_G_054905	pgap2	post-GPI attachment to proteins 2 [Source:ZFIN;Acc:ZDB-GENE-050320-119]	0.606692	2.94736e-05
CAFS_CommonC_G_009493	usp42	ubiquitin specific peptidase 42 [Source:ZFIN;Acc:ZDB-GENE-030131-5739]	1.45285	2.96281e-05
CAFS_CommonC_G_035773	dnah3	dynein axonemal heavy chain 3 [Source:ZFIN;Acc:ZDB-GENE-091112-7]	1.05277	3.00079e-05
CAFS_CommonC_G_078097	ndufaf4	NADH:ubiquinone oxidoreductase complex assembly factor 4 [Source:ZFIN;Acc:ZDB-GENE-060810-114]	1.49646	3.00448e-05
CAFS_CommonC_G_064065	ctdsplb	CTD (carboxy-terminal domain, RNA polymerase II, polypeptide A) small phosphatase-like b [Source:ZFIN;Acc:ZDB-GENE-060929-488]	0.645371	3.01722e-05
CAFS_CommonC_G_007989	nudt5	nudix (nucleoside diphosphate linked moiety X)-type motif 5 [Source:ZFIN;Acc:ZDB-GENE-040625-63]	1.57205	3.03186e-05
CAFS_CommonC_G_015365	cisd1	CDGSH iron sulfur domain 1 [Source:ZFIN;Acc:ZDB-GENE-040426-1162]	0.79315	3.04455e-05
CAFS_CommonC_G_067590	srp54	signal recognition particle 54 [Source:ZFIN;Acc:ZDB-GENE-040426-818]	0.610261	3.04455e-05
CAFS_CommonC_G_078165	kif1b	kinesin family member 1B [Source:ZFIN;Acc:ZDB-GENE-030820-1]	1.04767	3.06506e-05
CAFS_CommonC_G_073473	scamp4	secretory carrier membrane protein 4 [Source:ZFIN;Acc:ZDB-GENE-050913-40]	0.894136	3.10475e-05
CAFS_CommonC_G_014078	dnm1l	dynamin 1-like [Source:ZFIN;Acc:ZDB-GENE-040426-1556]	0.874979	3.15183e-05
CAFS_CommonC_G_054662	lmtk2	lemur tyrosine kinase 2 [Source:ZFIN;Acc:ZDB-GENE-100812-11]	1.14574	3.16497e-05
CAFS_CommonC_G_088528	xylt2	xylosyltransferase II [Source:ZFIN;Acc:ZDB-GENE-081022-125]	0.752158	3.18897e-05
CAFS_CommonC_G_016178	trmt6	tRNA methyltransferase 6 [Source:ZFIN;Acc:ZDB-GENE-051120-141]	1.03076	3.1895e-05
CAFS_CommonC_G_017490	coro6	coronin 6 [Source:ZFIN;Acc:ZDB-GENE-040426-1202]	1.17089	3.1895e-05
CAFS_CommonC_G_011976	foxo1a	forkhead box O1 a [Source:ZFIN;Acc:ZDB-GENE-061013-59]	1.19242	3.20764e-05
CAFS_CommonC_G_005776	ptdss1a	phosphatidylserine synthase 1a [Source:ZFIN;Acc:ZDB-GENE-040426-837]	0.799054	3.2514e-05
CAFS_CommonC_G_053752	hmgb2a	high mobility group box 2a [Source:ZFIN;Acc:ZDB-GENE-051120-126]	0.922384	3.36924e-05
CAFS_CommonC_G_079285	eri1	exoribonuclease 1 [Source:ZFIN;Acc:ZDB-GENE-050522-39]	1.7123	3.38939e-05
CAFS_CommonC_G_091583	ptbp1b	polypyrimidine tract binding protein 1b [Source:ZFIN;Acc:ZDB-GENE-030131-9796]	0.79473	3.42356e-05
CAFS_CommonC_G_082863	si:dkeyp-27c8.2	si:dkeyp-27c8.2 [Source:ZFIN;Acc:ZDB-GENE-090311-51]	1.532	3.42818e-05
CAFS_CommonC_G_018093	slmapb	sarcolemma associated protein b [Source:ZFIN;Acc:ZDB-GENE-040426-809]	0.8892	3.47297e-05
CAFS_CommonC_G_047432	tia1l	cytotoxic granule-associated RNA binding protein 1, like [Source:ZFIN;Acc:ZDB-GENE-030131-2167]	1.13873	3.50505e-05
CAFS_CommonC_G_025732	slc25a32b	solute carrier family 25 (mitochondrial folate carrier), member 32b [Source:ZFIN;Acc:ZDB-GENE-050306-39]	1.04167	3.52539e-05
CAFS_CommonC_G_068771	snx27b	sorting nexin family member 27b [Source:ZFIN;Acc:ZDB-GENE-040426-1529]	0.846077	3.55336e-05
CAFS_CommonC_G_089121	exosc9	exosome component 9 [Source:ZFIN;Acc:ZDB-GENE-041010-180]	1.21411	3.57992e-05
CAFS_CommonC_G_055695	edil3b	EGF-like repeats and discoidin I-like domains 3b [Source:ZFIN;Acc:ZDB-GENE-090312-42]	1.30235	3.63028e-05
CAFS_CommonC_G_077400	ebna1bp2	EBNA1 binding protein 2 [Source:ZFIN;Acc:ZDB-GENE-030131-6989]	0.816086	3.77044e-05
CAFS_CommonC_G_015515	klhl24a	kelch-like family member 24a [Source:ZFIN;Acc:ZDB-GENE-061013-572]	0.986465	3.77318e-05
CAFS_CommonC_G_046586	ficd	FIC domain containing [Source:ZFIN;Acc:ZDB-GENE-030131-6588]	1.62638	3.80421e-05
CAFS_CommonC_G_043908	si:dkey-93h22.8	si:dkey-93h22.8 [Source:ZFIN;Acc:ZDB-GENE-041008-203]	1.33262	3.82373e-05
CAFS_CommonC_G_063374	cmpk2	cytidine monophosphate (UMP-CMP) kinase 2, mitochondrial [Source:ZFIN;Acc:ZDB-GENE-040724-24]	1.89484	3.87546e-05
CAFS_CommonC_G_076893	si:ch73-338a16.3	si:ch73-338a16.3 [Source:ZFIN;Acc:ZDB-GENE-120215-227]	1.28397	3.87766e-05
CAFS_CommonC_G_004086	slc8a1a	solute carrier family 8 (sodium/calcium exchanger), member 1a [Source:ZFIN;Acc:ZDB-GENE-050809-1]	0.677698	3.95132e-05
CAFS_CommonC_G_045704	stk38b	serine/threonine kinase 38b [Source:ZFIN;Acc:ZDB-GENE-081031-2]	1.0706	3.95132e-05
CAFS_CommonC_G_068106	nop2	NOP2 nucleolar protein homolog (yeast) [Source:ZFIN;Acc:ZDB-GENE-050309-7]	1.38451	4.13861e-05
CAFS_CommonC_G_048257	nipa2	NIPA magnesium transporter 2 [Source:ZFIN;Acc:ZDB-GENE-040426-2134]	1.05897	4.19615e-05
CAFS_CommonC_G_005892	ddx19	DEAD/H (Asp-Glu-Ala-Asp/His) box polypeptide 19 (DBP5 homolog, yeast) [Source:ZFIN;Acc:ZDB-GENE-020419-30]	1.22101	4.22872e-05
CAFS_CommonC_G_058249	mrto4	MRT4 homolog, ribosome maturation factor [Source:ZFIN;Acc:ZDB-GENE-050417-142]	0.980962	4.24039e-05
CAFS_CommonC_G_057854	znrd1	zinc ribbon domain containing 1 [Source:ZFIN;Acc:ZDB-GENE-050320-131]	1.14696	4.31254e-05
CAFS_CommonC_G_056491	cdadc1	cytidine and dCMP deaminase domain containing 1 [Source:ZFIN;Acc:ZDB-GENE-041114-163]	0.885669	4.39109e-05
CAFS_CommonC_G_003911	slc38a2	solute carrier family 38, member 2 [Source:ZFIN;Acc:ZDB-GENE-030131-9659]	1.49716	4.41016e-05
CAFS_CommonC_G_054321	map3k8	mitogen-activated protein kinase kinase kinase 8 [Source:ZFIN;Acc:ZDB-GENE-100316-8]	1.46713	4.43533e-05
CAFS_CommonC_G_013897	manf	mesencephalic astrocyte-derived neurotrophic factor [Source:ZFIN;Acc:ZDB-GENE-060929-640]	0.936819	4.5104e-05
CAFS_CommonC_G_088080	mrpl39	mitochondrial ribosomal protein L39 [Source:ZFIN;Acc:ZDB-GENE-030131-6520]	1.22093	4.54438e-05
CAFS_CommonC_G_029037	slc3a2b	solute carrier family 3 (amino acid transporter heavy chain), member 2b [Source:ZFIN;Acc:ZDB-GENE-040122-2]	1.05593	4.57601e-05
CAFS_CommonC_G_028066	twf1b	twinfilin actin-binding protein 1b [Source:ZFIN;Acc:ZDB-GENE-040711-3]	2.12384	4.63873e-05
CAFS_CommonC_G_068255	lipeb	lipase, hormone-sensitive b [Source:ZFIN;Acc:ZDB-GENE-100921-71]	0.857	4.69779e-05
CAFS_CommonC_G_059187	ccdc85a	coiled-coil domain containing 85A [Source:ZFIN;Acc:ZDB-GENE-080220-55]	1.70029	4.72227e-05
CAFS_CommonC_G_089977	slc35e3	solute carrier family 35, member E3 [Source:ZFIN;Acc:ZDB-GENE-041210-186]	1.41476	4.7317e-05
CAFS_CommonC_G_040346	rab14	RAB14, member RAS oncogene family [Source:ZFIN;Acc:ZDB-GENE-030826-20]	0.645706	4.74542e-05
CAFS_CommonC_G_089079	kri1	KRI1 homolog [Source:ZFIN;Acc:ZDB-GENE-040915-3]	1.7795	4.76264e-05
CAFS_CommonC_G_002189	si:ch73-27e22.1	si:ch73-27e22.1 [Source:ZFIN;Acc:ZDB-GENE-081031-107]	1.74865	4.81131e-05
CAFS_CommonC_G_021889	mcts1	malignant T cell amplified sequence 1 [Source:ZFIN;Acc:ZDB-GENE-040426-957]	0.81187	4.83321e-05
CAFS_CommonC_G_073714	cntn2	contactin 2 [Source:ZFIN;Acc:ZDB-GENE-990630-12]	0.758046	4.84251e-05
CAFS_CommonC_G_089216	rpp14	ribonuclease P/MRP 14 subunit [Source:ZFIN;Acc:ZDB-GENE-050522-182]	1.0444	4.88566e-05
CAFS_CommonC_G_050361	si:dkey-7n6.2	si:dkey-7n6.2 [Source:ZFIN;Acc:ZDB-GENE-091204-262]	1.62726	4.90868e-05
CAFS_CommonC_G_069950	snx27b	sorting nexin family member 27b [Source:ZFIN;Acc:ZDB-GENE-040426-1529]	1.21336	4.93365e-05
CAFS_CommonC_G_090010	recql	RecQ helicase-like [Source:ZFIN;Acc:ZDB-GENE-050809-134]	1.61364	4.99372e-05
CAFS_CommonC_G_037471	zgc:114200	zgc:114200 [Source:ZFIN;Acc:ZDB-GENE-050913-96]	0.975306	5.00506e-05
CAFS_CommonC_G_000155	cnih1	cornichon family AMPA receptor auxiliary protein 1 [Source:ZFIN;Acc:ZDB-GENE-040426-1944]	0.942804	5.00602e-05
CAFS_CommonC_G_016503	map3k19	mitogen-activated protein kinase kinase kinase 19 [Source:ZFIN;Acc:ZDB-GENE-081104-140]	4.1987	5.00878e-05
CAFS_CommonC_G_019953	rrs1	RRS1 ribosome biogenesis regulator homolog (S. cerevisiae) [Source:ZFIN;Acc:ZDB-GENE-030131-9345]	1.34639	5.0319e-05
CAFS_CommonC_G_001168	msna	moesin a [Source:ZFIN;Acc:ZDB-GENE-021211-2]	0.825141	5.05282e-05
CAFS_CommonC_G_045506	tomm34	translocase of outer mitochondrial membrane 34 [Source:ZFIN;Acc:ZDB-GENE-030131-2081]	1.22061	5.06612e-05
CAFS_CommonC_G_049276	sesn1	sestrin 1 [Source:ZFIN;Acc:ZDB-GENE-040718-408]	1.79446	5.07247e-05
CAFS_CommonC_G_026800	ptpa	protein phosphatase 2 phosphatase activator [Source:ZFIN;Acc:ZDB-GENE-040801-11]	1.62877	5.10999e-05
CAFS_CommonC_G_087942	xrcc1	X-ray repair complementing defective repair in Chinese hamster cells 1 [Source:ZFIN;Acc:ZDB-GENE-040822-30]	1.14025	5.15214e-05
CAFS_CommonC_G_017760	sin3b	SIN3 transcription regulator family member B [Source:ZFIN;Acc:ZDB-GENE-030131-8264]	0.735083	5.22461e-05
CAFS_CommonC_G_066938	cog2	component of oligomeric golgi complex 2 [Source:ZFIN;Acc:ZDB-GENE-040426-2671]	0.902597	5.26637e-05
CAFS_CommonC_G_040797	mettl17	methyltransferase like 17 [Source:ZFIN;Acc:ZDB-GENE-031118-203]	1.45744	5.38949e-05
CAFS_CommonC_G_002066	trdn	triadin [Source:ZFIN;Acc:ZDB-GENE-041014-193]	1.58997	5.43893e-05
CAFS_CommonC_G_058747	rbms2a	RNA binding motif, single stranded interacting protein 2a [Source:ZFIN;Acc:ZDB-GENE-030912-2]	1.25578	5.48329e-05
CAFS_CommonC_G_065655	ldlrad4a	low density lipoprotein receptor class A domain containing 4a [Source:ZFIN;Acc:ZDB-GENE-060503-850]	0.607332	5.53298e-05
CAFS_CommonC_G_080411	ccdc61	coiled-coil domain containing 61 [Source:ZFIN;Acc:ZDB-GENE-060929-348]	1.28782	5.62228e-05
CAFS_CommonC_G_017852	chka	choline kinase alpha [Source:ZFIN;Acc:ZDB-GENE-050208-149]	1.65793	5.64356e-05
CAFS_CommonC_G_036882	hadhab	hydroxyacyl-CoA dehydrogenase trifunctional multienzyme complex subunit alpha b [Source:ZFIN;Acc:ZDB-GENE-041111-204]	0.686532	5.69238e-05
CAFS_CommonC_G_016434	tardbp	TAR DNA binding protein [Source:ZFIN;Acc:ZDB-GENE-030131-3777]	0.720525	5.74847e-05
CAFS_CommonC_G_074733	tmem41b	transmembrane protein 41B [Source:ZFIN;Acc:ZDB-GENE-061215-138]	1.98931	5.8585e-05
CAFS_CommonC_G_003628	shank1	SH3 and multiple ankyrin repeat domains 1 [Source:ZFIN;Acc:ZDB-GENE-130530-691]	1.39091	5.92333e-05
CAFS_CommonC_G_088033	pmepa1	prostate transmembrane protein, androgen induced 1 [Source:ZFIN;Acc:ZDB-GENE-040718-320]	0.654455	5.93627e-05
CAFS_CommonC_G_075872	lypla2	lysophospholipase II [Source:ZFIN;Acc:ZDB-GENE-040426-1715]	0.66244	5.95757e-05
CAFS_CommonC_G_010736	nfyba	nuclear transcription factor Y, beta a [Source:ZFIN;Acc:ZDB-GENE-050417-13]	0.718903	5.97937e-05
CAFS_CommonC_G_047311	surf6	surfeit 6 [Source:ZFIN;Acc:ZDB-GENE-040426-1333]	1.44085	5.97937e-05
CAFS_CommonC_G_059944	fbxo11a	F-box protein 11a [Source:ZFIN;Acc:ZDB-GENE-061103-70]	0.840252	5.98094e-05
CAFS_CommonC_G_028979	uchl3	ubiquitin carboxyl-terminal esterase L3 (ubiquitin thiolesterase) [Source:ZFIN;Acc:ZDB-GENE-050522-158]	0.827155	6.03323e-05
CAFS_CommonC_G_066903	rabgef1l	RAB guanine nucleotide exchange factor (GEF) 1, like [Source:ZFIN;Acc:ZDB-GENE-040426-813]	1.2172	6.03527e-05
CAFS_CommonC_G_043364	si:ch211-217k17.7	si:ch211-217k17.7 [Source:ZFIN;Acc:ZDB-GENE-061009-11]	0.819397	6.08776e-05
CAFS_CommonC_G_078146	zcchc14	zinc finger, CCHC domain containing 14 [Source:ZFIN;Acc:ZDB-GENE-060503-319]	0.592216	6.1957e-05
CAFS_CommonC_G_019057	plpp2a	phospholipid phosphatase 2a [Source:ZFIN;Acc:ZDB-GENE-140703-2]	1.28014	6.25968e-05
CAFS_CommonC_G_090070	trmu	tRNA 5-methylaminomethyl-2-thiouridylate methyltransferase [Source:ZFIN;Acc:ZDB-GENE-050522-540]	1.21478	6.25968e-05
CAFS_CommonC_G_064075	rcn1	reticulocalbin 1, EF-hand calcium binding domain [Source:ZFIN;Acc:ZDB-GENE-080225-33]	1.81127	6.3672e-05
CAFS_CommonC_G_091441	atad1a	ATPase family, AAA domain containing 1a [Source:ZFIN;Acc:ZDB-GENE-030616-593]	0.924986	6.3672e-05
CAFS_CommonC_G_004592	psmd14	proteasome 26S subunit, non-ATPase 14 [Source:ZFIN;Acc:ZDB-GENE-070410-56]	0.920534	6.38791e-05
CAFS_CommonC_G_044214	tmem106bb	transmembrane protein 106Bb [Source:ZFIN;Acc:ZDB-GENE-050913-37]	0.721159	6.47592e-05
CAFS_CommonC_G_066893	agpat2	1-acylglycerol-3-phosphate O-acyltransferase 2 (lysophosphatidic acid acyltransferase, beta) [Source:ZFIN;Acc:ZDB-GENE-061103-541]	1.05915	6.53499e-05
CAFS_CommonC_G_038857	cdc34b	cell division cycle 34 homolog (S. cerevisiae) b [Source:ZFIN;Acc:ZDB-GENE-040718-439]	0.920498	6.64574e-05
CAFS_CommonC_G_018507	slc35c1	solute carrier family 35 (GDP-fucose transporter), member C1 [Source:ZFIN;Acc:ZDB-GENE-041212-11]	1.02537	6.69017e-05
CAFS_CommonC_G_008396	eif5b	eukaryotic translation initiation factor 5B [Source:ZFIN;Acc:ZDB-GENE-050208-20]	0.644977	6.71947e-05
CAFS_CommonC_G_033219	ilf2	interleukin enhancer binding factor 2 [Source:ZFIN;Acc:ZDB-GENE-040426-2345]	1.20851	6.71947e-05
CAFS_CommonC_G_080901	nr1d4a	nuclear receptor subfamily 1, group D, member 4a [Source:ZFIN;Acc:ZDB-GENE-080403-5]	2.09456	6.72047e-05
CAFS_CommonC_G_008977	nmd3	NMD3 ribosome export adaptor [Source:ZFIN;Acc:ZDB-GENE-050320-149]	0.959525	6.80515e-05
CAFS_CommonC_G_076575	dcun1d4	DCN1, defective in cullin neddylation 1, domain containing 4 (S. cerevisiae) [Source:ZFIN;Acc:ZDB-GENE-041014-248]	1.02613	6.81605e-05
CAFS_CommonC_G_033835	pctp	phosphatidylcholine transfer protein [Source:ZFIN;Acc:ZDB-GENE-081022-182]	0.775609	6.83907e-05
CAFS_CommonC_G_067295	ddx61	DEAD (Asp-Glu-Ala-Asp) box helicase 61 [Source:ZFIN;Acc:ZDB-GENE-030131-6611]	1.203	6.84253e-05
CAFS_CommonC_G_015240	mettl16	methyltransferase like 16 [Source:ZFIN;Acc:ZDB-GENE-040801-130]	1.05132	6.87428e-05
CAFS_CommonC_G_084979	rnf4	ring finger protein 4 [Source:ZFIN;Acc:ZDB-GENE-041008-246]	1.12774	6.87475e-05
CAFS_CommonC_G_050362	tlnrd1	talin rod domain containing 1 [Source:ZFIN;Acc:ZDB-GENE-130103-2]	0.608349	6.88402e-05
CAFS_CommonC_G_083616	slc17a9b	solute carrier family 17 (vesicular nucleotide transporter), member 9b [Source:ZFIN;Acc:ZDB-GENE-040718-380]	1.61414	6.88402e-05
CAFS_CommonC_G_068690	acsl3b	acyl-CoA synthetase long chain family member 3b [Source:ZFIN;Acc:ZDB-GENE-030131-492]	1.01872	6.98352e-05
CAFS_CommonC_G_053963	ralba	v-ral simian leukemia viral oncogene homolog Ba (ras related) [Source:ZFIN;Acc:ZDB-GENE-040801-267]	0.600893	7.0428e-05
CAFS_CommonC_G_064812	igic1s1	immunoglobulin light iota constant 1, s1 [Source:ZFIN;Acc:ZDB-GENE-051013-12]	1.62387	7.08575e-05
CAFS_CommonC_G_049178	psma6a	proteasome subunit alpha 6a [Source:ZFIN;Acc:ZDB-GENE-020326-1]	1.18716	7.1183e-05
CAFS_CommonC_G_017420	uba3	ubiquitin-like modifier activating enzyme 3 [Source:ZFIN;Acc:ZDB-GENE-040426-2825]	1.45558	7.1203e-05
CAFS_CommonC_G_011403	angptl4	angiopoietin-like 4 [Source:ZFIN;Acc:ZDB-GENE-041111-222]	1.22334	7.23446e-05
CAFS_CommonC_G_030274	si:ch211-63p21.1	si:ch211-63p21.1 [Source:ZFIN;Acc:ZDB-GENE-141216-443]	0.909984	7.24143e-05
CAFS_CommonC_G_090794	nfe2l1b	nuclear factor, erythroid 2-like 1b [Source:ZFIN;Acc:ZDB-GENE-120319-2]	0.87116	7.28318e-05
CAFS_CommonC_G_000069	enpp1	ectonucleotide pyrophosphatase/phosphodiesterase 1 [Source:ZFIN;Acc:ZDB-GENE-040724-172]	1.41165	7.3086e-05
CAFS_CommonC_G_013480	grpel2	GrpE-like 2, mitochondrial [Source:ZFIN;Acc:ZDB-GENE-091204-188]	0.952604	7.46989e-05
CAFS_CommonC_G_015376	slc37a1	solute carrier family 37 (glucose-6-phosphate transporter), member 1 [Source:ZFIN;Acc:ZDB-GENE-041114-151]	0.901638	7.46989e-05
CAFS_CommonC_G_030458	sat1b	spermidine/spermine N1-acetyltransferase 1b [Source:ZFIN;Acc:ZDB-GENE-041001-39]	1.75842	7.54849e-05
CAFS_CommonC_G_016222	mrpl18	mitochondrial ribosomal protein L18 [Source:ZFIN;Acc:ZDB-GENE-061013-632]	1.40287	7.58205e-05
CAFS_CommonC_G_056133	casp3a	caspase 3, apoptosis-related cysteine peptidase a [Source:ZFIN;Acc:ZDB-GENE-011210-1]	0.647879	7.61628e-05
CAFS_CommonC_G_009829	psma6a	proteasome subunit alpha 6a [Source:ZFIN;Acc:ZDB-GENE-020326-1]	0.868109	7.67723e-05
CAFS_CommonC_G_002705	brpf3a	bromodomain and PHD finger containing, 3a [Source:ZFIN;Acc:ZDB-GENE-130530-730]	0.907557	7.71754e-05
CAFS_CommonC_G_005203	add3b	adducin 3 (gamma) b [Source:ZFIN;Acc:ZDB-GENE-080718-6]	0.765179	7.74752e-05
CAFS_CommonC_G_086754	flii	flightless I actin binding protein [Source:ZFIN;Acc:ZDB-GENE-071212-3]	0.862067	7.749e-05
CAFS_CommonC_G_001513	creg2	cellular repressor of E1A-stimulated genes 2 [Source:ZFIN;Acc:ZDB-GENE-041114-173]	0.870035	7.75258e-05
CAFS_CommonC_G_075439	nsmce2	NSE2 (MMS21) homolog, SMC5-SMC6 complex SUMO ligase [Source:ZFIN;Acc:ZDB-GENE-081022-128]	0.900884	7.79884e-05
CAFS_CommonC_G_076799	prkag1	protein kinase, AMP-activated, gamma 1 non-catalytic subunit [Source:ZFIN;Acc:ZDB-GENE-040426-2188]	0.905351	7.79884e-05
CAFS_CommonC_G_064082	gtf2f2a	general transcription factor IIF, polypeptide 2a [Source:ZFIN;Acc:ZDB-GENE-040625-131]	1.62824	7.8689e-05
CAFS_CommonC_G_081779	uchl5	ubiquitin carboxyl-terminal hydrolase L5 [Source:ZFIN;Acc:ZDB-GENE-040426-2051]	0.87211	7.93555e-05
CAFS_CommonC_G_042129	epm2a	epilepsy, progressive myoclonus type 2A, Lafora disease (laforin) [Source:ZFIN;Acc:ZDB-GENE-100922-143]	2.88695	7.95976e-05
CAFS_CommonC_G_052615	nmd3	NMD3 ribosome export adaptor [Source:ZFIN;Acc:ZDB-GENE-050320-149]	0.942291	7.98701e-05
CAFS_CommonC_G_024509	txndc12	thioredoxin domain containing 12 (endoplasmic reticulum) [Source:ZFIN;Acc:ZDB-GENE-050522-497]	1.02247	8.23337e-05
CAFS_CommonC_G_063333	fgd1	FYVE, RhoGEF and PH domain containing 1 [Source:ZFIN;Acc:ZDB-GENE-081104-33]	1.19084	8.29494e-05
CAFS_CommonC_G_062085	nkrf	NFKB repressing factor [Source:ZFIN;Acc:ZDB-GENE-030616-73]	0.883395	8.33869e-05
CAFS_CommonC_G_001669	dph7	diphthamide biosynthesis 7 [Source:ZFIN;Acc:ZDB-GENE-070410-57]	0.807542	8.36411e-05
CAFS_CommonC_G_073330	chd2	chromodomain helicase DNA binding protein 2 [Source:ZFIN;Acc:ZDB-GENE-050419-256]	1.11919	8.37557e-05
CAFS_CommonC_G_067069	brd9	bromodomain containing 9 [Source:ZFIN;Acc:ZDB-GENE-060502-1]	0.876651	8.38296e-05
CAFS_CommonC_G_088194	cpt1ab	carnitine palmitoyltransferase 1Ab (liver) [Source:ZFIN;Acc:ZDB-GENE-030131-3250]	0.854172	8.41714e-05
CAFS_CommonC_G_067087	UBLCP1	ubiquitin-like domain-containing CTD phosphatase 1 [Source:NCBI gene;Acc:103910001]	1.54417	8.47017e-05
CAFS_CommonC_G_016574	trmt1	tRNA methyltransferase 1 [Source:ZFIN;Acc:ZDB-GENE-060810-40]	0.785547	8.47808e-05
CAFS_CommonC_G_083633	ppp4r2a	protein phosphatase 4, regulatory subunit 2a [Source:ZFIN;Acc:ZDB-GENE-030131-4922]	0.788097	8.51621e-05
CAFS_CommonC_G_058605	ube2na	ubiquitin-conjugating enzyme E2Na [Source:ZFIN;Acc:ZDB-GENE-040426-2873]	0.725744	8.5244e-05
CAFS_CommonC_G_049900	dapk2a	death-associated protein kinase 2a [Source:ZFIN;Acc:ZDB-GENE-080402-8]	1.77979	8.57207e-05
CAFS_CommonC_G_068375	me1	malic enzyme 1, NADP(+)-dependent, cytosolic [Source:ZFIN;Acc:ZDB-GENE-061013-438]	1.05432	8.73969e-05
CAFS_CommonC_G_014679	cndp2	carnosine dipeptidase 2 [Source:ZFIN;Acc:ZDB-GENE-030131-5499]	1.25156	8.7448e-05
CAFS_CommonC_G_030877	tssc4	tumor suppressing subtransferable candidate 4 [Source:ZFIN;Acc:ZDB-GENE-060825-263]	0.976109	8.79604e-05
CAFS_CommonC_G_043605	wu:fc21g02	wu:fc21g02 [Source:ZFIN;Acc:ZDB-GENE-030131-2925]	1.59527	8.81313e-05
CAFS_CommonC_G_040717	larp4ab	La ribonucleoprotein domain family, member 4Ab [Source:ZFIN;Acc:ZDB-GENE-100729-2]	0.796031	8.9063e-05
CAFS_CommonC_G_007036	idh3a	isocitrate dehydrogenase 3 (NAD+) alpha [Source:ZFIN;Acc:ZDB-GENE-040426-1007]	1.13865	8.91683e-05
CAFS_CommonC_G_058509	phf20a	PHD finger protein 20, a [Source:ZFIN;Acc:ZDB-GENE-070912-270]	1.93386	8.9352e-05
CAFS_CommonC_G_066944	cog2	component of oligomeric golgi complex 2 [Source:ZFIN;Acc:ZDB-GENE-040426-2671]	0.984254	8.9352e-05
CAFS_CommonC_G_023342	fam102bb	family with sequence similarity 102, member B, b [Source:ZFIN;Acc:ZDB-GENE-041014-330]	1.33759	9.04868e-05
CAFS_CommonC_G_059969	si:ch73-127m5.2	si:ch73-127m5.2 [Source:ZFIN;Acc:ZDB-GENE-030131-1052]	0.835229	9.04868e-05
CAFS_CommonC_G_048503	stk3	serine/threonine kinase 3 (STE20 homolog, yeast) [Source:ZFIN;Acc:ZDB-GENE-030131-2845]	0.786296	9.12536e-05
CAFS_CommonC_G_046792	pisd	phosphatidylserine decarboxylase [Source:ZFIN;Acc:ZDB-GENE-061215-46]	0.790731	9.14371e-05
CAFS_CommonC_G_073637	ugt5f1	UDP glucuronosyltransferase 5 family, polypeptide F1 [Source:ZFIN;Acc:ZDB-GENE-100406-6]	1.12238	9.18156e-05
CAFS_CommonC_G_045679	etaa1	ETAA1, ATR kinase activator [Source:ZFIN;Acc:ZDB-GENE-080204-12]	2.52672	9.21578e-05
CAFS_CommonC_G_029682	aftphb	aftiphilin b [Source:ZFIN;Acc:ZDB-GENE-060503-388]	1.74911	9.37073e-05
CAFS_CommonC_G_083223	zgc:193690	zgc:193690 [Source:ZFIN;Acc:ZDB-GENE-080721-12]	2.13506	9.38461e-05
CAFS_CommonC_G_063995	lin9	lin-9 DREAM MuvB core complex component [Source:ZFIN;Acc:ZDB-GENE-030131-1747]	1.05429	9.44083e-05
CAFS_CommonC_G_075706	zgc:112185	zgc:112185 [Source:ZFIN;Acc:ZDB-GENE-050320-14]	1.11144	9.50464e-05
CAFS_CommonC_G_081198	exosc3	exosome component 3 [Source:ZFIN;Acc:ZDB-GENE-050706-140]	1.43563	9.50464e-05
CAFS_CommonC_G_012847	sec63	SEC63 homolog, protein translocation regulator [Source:ZFIN;Acc:ZDB-GENE-040718-328]	1.03802	9.615e-05
CAFS_CommonC_G_077700	rab8a	RAB8A, member RAS oncogene family [Source:ZFIN;Acc:ZDB-GENE-070424-36]	1.10354	9.63582e-05
CAFS_CommonC_G_084130	cyb5a	cytochrome b5 type A (microsomal) [Source:ZFIN;Acc:ZDB-GENE-040426-2148]	0.920239	9.63582e-05
CAFS_CommonC_G_027633	xylt1	xylosyltransferase I [Source:ZFIN;Acc:ZDB-GENE-111017-2]	1.19526	9.64323e-05
CAFS_CommonC_G_061959	si:ch211-212g7.6	si:ch211-212g7.6 [Source:ZFIN;Acc:ZDB-GENE-030131-4695]	0.780632	9.64323e-05
CAFS_CommonC_G_043922	pdzrn3a	PDZ domain containing RING finger 3a [Source:ZFIN;Acc:ZDB-GENE-090313-307]	1.24278	9.70305e-05
CAFS_CommonC_G_069558	si:dkey-190l8.2	si:dkey-190l8.2 [Source:ZFIN;Acc:ZDB-GENE-030131-9103]	3.16995	9.71146e-05
CAFS_CommonC_G_062898	mtx2	metaxin 2 [Source:ZFIN;Acc:ZDB-GENE-021210-2]	0.742664	9.96551e-05
CAFS_CommonC_G_025119	oga	O-GlcNAcase [Source:ZFIN;Acc:ZDB-GENE-030131-3208]	0.936129	9.99163e-05
CAFS_CommonC_G_073586	urb1	URB1 ribosome biogenesis homolog [Source:ZFIN;Acc:ZDB-GENE-030131-5181]	1.15604	0.000100932
CAFS_CommonC_G_016267	manea	mannosidase, endo-alpha [Source:ZFIN;Acc:ZDB-GENE-040912-87]	1.55902	0.000101087
CAFS_CommonC_G_051256	mapk8a	mitogen-activated protein kinase 8a [Source:ZFIN;Acc:ZDB-GENE-080218-17]	1.00308	0.000101368
CAFS_CommonC_G_067509	lsm6	LSM6 homolog, U6 small nuclear RNA and mRNA degradation associated [Source:ZFIN;Acc:ZDB-GENE-040625-50]	0.915239	0.00010168
CAFS_CommonC_G_078418	brip1	BRCA1 interacting protein C-terminal helicase 1 [Source:ZFIN;Acc:ZDB-GENE-081107-11]	1.25488	0.00010194
CAFS_CommonC_G_062192	cltb	clathrin, light chain B [Source:ZFIN;Acc:ZDB-GENE-101005-2]	0.992943	0.00010302
CAFS_CommonC_G_057970	si:ch211-227n13.3	si:ch211-227n13.3 [Source:ZFIN;Acc:ZDB-GENE-141222-2]	1.23782	0.000104116
CAFS_CommonC_G_051055	AL935193.1	Ras converting CAAX endopeptidase 1a [Source:NCBI gene;Acc:557720]	1.33736	0.000104511
CAFS_CommonC_G_019032	gpatch4	G patch domain containing 4 [Source:ZFIN;Acc:ZDB-GENE-041008-158]	2.25756	0.000107305
CAFS_CommonC_G_043681	usp43b	ubiquitin specific peptidase 43b [Source:ZFIN;Acc:ZDB-GENE-120524-2]	1.13436	0.000107365
CAFS_CommonC_G_065110	tcea1	transcription elongation factor A (SII), 1 [Source:ZFIN;Acc:ZDB-GENE-030131-8049]	0.929269	0.000108563
CAFS_CommonC_G_017170	denr	density-regulated protein [Source:ZFIN;Acc:ZDB-GENE-040718-450]	0.790098	0.000109202
CAFS_CommonC_G_055647	cuedc1a	CUE domain containing 1a [Source:ZFIN;Acc:ZDB-GENE-061027-344]	1.45466	0.000109291
CAFS_CommonC_G_010113	pigu	phosphatidylinositol glycan anchor biosynthesis, class U [Source:ZFIN;Acc:ZDB-GENE-100629-1]	1.39185	0.000110822
CAFS_CommonC_G_080306	slc25a14	solute carrier family 25 (mitochondrial carrier, brain), member 14 [Source:ZFIN;Acc:ZDB-GENE-040426-749]	1.51906	0.000111029
CAFS_CommonC_G_069906	dnajc5gb	DnaJ (Hsp40) homolog, subfamily C, member 5 gamma b [Source:ZFIN;Acc:ZDB-GENE-040426-1238]	0.911928	0.000111138
CAFS_CommonC_G_044080	imp4	IMP4, U3 small nucleolar ribonucleoprotein, homolog (yeast) [Source:ZFIN;Acc:ZDB-GENE-040718-474]	0.832213	0.000111159
CAFS_CommonC_G_009642	gtf2a2	general transcription factor IIA, 2 [Source:ZFIN;Acc:ZDB-GENE-050522-513]	0.73534	0.000111314
CAFS_CommonC_G_027724	KIAA0895L	uncharacterized protein KIAA0895-like [Source:NCBI gene;Acc:562097]	0.838937	0.000112473
CAFS_CommonC_G_032844	slc6a22.1	solute carrier family 6 member 22, tandem duplicate 1 [Source:ZFIN;Acc:ZDB-GENE-030616-629]	2.77101	0.000116789
CAFS_CommonC_G_086109	ptdss2	phosphatidylserine synthase 2 [Source:ZFIN;Acc:ZDB-GENE-130424-2]	1.13986	0.000119367
CAFS_CommonC_G_044305	mrps22	mitochondrial ribosomal protein S22 [Source:ZFIN;Acc:ZDB-GENE-070615-31]	1.11687	0.000119578
CAFS_CommonC_G_009732	pfdn2	prefoldin subunit 2 [Source:ZFIN;Acc:ZDB-GENE-060519-27]	0.699393	0.000119596
CAFS_CommonC_G_028099	ttyh3b	tweety family member 3b [Source:ZFIN;Acc:ZDB-GENE-051120-105]	1.20492	0.000120167
CAFS_CommonC_G_009335	vti1a	vesicle transport through interaction with t-SNAREs 1A [Source:ZFIN;Acc:ZDB-GENE-050809-135]	2.48883	0.000120418
CAFS_CommonC_G_080926	timm13	translocase of inner mitochondrial membrane 13 homolog (yeast) [Source:ZFIN;Acc:ZDB-GENE-040718-167]	0.709963	0.000120418
CAFS_CommonC_G_068624	m6pr	mannose-6-phosphate receptor (cation dependent) [Source:ZFIN;Acc:ZDB-GENE-040426-2285]	1.0479	0.000120728
CAFS_CommonC_G_017087	slc6a22.1	solute carrier family 6 member 22, tandem duplicate 1 [Source:ZFIN;Acc:ZDB-GENE-030616-629]	1.35008	0.000121005
CAFS_CommonC_G_017904	arpc5lb	actin related protein 2/3 complex, subunit 5-like, b [Source:ZFIN;Acc:ZDB-GENE-060531-161]	0.705303	0.000121993
CAFS_CommonC_G_038038	npas2	neuronal PAS domain protein 2 [Source:ZFIN;Acc:ZDB-GENE-030408-3]	1.61556	0.00012222
CAFS_CommonC_G_062572	mrpl11	mitochondrial ribosomal protein L11 [Source:ZFIN;Acc:ZDB-GENE-040718-294]	0.678959	0.000123078
CAFS_CommonC_G_001347	anp32e	acidic (leucine-rich) nuclear phosphoprotein 32 family, member E [Source:ZFIN;Acc:ZDB-GENE-040426-2448]	0.778986	0.000124022
CAFS_CommonC_G_091599	camk2a	calcium/calmodulin-dependent protein kinase II alpha [Source:ZFIN;Acc:ZDB-GENE-051113-72]	1.23124	0.000124528
CAFS_CommonC_G_012783	cpeb4b	cytoplasmic polyadenylation element binding protein 4b [Source:ZFIN;Acc:ZDB-GENE-170601-167]	0.890727	0.000126724
CAFS_CommonC_G_055485	apbb1	amyloid beta (A4) precursor protein-binding, family B, member 1 (Fe65) [Source:ZFIN;Acc:ZDB-GENE-091118-127]	0.893582	0.000126782
CAFS_CommonC_G_058917	hdhd5	haloacid dehalogenase like hydrolase domain containing 5 [Source:ZFIN;Acc:ZDB-GENE-080220-59]	1.17265	0.00012707
CAFS_CommonC_G_039853	grsf1	G-rich RNA sequence binding factor 1 [Source:ZFIN;Acc:ZDB-GENE-060825-196]	0.870274	0.000128286
CAFS_CommonC_G_045282	pou6f1	POU class 6 homeobox 1 [Source:ZFIN;Acc:ZDB-GENE-980526-530]	0.777996	0.000128286
CAFS_CommonC_G_045247	smyd2b	SET and MYND domain containing 2b [Source:ZFIN;Acc:ZDB-GENE-041001-201]	1.59633	0.000128762
CAFS_CommonC_G_071229	zgc:91976	zgc:91976 [Source:ZFIN;Acc:ZDB-GENE-041114-201]	0.865384	0.000128762
CAFS_CommonC_G_015900	h1f0	H1 histone family, member 0 [Source:ZFIN;Acc:ZDB-GENE-030131-337]	0.920672	0.000129655
CAFS_CommonC_G_000336	ttbk2b	tau tubulin kinase 2b [Source:ZFIN;Acc:ZDB-GENE-030131-8246]	1.34401	0.000130489
CAFS_CommonC_G_075354	dimt1l	DIM1 dimethyladenosine transferase 1-like (S. cerevisiae) [Source:ZFIN;Acc:ZDB-GENE-040801-75]	1.08838	0.000132397
CAFS_CommonC_G_084318	etfdh	electron transfer flavoprotein dehydrogenase [Source:ZFIN;Acc:ZDB-GENE-040912-168]	1.09942	0.000132731
CAFS_CommonC_G_082075	CABZ01072487.1	0	2.13256	0.000133126
CAFS_CommonC_G_051671	arhgap12b	Rho GTPase activating protein 12b [Source:ZFIN;Acc:ZDB-GENE-040426-1727]	1.19197	0.000136837
CAFS_CommonC_G_068769	adar	adenosine deaminase, RNA-specific [Source:ZFIN;Acc:ZDB-GENE-000616-5]	0.684535	0.000137217
CAFS_CommonC_G_004392	ubtfl	upstream binding transcription factor, like [Source:ZFIN;Acc:ZDB-GENE-040426-1159]	0.772377	0.000137884
CAFS_CommonC_G_036577	eogt	EGF domain-specific O-linked N-acetylglucosamine (GlcNAc) transferase [Source:ZFIN;Acc:ZDB-GENE-120813-8]	1.16053	0.000137919
CAFS_CommonC_G_045955	UBA6	si:dkey-82j4.2 [Source:ZFIN;Acc:ZDB-GENE-090312-139]	0.659758	0.000139062
CAFS_CommonC_G_024491	mon1a	MON1 secretory trafficking family member A [Source:ZFIN;Acc:ZDB-GENE-070615-6]	0.698119	0.000142094
CAFS_CommonC_G_069410	igfbp2b	insulin-like growth factor binding protein 2b [Source:ZFIN;Acc:ZDB-GENE-090107-3]	1.4871	0.000142094
CAFS_CommonC_G_037712	tfr1b	transferrin receptor 1b [Source:ZFIN;Acc:ZDB-GENE-041220-2]	1.10615	0.000142886
CAFS_CommonC_G_054917	sap18	Sin3A-associated protein [Source:ZFIN;Acc:ZDB-GENE-040426-1679]	0.836273	0.000143817
CAFS_CommonC_G_055024	rbfox2	RNA binding fox-1 homolog 2 [Source:ZFIN;Acc:ZDB-GENE-040426-2464]	0.732869	0.00014514
CAFS_CommonC_G_091582	dnttip2	deoxynucleotidyltransferase, terminal, interacting protein 2 [Source:ZFIN;Acc:ZDB-GENE-080513-5]	1.03672	0.000145276
CAFS_CommonC_G_081752	ftsj3	FtsJ RNA methyltransferase homolog 3 [Source:ZFIN;Acc:ZDB-GENE-030131-9828]	0.97352	0.000145299
CAFS_CommonC_G_089208	nfe2l1a	nuclear factor, erythroid 2-like 1a [Source:ZFIN;Acc:ZDB-GENE-040630-5]	1.66356	0.00014662
CAFS_CommonC_G_049729	ap1s1	adaptor related protein complex 1 subunit sigma 1 [Source:ZFIN;Acc:ZDB-GENE-040426-1119]	1.4183	0.000149962
CAFS_CommonC_G_063393	snrpd1	small nuclear ribonucleoprotein D1 polypeptide [Source:ZFIN;Acc:ZDB-GENE-020419-14]	1.01011	0.000150186
CAFS_CommonC_G_027675	tpp2	tripeptidyl peptidase 2 [Source:ZFIN;Acc:ZDB-GENE-121214-290]	0.584642	0.000152266
CAFS_CommonC_G_054574	letm1	leucine zipper-EF-hand containing transmembrane protein 1 [Source:ZFIN;Acc:ZDB-GENE-050522-154]	1.37247	0.000152882
CAFS_CommonC_G_017042	acbd5a	acyl-CoA binding domain containing 5a [Source:ZFIN;Acc:ZDB-GENE-050522-268]	0.796094	0.000154003
CAFS_CommonC_G_062126	scyl1	SCY1-like, kinase-like 1 [Source:ZFIN;Acc:ZDB-GENE-030131-8915]	0.638528	0.000154179
CAFS_CommonC_G_019948	tubgcp2	tubulin, gamma complex associated protein 2 [Source:ZFIN;Acc:ZDB-GENE-031118-150]	0.886349	0.000155114
CAFS_CommonC_G_059148	rpap2	RNA polymerase II associated protein 2 [Source:ZFIN;Acc:ZDB-GENE-050522-420]	0.833004	0.000155803
CAFS_CommonC_G_068892	plekho1b	pleckstrin homology domain containing, family O member 1b [Source:ZFIN;Acc:ZDB-GENE-100609-2]	1.19169	0.000155803
CAFS_CommonC_G_077077	prep	prolyl endopeptidase [Source:ZFIN;Acc:ZDB-GENE-050522-14]	1.24841	0.000155803
CAFS_CommonC_G_014525	timm8a	translocase of inner mitochondrial membrane 8 homolog A (yeast) [Source:ZFIN;Acc:ZDB-GENE-040801-158]	1.09798	0.000155862
CAFS_CommonC_G_092287	prpf4	PRP4 pre-mRNA processing factor 4 homolog (yeast) [Source:ZFIN;Acc:ZDB-GENE-030131-5143]	0.85362	0.000156021
CAFS_CommonC_G_032412	lsm8	LSM8 homolog, U6 small nuclear RNA associated [Source:ZFIN;Acc:ZDB-GENE-070629-3]	0.956415	0.000156236
CAFS_CommonC_G_001653	fam102bb	family with sequence similarity 102, member B, b [Source:ZFIN;Acc:ZDB-GENE-041014-330]	1.53586	0.000156292
CAFS_CommonC_G_019160	FO704810.1	arf-GAP with Rho-GAP domain, ANK repeat and PH domain-containing protein 1-like [Source:NCBI gene;Acc:100005008]	2.65493	0.000157098
CAFS_CommonC_G_080371	ppm1e	protein phosphatase, Mg2+/Mn2+ dependent, 1E [Source:ZFIN;Acc:ZDB-GENE-070326-2]	2.05741	0.000158129
CAFS_CommonC_G_060050	si:dkey-6e2.2	si:dkey-6e2.2 [Source:ZFIN;Acc:ZDB-GENE-131121-72]	2.78784	0.000159643
CAFS_CommonC_G_067472	thrap3a	thyroid hormone receptor associated protein 3a [Source:ZFIN;Acc:ZDB-GENE-030219-79]	1.33586	0.000159804
CAFS_CommonC_G_077453	ing5b	inhibitor of growth family, member 5b [Source:ZFIN;Acc:ZDB-GENE-030616-462]	2.33052	0.000159804
CAFS_CommonC_G_009629	si:zfos-943e10.1	si:zfos-943e10.1 [Source:ZFIN;Acc:ZDB-GENE-030131-5694]	0.850445	0.000159915
CAFS_CommonC_G_057580	hacd1	3-hydroxyacyl-CoA dehydratase 1 [Source:ZFIN;Acc:ZDB-GENE-170413-2]	1.17805	0.000160557
CAFS_CommonC_G_006885	bpnt1	bisphosphate nucleotidase 1 [Source:ZFIN;Acc:ZDB-GENE-040718-46]	0.850985	0.000161099
CAFS_CommonC_G_028074	adam19b	ADAM metallopeptidase domain 19b [Source:ZFIN;Acc:ZDB-GENE-070705-541]	2.11125	0.000161584
CAFS_CommonC_G_067247	adnp2a	ADNP homeobox 2a [Source:ZFIN;Acc:ZDB-GENE-040914-55]	1.58947	0.000161616
CAFS_CommonC_G_079300	dnajc21	DnaJ heat shock protein family (Hsp40) member C21 [Source:ZFIN;Acc:ZDB-GENE-030131-8928]	2.36075	0.00016195
CAFS_CommonC_G_074738	cnih1	cornichon family AMPA receptor auxiliary protein 1 [Source:ZFIN;Acc:ZDB-GENE-040426-1944]	0.936848	0.000164086
CAFS_CommonC_G_083691	si:dkey-205h13.1	si:dkey-205h13.1 [Source:ZFIN;Acc:ZDB-GENE-090313-227]	0.998289	0.000165255
CAFS_CommonC_G_022826	si:ch211-242b18.1	si:ch211-242b18.1 [Source:ZFIN;Acc:ZDB-GENE-030131-1518]	1.34497	0.00016612
CAFS_CommonC_G_053175	smarcad1a	SWI/SNF-related, matrix-associated actin-dependent regulator of chromatin, subfamily a, containing DEAD/H box 1 a [Source:ZFIN;Acc:ZDB-GENE-050522-499]	2.65006	0.00016612
CAFS_CommonC_G_052382	st3gal3b	ST3 beta-galactoside alpha-2,3-sialyltransferase 3b [Source:ZFIN;Acc:ZDB-GENE-050411-13]	1.9995	0.000166338
CAFS_CommonC_G_075576	st3gal1l3	ST3 beta-galactoside alpha-2,3-sialyltransferase 1, like 3 [Source:ZFIN;Acc:ZDB-GENE-100922-174]	1.44173	0.000166493
CAFS_CommonC_G_017008	pip4k2ca	phosphatidylinositol-5-phosphate 4-kinase, type II, gamma a [Source:ZFIN;Acc:ZDB-GENE-030828-9]	0.795293	0.00016707
CAFS_CommonC_G_079786	gemin5	gem (nuclear organelle) associated protein 5 [Source:ZFIN;Acc:ZDB-GENE-031112-9]	0.861132	0.000167387
CAFS_CommonC_G_010160	znf148	zinc finger protein 148 [Source:ZFIN;Acc:ZDB-GENE-030131-8769]	0.936626	0.000167771
CAFS_CommonC_G_041931	mxa	myxovirus (influenza) resistance A [Source:ZFIN;Acc:ZDB-GENE-030721-5]	3.64752	0.000168454
CAFS_CommonC_G_059066	txndc5	thioredoxin domain containing 5 [Source:ZFIN;Acc:ZDB-GENE-040426-1951]	0.738573	0.000168714
CAFS_CommonC_G_046923	atp6v0a2b	ATPase H+ transporting V0 subunit a2b [Source:ZFIN;Acc:ZDB-GENE-060526-4]	0.775733	0.000169022
CAFS_CommonC_G_074642	gfpt2	glutamine-fructose-6-phosphate transaminase 2 [Source:ZFIN;Acc:ZDB-GENE-071113-1]	1.25112	0.000174149
CAFS_CommonC_G_022527	vmp1	vacuole membrane protein 1 [Source:ZFIN;Acc:ZDB-GENE-030131-8733]	0.911411	0.000174152
CAFS_CommonC_G_005151	ankrd13d	ankyrin repeat domain 13 family, member D [Source:ZFIN;Acc:ZDB-GENE-101007-3]	1.05055	0.000175106
CAFS_CommonC_G_062504	psmd10	proteasome 26S subunit, non-ATPase 10 [Source:ZFIN;Acc:ZDB-GENE-050112-1]	0.813804	0.000176394
CAFS_CommonC_G_038998	gypc	glycophorin C (Gerbich blood group) [Source:ZFIN;Acc:ZDB-GENE-030131-7930]	1.3046	0.000177173
CAFS_CommonC_G_068871	itga9	integrin, alpha 9 [Source:ZFIN;Acc:ZDB-GENE-040426-1129]	1.00579	0.000177264
CAFS_CommonC_G_008625	slc19a2	solute carrier family 19 (thiamine transporter), member 2 [Source:ZFIN;Acc:ZDB-GENE-110411-262]	1.04103	0.000178078
CAFS_CommonC_G_014743	hdac4	histone deacetylase 4 [Source:ZFIN;Acc:ZDB-GENE-061013-95]	2.86845	0.000178188
CAFS_CommonC_G_066714	slc25a55a	solute carrier family 25, member 55a [Source:ZFIN;Acc:ZDB-GENE-040426-2745]	1.03937	0.000178929
CAFS_CommonC_G_013050	serinc5	serine incorporator 5 [Source:ZFIN;Acc:ZDB-GENE-040426-2918]	0.802167	0.000178935
CAFS_CommonC_G_055995	uvssa	UV-stimulated scaffold protein A [Source:ZFIN;Acc:ZDB-GENE-091204-111]	1.47814	0.000179425
CAFS_CommonC_G_001213	gpatch3	G patch domain containing 3 [Source:ZFIN;Acc:ZDB-GENE-070112-902]	0.818261	0.000180397
CAFS_CommonC_G_069001	slc25a40	solute carrier family 25, member 40 [Source:ZFIN;Acc:ZDB-GENE-040718-52]	0.730418	0.000180407
CAFS_CommonC_G_015987	qrsl1	QRSL1, glutaminyl-tRNA amidotransferase subunit A [Source:ZFIN;Acc:ZDB-GENE-030131-5540]	1.14959	0.000181356
CAFS_CommonC_G_089884	nudt5	nudix (nucleoside diphosphate linked moiety X)-type motif 5 [Source:ZFIN;Acc:ZDB-GENE-040625-63]	1.30902	0.000181356
CAFS_CommonC_G_058154	ncoa3	nuclear receptor coactivator 3 [Source:ZFIN;Acc:ZDB-GENE-051107-8]	1.11407	0.000182386
CAFS_CommonC_G_009147	igbp1	immunoglobulin (CD79A) binding protein 1 [Source:ZFIN;Acc:ZDB-GENE-040426-2928]	0.699919	0.000183997
CAFS_CommonC_G_006158	urod	uroporphyrinogen decarboxylase [Source:ZFIN;Acc:ZDB-GENE-000208-18]	0.664706	0.000184481
CAFS_CommonC_G_047956	sec61a1	Sec61 translocon alpha 1 subunit [Source:ZFIN;Acc:ZDB-GENE-020418-2]	1.00224	0.000184481
CAFS_CommonC_G_067121	rnf213b	ring finger protein 213b [Source:ZFIN;Acc:ZDB-GENE-110822-1]	1.76779	0.000184906
CAFS_CommonC_G_017412	rimkla	ribosomal modification protein rimK-like family member A [Source:ZFIN;Acc:ZDB-GENE-040912-20]	1.10741	0.000186952
CAFS_CommonC_G_036690	aprt	adenine phosphoribosyltransferase [Source:ZFIN;Acc:ZDB-GENE-040426-1492]	0.973322	0.000187005
CAFS_CommonC_G_080366	vcp	valosin containing protein [Source:ZFIN;Acc:ZDB-GENE-030131-5408]	0.958577	0.000187222
CAFS_CommonC_G_052977	dnajc5aa	DnaJ (Hsp40) homolog, subfamily C, member 5aa [Source:ZFIN;Acc:ZDB-GENE-031113-20]	2.48737	0.000187283
CAFS_CommonC_G_037970	slc7a6	solute carrier family 7 (amino acid transporter light chain, y+L system), member 6 [Source:ZFIN;Acc:ZDB-GENE-000607-21]	1.14166	0.000189927
CAFS_CommonC_G_069553	mlycd	malonyl-CoA decarboxylase [Source:ZFIN;Acc:ZDB-GENE-070410-120]	1.1474	0.000190564
CAFS_CommonC_G_022036	#N/A	#N/A	2.66594	0.000190788
CAFS_CommonC_G_061149	sppl2	signal peptide peptidase-like 2 [Source:ZFIN;Acc:ZDB-GENE-030131-4265]	0.685589	0.000193163
CAFS_CommonC_G_049076	trim25	tripartite motif containing 25 [Source:ZFIN;Acc:ZDB-GENE-040426-797]	1.45529	0.000195017
CAFS_CommonC_G_091960	ube3b	ubiquitin protein ligase E3B [Source:ZFIN;Acc:ZDB-GENE-060526-231]	1.40384	0.000195017
CAFS_CommonC_G_072719	sephs1	selenophosphate synthetase 1 [Source:ZFIN;Acc:ZDB-GENE-030131-3670]	1.09176	0.000195871
CAFS_CommonC_G_044461	tmx3a	thioredoxin related transmembrane protein 3a [Source:ZFIN;Acc:ZDB-GENE-050522-396]	0.93349	0.000196022
CAFS_CommonC_G_044258	slc35f6	solute carrier family 35, member F6 [Source:ZFIN;Acc:ZDB-GENE-040718-297]	0.712829	0.000196345
CAFS_CommonC_G_080269	htr3a	5-hydroxytryptamine (serotonin) receptor 3A [Source:ZFIN;Acc:ZDB-GENE-071012-5]	1.30975	0.000198213
CAFS_CommonC_G_004135	upp1	uridine phosphorylase 1 [Source:ZFIN;Acc:ZDB-GENE-050306-2]	0.906713	0.000199401
CAFS_CommonC_G_017413	rimkla	ribosomal modification protein rimK-like family member A [Source:ZFIN;Acc:ZDB-GENE-040912-20]	1.13449	0.000201192
CAFS_CommonC_G_009467	si:ch211-225b11.1	si:ch211-225b11.1 [Source:ZFIN;Acc:ZDB-GENE-060531-39]	1.457	0.000202068
CAFS_CommonC_G_045944	camk2d2	calcium/calmodulin-dependent protein kinase (CaM kinase) II delta 2 [Source:ZFIN;Acc:ZDB-GENE-040718-277]	1.22277	0.00020333
CAFS_CommonC_G_044749	zgc:77056	zgc:77056 [Source:ZFIN;Acc:ZDB-GENE-030131-5248]	1.25005	0.000204315
CAFS_CommonC_G_006411	tuba8l4	tubulin, alpha 8 like 4 [Source:ZFIN;Acc:ZDB-GENE-040426-860]	2.75241	0.000204996
CAFS_CommonC_G_081702	cers1	ceramide synthase 1 [Source:ZFIN;Acc:ZDB-GENE-050208-406]	0.992042	0.000206955
CAFS_CommonC_G_027373	tmed3	transmembrane p24 trafficking protein 3 [Source:ZFIN;Acc:ZDB-GENE-030131-8335]	1.01058	0.00020735
CAFS_CommonC_G_043449	pcsk5a	proprotein convertase subtilisin/kexin type 5a [Source:ZFIN;Acc:ZDB-GENE-060531-130]	0.890301	0.000210192
CAFS_CommonC_G_062760	tenm1	teneurin transmembrane protein 1 [Source:ZFIN;Acc:ZDB-GENE-060531-26]	1.05034	0.000211274
CAFS_CommonC_G_038568	tegt	testis enhanced gene transcript (BAX inhibitor 1) [Source:ZFIN;Acc:ZDB-GENE-030826-10]	0.671332	0.000212701
CAFS_CommonC_G_052380	st3gal3b	ST3 beta-galactoside alpha-2,3-sialyltransferase 3b [Source:ZFIN;Acc:ZDB-GENE-050411-13]	2.59413	0.000213898
CAFS_CommonC_G_033389	si:ch1073-228b5.2	si:ch1073-228b5.2 [Source:ZFIN;Acc:ZDB-GENE-121214-335]	0.790576	0.00021415
CAFS_CommonC_G_088753	snx8a	sorting nexin 8a [Source:ZFIN;Acc:ZDB-GENE-031202-1]	0.967508	0.000214867
CAFS_CommonC_G_007919	SLC35G1	si:ch211-197g18.2 [Source:ZFIN;Acc:ZDB-GENE-121214-166]	1.38555	0.000217269
CAFS_CommonC_G_008060	ankrd10b	ankyrin repeat domain 10b [Source:ZFIN;Acc:ZDB-GENE-061013-49]	0.811149	0.00021889
CAFS_CommonC_G_075230	wdyhv1	WDYHV motif containing 1 [Source:ZFIN;Acc:ZDB-GENE-060503-848]	0.909267	0.000219259
CAFS_CommonC_G_005640	gpat4	glycerol-3-phosphate acyltransferase 4 [Source:ZFIN;Acc:ZDB-GENE-060421-5102]	2.4816	0.000219579
CAFS_CommonC_G_088392	hnrnpa0b	heterogeneous nuclear ribonucleoprotein A0b [Source:ZFIN;Acc:ZDB-GENE-030131-6154]	0.929387	0.000220245
CAFS_CommonC_G_045982	pprc1	peroxisome proliferator-activated receptor gamma, coactivator-related 1 [Source:ZFIN;Acc:ZDB-GENE-030131-9858]	1.30806	0.000222569
CAFS_CommonC_G_067344	mroh1	maestro heat-like repeat family member 1 [Source:ZFIN;Acc:ZDB-GENE-090806-2]	0.734455	0.000223115
CAFS_CommonC_G_074734	tmem41b	transmembrane protein 41B [Source:ZFIN;Acc:ZDB-GENE-061215-138]	1.26241	0.000224083
CAFS_CommonC_G_082187	rtca	RNA 3'-terminal phosphate cyclase [Source:ZFIN;Acc:ZDB-GENE-030131-9687]	0.768159	0.000224131
CAFS_CommonC_G_060144	letm2	leucine zipper-EF-hand containing transmembrane protein 2 [Source:ZFIN;Acc:ZDB-GENE-090521-4]	0.747481	0.000224828
CAFS_CommonC_G_014286	pax5	paired box 5 [Source:ZFIN;Acc:ZDB-GENE-001030-2]	3.30796	0.000225651
CAFS_CommonC_G_058224	tmem167b	transmembrane protein 167B [Source:ZFIN;Acc:ZDB-GENE-040808-17]	0.963676	0.000226351
CAFS_CommonC_G_029700	tp53rk	TP53 regulating kinase [Source:ZFIN;Acc:ZDB-GENE-050522-123]	0.71236	0.000226427
CAFS_CommonC_G_042685	eva1a	eva-1 homolog A (C. elegans) [Source:ZFIN;Acc:ZDB-GENE-060929-200]	1.06563	0.000226826
CAFS_CommonC_G_041112	zcchc17	zinc finger, CCHC domain containing 17 [Source:ZFIN;Acc:ZDB-GENE-040325-2]	0.91893	0.000227165
CAFS_CommonC_G_081704	mibp	muscle-specific beta 1 integrin binding protein [Source:ZFIN;Acc:ZDB-GENE-030404-1]	1.07982	0.000228113
CAFS_CommonC_G_074813	wbp1la	WW domain binding protein 1-like a [Source:ZFIN;Acc:ZDB-GENE-030131-1961]	0.963727	0.000228431
CAFS_CommonC_G_072625	CU856539.1	hippocampus abundant transcript 1 protein-like [Source:NCBI gene;Acc:557306]	1.07717	0.000228566
CAFS_CommonC_G_019499	zgc:153990	zgc:153990 [Source:ZFIN;Acc:ZDB-GENE-061013-144]	0.759101	0.000229815
CAFS_CommonC_G_064069	ctdsplb	CTD (carboxy-terminal domain, RNA polymerase II, polypeptide A) small phosphatase-like b [Source:ZFIN;Acc:ZDB-GENE-060929-488]	0.675145	0.000230895
CAFS_CommonC_G_012285	rnf24	ring finger protein 24 [Source:ZFIN;Acc:ZDB-GENE-041114-40]	1.36834	0.000231379
CAFS_CommonC_G_064746	tubb2	tubulin, beta 2A class IIa [Source:ZFIN;Acc:ZDB-GENE-050522-384]	1.16688	0.000233866
CAFS_CommonC_G_089570	dync1i2b	dynein, cytoplasmic 1, intermediate chain 2b [Source:ZFIN;Acc:ZDB-GENE-090121-1]	1.4435	0.000235797
CAFS_CommonC_G_087370	dus1l	dihydrouridine synthase 1-like (S. cerevisiae) [Source:ZFIN;Acc:ZDB-GENE-030131-1435]	1.06429	0.000236921
CAFS_CommonC_G_067544	rab11al	RAB11a, member RAS oncogene family, like [Source:ZFIN;Acc:ZDB-GENE-031118-188]	0.782881	0.000237079
CAFS_CommonC_G_083676	nup210	nucleoporin 210 [Source:ZFIN;Acc:ZDB-GENE-050208-132]	0.949772	0.000237555
CAFS_CommonC_G_039561	lin54	lin-54 DREAM MuvB core complex component [Source:ZFIN;Acc:ZDB-GENE-060929-440]	1.01357	0.000237567
CAFS_CommonC_G_049123	epb41a	erythrocyte membrane protein band 4.1a [Source:ZFIN;Acc:ZDB-GENE-070705-81]	1.18956	0.000238712
CAFS_CommonC_G_086815	hirip3	HIRA interacting protein 3 [Source:ZFIN;Acc:ZDB-GENE-030131-5753]	1.26974	0.00024143
CAFS_CommonC_G_020023	adssl	adenylosuccinate synthase, like [Source:ZFIN;Acc:ZDB-GENE-020419-28]	0.735016	0.000242078
CAFS_CommonC_G_090767	chchd4a	coiled-coil-helix-coiled-coil-helix domain containing 4a [Source:ZFIN;Acc:ZDB-GENE-040801-46]	1.08331	0.000244892
CAFS_CommonC_G_086166	BX572619.1	wu:fa25f02 [Source:NCBI gene;Acc:562425]	0.860091	0.000247116
CAFS_CommonC_G_007534	snrpd3l	small nuclear ribonucleoprotein D3 polypeptide, like [Source:ZFIN;Acc:ZDB-GENE-030131-5219]	0.997561	0.000248256
CAFS_CommonC_G_006234	ranbp1	RAN binding protein 1 [Source:ZFIN;Acc:ZDB-GENE-040426-2548]	0.641435	0.000248496
CAFS_CommonC_G_044766	dnajc3b	DnaJ (Hsp40) homolog, subfamily C, member 3b [Source:ZFIN;Acc:ZDB-GENE-000831-4]	0.878646	0.00024925
CAFS_CommonC_G_023354	mrto4	MRT4 homolog, ribosome maturation factor [Source:ZFIN;Acc:ZDB-GENE-050417-142]	1.8378	0.000249977
CAFS_CommonC_G_050247	trim59	tripartite motif containing 59 [Source:ZFIN;Acc:ZDB-GENE-060724-2]	0.627002	0.000250244
CAFS_CommonC_G_036646	becn1	beclin 1, autophagy related [Source:ZFIN;Acc:ZDB-GENE-040426-1666]	0.658102	0.000252466
CAFS_CommonC_G_083564	sarnp	SAP domain containing ribonucleoprotein [Source:ZFIN;Acc:ZDB-GENE-050522-161]	0.669086	0.000255176
CAFS_CommonC_G_082703	hspb7	heat shock protein family, member 7 (cardiovascular) [Source:ZFIN;Acc:ZDB-GENE-041010-136]	0.842888	0.000255266
CAFS_CommonC_G_049673	clcn5b	chloride channel, voltage-sensitive 5b [Source:ZFIN;Acc:ZDB-GENE-110407-11]	0.705737	0.000257473
CAFS_CommonC_G_088228	nr1d4b	nuclear receptor subfamily 1, group D, member 4b [Source:ZFIN;Acc:ZDB-GENE-080403-6]	1.36492	0.000257473
CAFS_CommonC_G_075272	parp12a	poly (ADP-ribose) polymerase family, member 12a [Source:ZFIN;Acc:ZDB-GENE-050419-6]	1.22923	0.000257495
CAFS_CommonC_G_059998	dennd6b	DENN/MADD domain containing 6B [Source:ZFIN;Acc:ZDB-GENE-030131-9382]	1.35203	0.000257561
CAFS_CommonC_G_023808	pgam5	PGAM family member 5, serine/threonine protein phosphatase, mitochondrial [Source:ZFIN;Acc:ZDB-GENE-030131-683]	0.760641	0.000257682
CAFS_CommonC_G_005162	CT737190.1	si:dkey-286h2.5 [Source:NCBI gene;Acc:100536662]	1.56426	0.000258763
CAFS_CommonC_G_042357	tmem106ba	transmembrane protein 106Ba [Source:ZFIN;Acc:ZDB-GENE-040426-1336]	1.08147	0.000258763
CAFS_CommonC_G_026575	kctd5a	potassium channel tetramerization domain containing 5a [Source:ZFIN;Acc:ZDB-GENE-030131-727]	0.785358	0.000259068
CAFS_CommonC_G_059254	slc35b4	solute carrier family 35, member B4 [Source:ZFIN;Acc:ZDB-GENE-030131-2457]	1.34696	0.000259304
CAFS_CommonC_G_088966	cd2bp2	CD2 (cytoplasmic tail) binding protein 2 [Source:ZFIN;Acc:ZDB-GENE-040426-925]	1.11252	0.000259447
CAFS_CommonC_G_017561	zcrb1	zinc finger CCHC-type and RNA binding motif 1 [Source:ZFIN;Acc:ZDB-GENE-041210-114]	0.852092	0.000259793
CAFS_CommonC_G_058144	pik3r3b	phosphoinositide-3-kinase, regulatory subunit 3b (gamma) [Source:ZFIN;Acc:ZDB-GENE-040426-743]	1.30883	0.000260927
CAFS_CommonC_G_075328	jtb	jumping translocation breakpoint [Source:ZFIN;Acc:ZDB-GENE-060503-674]	1.27523	0.00026195
CAFS_CommonC_G_000469	stbd1	starch binding domain 1 [Source:ZFIN;Acc:ZDB-GENE-120817-2]	1.47669	0.000263816
CAFS_CommonC_G_046086	tmx2b	thioredoxin-related transmembrane protein 2b [Source:ZFIN;Acc:ZDB-GENE-040625-105]	1.19537	0.000263816
CAFS_CommonC_G_059847	rangap1b	Ran GTPase activating protein 1b [Source:ZFIN;Acc:ZDB-GENE-040426-1921]	2.91054	0.000264604
CAFS_CommonC_G_046140	prlrb	prolactin receptor b [Source:ZFIN;Acc:ZDB-GENE-070705-155]	1.58827	0.000266364
CAFS_CommonC_G_010976	tbl3	transducin (beta)-like 3 [Source:ZFIN;Acc:ZDB-GENE-041114-104]	1.07149	0.00026681
CAFS_CommonC_G_023999	suz12a	SUZ12, polycomb repressive complex 2 subunit a [Source:ZFIN;Acc:ZDB-GENE-040801-36]	0.796792	0.00026855
CAFS_CommonC_G_000757	ccz1	CCZ1 homolog, vacuolar protein trafficking and biogenesis associated [Source:ZFIN;Acc:ZDB-GENE-040426-698]	0.762361	0.000268763
CAFS_CommonC_G_056612	xpo1a	exportin 1 (CRM1 homolog, yeast) a [Source:ZFIN;Acc:ZDB-GENE-050309-201]	0.617759	0.000269455
CAFS_CommonC_G_092131	katnal1	katanin p60 subunit A-like 1 [Source:ZFIN;Acc:ZDB-GENE-041114-141]	1.22993	0.000269473
CAFS_CommonC_G_015464	tspan9a	tetraspanin 9a [Source:ZFIN;Acc:ZDB-GENE-060503-632]	0.939623	0.000269997
CAFS_CommonC_G_075047	pip5k1ab	phosphatidylinositol-4-phosphate 5-kinase, type I, alpha, b [Source:ZFIN;Acc:ZDB-GENE-041111-123]	1.04762	0.000270168
CAFS_CommonC_G_073410	utp15	utp15, U3 small nucleolar ribonucleoprotein, homolog [Source:ZFIN;Acc:ZDB-GENE-030131-3831]	1.07263	0.000272984
CAFS_CommonC_G_053548	dgkh	diacylglycerol kinase, eta [Source:ZFIN;Acc:ZDB-GENE-070912-328]	1.08488	0.000273708
CAFS_CommonC_G_044808	znfx1	zinc finger, NFX1-type containing 1 [Source:ZFIN;Acc:ZDB-GENE-110804-2]	1.20215	0.00027587
CAFS_CommonC_G_072166	nectin1b	nectin cell adhesion molecule 1b [Source:ZFIN;Acc:ZDB-GENE-090224-2]	1.18283	0.000276467
CAFS_CommonC_G_068111	nop2	NOP2 nucleolar protein homolog (yeast) [Source:ZFIN;Acc:ZDB-GENE-050309-7]	0.919282	0.000276662
CAFS_CommonC_G_011533	tmem160	transmembrane protein 160 [Source:ZFIN;Acc:ZDB-GENE-060503-851]	1.80447	0.000277842
CAFS_CommonC_G_079487	myd88	MYD88, innate immune signal transduction adaptor [Source:ZFIN;Acc:ZDB-GENE-040219-3]	1.16761	0.000277924
CAFS_CommonC_G_009768	ecscr	endothelial cell surface expressed chemotaxis and apoptosis regulator [Source:ZFIN;Acc:ZDB-GENE-050411-37]	1.22308	0.000278463
CAFS_CommonC_G_068692	acsl3b	acyl-CoA synthetase long chain family member 3b [Source:ZFIN;Acc:ZDB-GENE-030131-492]	1.15587	0.00027866
CAFS_CommonC_G_009745	igl1c3	immunoglobulin light 1 constant 3 [Source:ZFIN;Acc:ZDB-GENE-111021-11]	2.64569	0.00027895
CAFS_CommonC_G_027293	gpam	glycerol-3-phosphate acyltransferase, mitochondrial [Source:ZFIN;Acc:ZDB-GENE-101026-1]	2.46228	0.000279017
CAFS_CommonC_G_010784	dio1	iodothyronine deiodinase 1 [Source:ZFIN;Acc:ZDB-GENE-030328-41]	0.724772	0.000285161
CAFS_CommonC_G_072277	sf3b3	splicing factor 3b, subunit 3 [Source:ZFIN;Acc:ZDB-GENE-040426-2901]	1.12772	0.000286446
CAFS_CommonC_G_044045	si:ch211-261n11.5	si:ch211-261n11.5 [Source:ZFIN;Acc:ZDB-GENE-081104-202]	1.03342	0.000288017
CAFS_CommonC_G_042970	43710	septin 2 [Source:ZFIN;Acc:ZDB-GENE-030131-911]	0.610614	0.000288756
CAFS_CommonC_G_082958	zgc:158254	zgc:158254 [Source:ZFIN;Acc:ZDB-GENE-070112-2222]	0.864135	0.000289009
CAFS_CommonC_G_080934	fam207a	family with sequence similarity 207, member A [Source:ZFIN;Acc:ZDB-GENE-060825-113]	0.940522	0.000290151
CAFS_CommonC_G_051080	si:ch211-212k18.4	si:ch211-212k18.4 [Source:ZFIN;Acc:ZDB-GENE-141216-265]	0.967275	0.000290797
CAFS_CommonC_G_079651	pigh	phosphatidylinositol glycan anchor biosynthesis, class H [Source:ZFIN;Acc:ZDB-GENE-040718-303]	0.846975	0.000294397
CAFS_CommonC_G_048980	wnt2ba	wingless-type MMTV integration site family, member 2Ba [Source:ZFIN;Acc:ZDB-GENE-030717-2]	1.82226	0.000294723
CAFS_CommonC_G_006577	si:ch211-209n20.1	si:ch211-209n20.1 [Source:ZFIN;Acc:ZDB-GENE-070705-98]	2.07304	0.000295396
CAFS_CommonC_G_018212	desi1a	desumoylating isopeptidase 1a [Source:ZFIN;Acc:ZDB-GENE-040426-1657]	1.38104	0.000296651
CAFS_CommonC_G_038659	slc25a38b	solute carrier family 25, member 38b [Source:ZFIN;Acc:ZDB-GENE-110214-1]	0.757365	0.000297465
CAFS_CommonC_G_021521	acap3b	ArfGAP with coiled-coil, ankyrin repeat and PH domains 3b [Source:ZFIN;Acc:ZDB-GENE-070209-274]	0.889704	0.000297803
CAFS_CommonC_G_086399	tigara	tp53-induced glycolysis and apoptosis regulator a [Source:ZFIN;Acc:ZDB-GENE-060312-25]	1.54917	0.000299829
CAFS_CommonC_G_074691	osbpl2a	oxysterol binding protein-like 2a [Source:ZFIN;Acc:ZDB-GENE-091116-46]	0.890816	0.00030035
CAFS_CommonC_G_073548	bms1	BMS1 ribosome biogenesis factor [Source:ZFIN;Acc:ZDB-GENE-060720-2]	0.799358	0.000300802
CAFS_CommonC_G_016987	flvcr1	feline leukemia virus subgroup C cellular receptor 1 [Source:ZFIN;Acc:ZDB-GENE-041014-359]	1.77479	0.000301554
CAFS_CommonC_G_075380	ccdc47	coiled-coil domain containing 47 [Source:ZFIN;Acc:ZDB-GENE-040912-15]	0.628401	0.000303923
CAFS_CommonC_G_086699	tuba4l	tubulin, alpha 4 like [Source:ZFIN;Acc:ZDB-GENE-030131-5588]	2.93178	0.000304486
CAFS_CommonC_G_005280	lypla1	lysophospholipase I [Source:ZFIN;Acc:ZDB-GENE-050417-87]	1.06353	0.000304753
CAFS_CommonC_G_013208	ptcd1	pentatricopeptide repeat domain 1 [Source:ZFIN;Acc:ZDB-GENE-030131-6146]	0.874856	0.000304753
CAFS_CommonC_G_020758	enpp2	ectonucleotide pyrophosphatase/phosphodiesterase 2 [Source:ZFIN;Acc:ZDB-GENE-040426-1156]	1.12553	0.000310791
CAFS_CommonC_G_013484	itm2cb	integral membrane protein 2Cb [Source:ZFIN;Acc:ZDB-GENE-030131-7806]	2.63282	0.00031611
CAFS_CommonC_G_044591	ccnl1a	cyclin L1a [Source:ZFIN;Acc:ZDB-GENE-050419-206]	0.749083	0.000316484
CAFS_CommonC_G_005236	si:ch211-245h14.1	si:ch211-245h14.1 [Source:ZFIN;Acc:ZDB-GENE-041014-350]	1.30784	0.000318761
CAFS_CommonC_G_078799	lin9	lin-9 DREAM MuvB core complex component [Source:ZFIN;Acc:ZDB-GENE-030131-1747]	1.25331	0.000319212
CAFS_CommonC_G_072479	setd3	SET domain containing 3 [Source:ZFIN;Acc:ZDB-GENE-030131-9137]	1.27283	0.000320662
CAFS_CommonC_G_024540	pigf	phosphatidylinositol glycan anchor biosynthesis, class F [Source:ZFIN;Acc:ZDB-GENE-040426-1801]	0.754248	0.000326298
CAFS_CommonC_G_049356	cbx8b	chromobox homolog 8b [Source:ZFIN;Acc:ZDB-GENE-050522-325]	1.34879	0.000326298
CAFS_CommonC_G_041645	sms	spermine synthase [Source:ZFIN;Acc:ZDB-GENE-040625-150]	0.806242	0.000327091
CAFS_CommonC_G_017853	chka	choline kinase alpha [Source:ZFIN;Acc:ZDB-GENE-050208-149]	1.52482	0.000330839
CAFS_CommonC_G_023853	hat1	histone acetyltransferase 1 [Source:ZFIN;Acc:ZDB-GENE-040912-99]	0.730318	0.000333311
CAFS_CommonC_G_068722	fen1	flap structure-specific endonuclease 1 [Source:ZFIN;Acc:ZDB-GENE-031112-11]	1.41598	0.000333662
CAFS_CommonC_G_059310	clptm1	cleft lip and palate associated transmembrane protein 1 [Source:ZFIN;Acc:ZDB-GENE-040801-265]	0.877799	0.000334449
CAFS_CommonC_G_018665	itpa	inosine triphosphatase (nucleoside triphosphate pyrophosphatase) [Source:ZFIN;Acc:ZDB-GENE-070705-218]	1.46407	0.000334476
CAFS_CommonC_G_060574	tmem63ba	transmembrane protein 63Ba [Source:ZFIN;Acc:ZDB-GENE-030131-4320]	0.982456	0.0003362
CAFS_CommonC_G_083675	nup210	nucleoporin 210 [Source:ZFIN;Acc:ZDB-GENE-050208-132]	0.777308	0.000337897
CAFS_CommonC_G_023338	pigk	phosphatidylinositol glycan anchor biosynthesis, class K [Source:ZFIN;Acc:ZDB-GENE-040625-162]	1.02618	0.000338726
CAFS_CommonC_G_089915	psmc2	proteasome 26S subunit, ATPase 2 [Source:ZFIN;Acc:ZDB-GENE-040426-1327]	0.710325	0.000339797
CAFS_CommonC_G_088845	phb	prohibitin [Source:ZFIN;Acc:ZDB-GENE-030131-6577]	0.849345	0.000340169
CAFS_CommonC_G_000173	zcchc8	zinc finger, CCHC domain containing 8 [Source:ZFIN;Acc:ZDB-GENE-060526-6]	0.831007	0.000341391
CAFS_CommonC_G_079236	ttyh2	tweety family member 2 [Source:ZFIN;Acc:ZDB-GENE-040718-193]	1.20129	0.000343425
CAFS_CommonC_G_086113	ptdss2	phosphatidylserine synthase 2 [Source:ZFIN;Acc:ZDB-GENE-130424-2]	0.776369	0.000343553
CAFS_CommonC_G_089175	polr2f	polymerase (RNA) II (DNA directed) polypeptide F [Source:ZFIN;Acc:ZDB-GENE-040718-279]	1.2028	0.000343553
CAFS_CommonC_G_065828	glsa	glutaminase a [Source:ZFIN;Acc:ZDB-GENE-050204-3]	2.31122	0.000345219
CAFS_CommonC_G_011477	lingo4b	leucine rich repeat and Ig domain containing 4b [Source:ZFIN;Acc:ZDB-GENE-091214-3]	1.13477	0.000346253
CAFS_CommonC_G_009378	etfdh	electron transfer flavoprotein dehydrogenase [Source:ZFIN;Acc:ZDB-GENE-040912-168]	0.758517	0.000346304
CAFS_CommonC_G_062950	rsad2	radical S-adenosyl methionine domain containing 2 [Source:ZFIN;Acc:ZDB-GENE-050913-129]	3.28921	0.00034737
CAFS_CommonC_G_040108	madd	MAP-kinase activating death domain [Source:ZFIN;Acc:ZDB-GENE-030131-8076]	0.662772	0.000349869
CAFS_CommonC_G_047428	tia1l	cytotoxic granule-associated RNA binding protein 1, like [Source:ZFIN;Acc:ZDB-GENE-030131-2167]	0.756279	0.000350237
CAFS_CommonC_G_014534	timm13	translocase of inner mitochondrial membrane 13 homolog (yeast) [Source:ZFIN;Acc:ZDB-GENE-040718-167]	1.05392	0.000356203
CAFS_CommonC_G_014669	si:ch211-51c14.1	si:ch211-51c14.1 [Source:ZFIN;Acc:ZDB-GENE-120215-48]	0.925346	0.000357763
CAFS_CommonC_G_070315	lin52	lin-52 DREAM MuvB core complex component [Source:ZFIN;Acc:ZDB-GENE-061110-82]	1.15799	0.000359111
CAFS_CommonC_G_085396	tln2a	talin 2a [Source:ZFIN;Acc:ZDB-GENE-040724-263]	0.854861	0.00035987
CAFS_CommonC_G_028186	atp6v1d	ATPase H+ transporting V1 subunit D [Source:ZFIN;Acc:ZDB-GENE-040426-727]	0.695787	0.000360467
CAFS_CommonC_G_086697	rars	arginyl-tRNA synthetase [Source:ZFIN;Acc:ZDB-GENE-030131-9014]	0.759093	0.000360467
CAFS_CommonC_G_019736	gpat4	glycerol-3-phosphate acyltransferase 4 [Source:ZFIN;Acc:ZDB-GENE-060421-5102]	2.04761	0.000362139
CAFS_CommonC_G_046973	zgc:171857	zgc:171857 [Source:ZFIN;Acc:ZDB-GENE-080305-14]	0.654356	0.000362659
CAFS_CommonC_G_017445	srgap2	SLIT-ROBO Rho GTPase activating protein 2 [Source:ZFIN;Acc:ZDB-GENE-060915-2]	0.914426	0.000362854
CAFS_CommonC_G_043384	tdg.2	thymine DNA glycosylase, tandem duplicate 2 [Source:ZFIN;Acc:ZDB-GENE-131121-30]	1.59149	0.000363011
CAFS_CommonC_G_036886	ddx56	DEAD (Asp-Glu-Ala-Asp) box helicase 56 [Source:ZFIN;Acc:ZDB-GENE-040825-3]	0.854828	0.000364488
CAFS_CommonC_G_068365	mms22l	MMS22-like, DNA repair protein [Source:ZFIN;Acc:ZDB-GENE-030131-3869]	1.33375	0.000367242
CAFS_CommonC_G_064086	cmtm6	CKLF-like MARVEL transmembrane domain containing 6 [Source:ZFIN;Acc:ZDB-GENE-030729-15]	0.718587	0.000367633
CAFS_CommonC_G_056304	ugdh	UDP-glucose 6-dehydrogenase [Source:ZFIN;Acc:ZDB-GENE-011022-1]	0.690494	0.000369069
CAFS_CommonC_G_079495	esrra	estrogen-related receptor alpha [Source:ZFIN;Acc:ZDB-GENE-990415-68]	0.882566	0.000369336
CAFS_CommonC_G_000165	rap1ab	RAP1A, member of RAS oncogene family b [Source:ZFIN;Acc:ZDB-GENE-040426-2738]	0.785325	0.000369413
CAFS_CommonC_G_005218	ank3a	ankyrin 3a [Source:ZFIN;Acc:ZDB-GENE-060621-1]	0.721167	0.000369466
CAFS_CommonC_G_055867	abcb6a	ATP-binding cassette, sub-family B (MDR/TAP), member 6a [Source:ZFIN;Acc:ZDB-GENE-050517-9]	1.03974	0.000374255
CAFS_CommonC_G_006168	tmem68	transmembrane protein 68 [Source:ZFIN;Acc:ZDB-GENE-040426-1267]	0.847506	0.000376218
CAFS_CommonC_G_057215	rad51c	RAD51 paralog C [Source:ZFIN;Acc:ZDB-GENE-041010-204]	0.900684	0.000378201
CAFS_CommonC_G_039297	calcrla	calcitonin receptor-like a [Source:ZFIN;Acc:ZDB-GENE-040822-26]	1.6498	0.000378815
CAFS_CommonC_G_053893	acp6	acid phosphatase 6, lysophosphatidic [Source:ZFIN;Acc:ZDB-GENE-050208-290]	0.977621	0.000379355
CAFS_CommonC_G_009475	ptrhd1	peptidyl-tRNA hydrolase domain containing 1 [Source:ZFIN;Acc:ZDB-GENE-081110-2]	1.06222	0.000379581
CAFS_CommonC_G_053065	abhd6a	abhydrolase domain containing 6a [Source:ZFIN;Acc:ZDB-GENE-090925-1]	1.01445	0.000380548
CAFS_CommonC_G_078842	ice1	KIAA0947-like (H. sapiens) [Source:ZFIN;Acc:ZDB-GENE-030131-5566]	1.70172	0.000380614
CAFS_CommonC_G_068977	zgc:77056	zgc:77056 [Source:ZFIN;Acc:ZDB-GENE-030131-5248]	1.48389	0.000387152
CAFS_CommonC_G_039310	dnajc3a	DnaJ (Hsp40) homolog, subfamily C, member 3a [Source:ZFIN;Acc:ZDB-GENE-030131-1264]	0.827589	0.000388762
[truncated: 6,504 more rows]
