# Supplementary material for: Transcriptional Programs Underlying Cold Acclimation of Common Carp (Cyprinus carpio L.)
Source: Front Genet. 2020 Sep 23;11:556418. doi: 10.3389/fgene.2020.556418 (PMC7538616; doi:10.3389/fgene.2020.556418)
Supplement: TABLE S3 — Genes demonstrating opposite responses to cold stress in brain and heart. [file Table_3.XLSX]

## Sheet: Sheet1
Target name	Description	Forward primer 5'-3'	Reverse primer 5'-3'	Amplicon size (bp)	Amplification efficiency %
eef2b	eukaryotic translation elongation factor 2b	tcggcaggtcttctctgatt	gaatgtccaaaccctggatg	143	99.9
jarid2b	jumonji, AT rich interactive domain 2b	tttccagtgggctagtctgc	gatccttggagctggaactg	95	92.1
lancl1	LanC antibiotic synthetase component C-like 1 (bacterial)	tgacatgcagggaaatttga	gcgttcttcagtccgttctc	96	91
mrps34	mitochondrial ribosomal protein S34	cagacaggcagcatggtaaa	agagtcctggggtcgattct	102	93.8
cbx1a	chromobox homolog 1a (HP1 beta homolog Drosophila)	ctgagaagcccttccacttg	aagaaggtggaggaggtggt	118	94
clk4a	CDC-like kinase 4a	aagagcaaaaggtcacataccc	gccgtttccgttgactgtat	110	92.5
cyp2ad6	cytochrome P450, family 2, subfamily AD, polypeptide 6	gctggttccacacagatcct	gttattggcagcctggtgtt	115	95.8
rbm5	RNA binding motif protein 5	cttcgtccaacttgcctctc	gtcctttcgagcactcttgg	127	90.5
Candidate internal references
eef1g	eukaryotic translation elongation factor 1 gamma	ttccctgaagagctgaccat	cgaaggcatttttacgcagt	91	90
naa50	N(alpha)-acetyltransferase 50, NatE catalytic subunit	tggttcagacgcttcaactg	agaccaaataccgccaactg	128	99.5
med9	mediator complex subunit 9	gcagaagctggttcttggtc	gctgaacaagctgaagacga	140	96.1
nudcd2	NudC domain containing 2	cgatctcacaccggatctct	tatgtcggtgcactttgagg	143	93.6
Primers used for the detection of cold-induced alternative splicing of rbmx
rbmx-tx2	RNA Binding Motif Protein X-Linked, transcript variant 2	ttatccctcgccctcttttt	ggcagcaagcatgcatatta	117	90
rbmx-tx4	RNA Binding Motif Protein X-Linked, transcript variant 4	aaggggctctactcaaactgc	aggatgaaagacgctgcatt	97	90.5
rbmx-tx1,4	RNA Binding Motif Protein X-Linked, transcript variant 1 and 4	gcgaggctatcatcgtgaat	ctcctccgagtccatctcag	122	90
rbmx-tx2,3	RNA Binding Motif Protein X-Linked, transcript variant 2 and 3	acgacagttacggctgaatg	agaccatcatgcatcaccaa	97	93.1
