# Supplementary material for: Transcriptional Programs Underlying Cold Acclimation of Common Carp (Cyprinus carpio L.)
Source: Front Genet. 2020 Sep 23;11:556418. doi: 10.3389/fgene.2020.556418 (PMC7538616; doi:10.3389/fgene.2020.556418)
Supplement: TABLE S4 — Core cold responsive genes for common carp. [file Table_4.XLSX]

## Sheet: Sheet1
Up-regulated in Brain and down-regulated in Heart
Gene ID	gene name	description	Brain (CA vs Ctrl)		Heart (CA vs Ctrl)
			log2FoldChange	padj	log2FoldChange	padj
CAFS_CommonC_G_075382	cyp51	cytochrome P450, family 51 [Source:ZFIN;Acc:ZDB-GENE-040625-2]	1.77351	3.96121e-14	-0.707631	0.0428263
CAFS_CommonC_G_062895	nsdhl	NAD(P) dependent steroid dehydrogenase-like [Source:ZFIN;Acc:ZDB-GENE-050417-163]	1.36235	3.54876e-07	-1.19812	0.0349357
CAFS_CommonC_G_063283	nocta	nocturnin a [Source:ZFIN;Acc:ZDB-GENE-050208-306]	1.40604	1.09476e-05	-0.831338	0.0112783
CAFS_CommonC_G_059378	aqp8a.1	aquaporin 8a, tandem duplicate 1 [Source:ZFIN;Acc:ZDB-GENE-040912-106]	3.32003	1.62687e-05	-1.50225	5.94481e-06
CAFS_CommonC_G_087399	gli2b	GLI family zinc finger 2b [Source:ZFIN;Acc:ZDB-GENE-050523-1]	1.03736	2.18307e-05	-1.18021	0.0489857
CAFS_CommonC_G_091546	CR751224.1	kelch-like protein 12 [Source:NCBI gene;Acc:101884662]	0.915432	3.68928e-05	-0.899671	0.0411033
CAFS_CommonC_G_048008	marchf7	membrane-associated ring finger (C3HC4) 7 [Source:ZFIN;Acc:ZDB-GENE-080204-121]	0.643664	0.000132777	-0.595282	0.000276009
CAFS_CommonC_G_062092	mid1ip1l	MID1 interacting protein 1, like [Source:ZFIN;Acc:ZDB-GENE-030131-1697]	0.729347	0.000147362	-0.947718	4.50093e-07
CAFS_CommonC_G_069647	xkr6b	XK, Kell blood group complex subunit-related family, member 6b [Source:ZFIN;Acc:ZDB-GENE-040724-153]	1.00491	0.000164003	-0.842909	0.0153959
CAFS_CommonC_G_092044	si:ch211-117k10.3	si:ch211-117k10.3 [Source:ZFIN;Acc:ZDB-GENE-141212-273]	0.620341	0.000611927	-0.897078	1.10143e-05
CAFS_CommonC_G_035905	ckma	creatine kinase, muscle a [Source:ZFIN;Acc:ZDB-GENE-980526-109]	1.50544	0.000979644	-0.918841	0.0252289
CAFS_CommonC_G_069780	tmem198b	transmembrane protein 198b [Source:ZFIN;Acc:ZDB-GENE-050809-123]	0.73807	0.00113757	-0.900675	0.000551311
CAFS_CommonC_G_046723	phldb1a	pleckstrin homology-like domain, family B, member 1a [Source:ZFIN;Acc:ZDB-GENE-060526-272]	0.697368	0.00307035	-0.589966	0.0123696
CAFS_CommonC_G_016638	ckma	creatine kinase, muscle a [Source:ZFIN;Acc:ZDB-GENE-980526-109]	1.30769	0.00419138	-0.962087	0.0218658
CAFS_CommonC_G_091414	cdo1	cysteine dioxygenase, type I [Source:ZFIN;Acc:ZDB-GENE-040426-1704]	0.940149	0.00672477	-1.07562	0.000874843
CAFS_CommonC_G_047848	cdon	cell adhesion associated, oncogene regulated [Source:ZFIN;Acc:ZDB-GENE-021115-4]	1.2355	0.00741129	-0.923772	0.0114364
CAFS_CommonC_G_086200	pim3	Pim-3 proto-oncogene, serine/threonine kinase [Source:ZFIN;Acc:ZDB-GENE-050809-111]	0.776435	0.00867425	-1.23464	9.5396e-06
CAFS_CommonC_G_022919	actn2b	actinin, alpha 2b [Source:ZFIN;Acc:ZDB-GENE-051127-39]	1.61738	0.0103393	-0.701825	0.0258428
CAFS_CommonC_G_035965	bbc3	BCL2 binding component 3 [Source:ZFIN;Acc:ZDB-GENE-070119-4]	0.685407	0.0119015	-0.902377	0.00367547
CAFS_CommonC_G_002557	sox18	SRY (sex determining region Y)-box 18 [Source:ZFIN;Acc:ZDB-GENE-080725-1]	0.884345	0.0131004	-0.682066	0.0415541
CAFS_CommonC_G_040212	nradd	neurotrophin receptor associated death domain [Source:ZFIN;Acc:ZDB-GENE-030131-2537]	0.824808	0.0140094	-1.93697	2.77932e-11
CAFS_CommonC_G_068488	aqp8a.1	aquaporin 8a, tandem duplicate 1 [Source:ZFIN;Acc:ZDB-GENE-040912-106]	2.48733	0.015606	-1.58453	0.0332345
CAFS_CommonC_G_057603	myo18ab	myosin XVIIIAb [Source:ZFIN;Acc:ZDB-GENE-080423-1]	2.91921	0.0198824	-1.27934	1.1752e-11
CAFS_CommonC_G_029049	scarb2a	scavenger receptor class B, member 2a [Source:ZFIN;Acc:ZDB-GENE-020419-29]	0.686575	0.0233229	-0.614235	0.0284944
CAFS_CommonC_G_078627	igfbp3	insulin-like growth factor binding protein 3 [Source:ZFIN;Acc:ZDB-GENE-040412-1]	0.610225	0.027412	-1.07114	4.02828e-06
CAFS_CommonC_G_082723	tecrb	trans-2,3-enoyl-CoA reductase b [Source:ZFIN;Acc:ZDB-GENE-030131-5154]	0.630293	0.0307573	-0.789346	0.00724268
CAFS_CommonC_G_060203	timm23a	translocase of inner mitochondrial membrane 23 homolog a (yeast) [Source:ZFIN;Acc:ZDB-GENE-020419-17]	0.651159	0.0316783	-0.723948	0.00706754
CAFS_CommonC_G_062533	slc25a43	solute carrier family 25, member 43 [Source:ZFIN;Acc:ZDB-GENE-030616-69]	0.643422	0.0318564	-0.792698	0.00124235
CAFS_CommonC_G_050606	lpar5b	lysophosphatidic acid receptor 5b [Source:ZFIN;Acc:ZDB-GENE-081022-116]	0.769282	0.0327012	-0.848833	0.0097825
CAFS_CommonC_G_004958	asb15a	ankyrin repeat and SOCS box containing 15a [Source:ZFIN;Acc:ZDB-GENE-110421-5]	1.4008	0.0331195	-1.18199	0.00374083
CAFS_CommonC_G_070129	tdh	L-threonine dehydrogenase [Source:ZFIN;Acc:ZDB-GENE-040426-2379]	0.828794	0.0371652	-0.928317	0.0091341
CAFS_CommonC_G_069060	eomesb	eomesodermin homolog b [Source:ZFIN;Acc:ZDB-GENE-070318-1]	1.11478	0.0435871	-1.7337	0.00551985
CAFS_CommonC_G_018668	arhgap27	Rho GTPase activating protein 27 [Source:ZFIN;Acc:ZDB-GENE-030131-3922]	0.665186	0.0436821	-0.713689	0.0420989
CAFS_CommonC_G_052881	vdac3	voltage-dependent anion channel 3 [Source:ZFIN;Acc:ZDB-GENE-040426-2380]	0.596878	0.0471437	-0.6991	0.00905891
CAFS_CommonC_G_055403	zgc:172270	zgc:172270 [Source:ZFIN;Acc:ZDB-GENE-080204-67]	2.28495	0.049654	-0.949127	0.0153322
Up-regulated in Heart and down-regulated in Brain
Gene ID	gene name	description	Brain (CA vs Ctrl)		Heart (CA vs Ctrl)
			log2FoldChange	padj	log2FoldChange	padj
CAFS_CommonC_G_077754	apobec2b	apolipoprotein B mRNA editing enzyme, catalytic polypeptide-like 2b [Source:ZFIN;Acc:ZDB-GENE-090618-1]	-0.990209	0.00349865	1.43022	8.11358e-14
CAFS_CommonC_G_011407	mast3a	microtubule associated serine/threonine kinase 3a [Source:ZFIN;Acc:ZDB-GENE-040914-35]	-0.862195	6.62848e-10	1.13079	2.67863e-09
CAFS_CommonC_G_025258	klhl13	kelch-like family member 13 [Source:ZFIN;Acc:ZDB-GENE-030131-2671]	-0.929187	1.84429e-06	0.834468	2.11639e-07
CAFS_CommonC_G_017716	serhl	serine hydrolase-like [Source:ZFIN;Acc:ZDB-GENE-030131-1368]	-1.12928	0.000174375	1.57873	2.43229e-06
CAFS_CommonC_G_066714	slc25a55a	solute carrier family 25, member 55a [Source:ZFIN;Acc:ZDB-GENE-040426-2745]	-0.829475	0.00624017	1.03937	0.000178929
CAFS_CommonC_G_072719	sephs1	selenophosphate synthetase 1 [Source:ZFIN;Acc:ZDB-GENE-030131-3670]	-0.70289	0.0464644	1.09176	0.000195871
CAFS_CommonC_G_073258	si:ch211-242e8.1	si:ch211-242e8.1 [Source:ZFIN;Acc:ZDB-GENE-060503-600]	-0.815457	0.00979938	1.88053	0.000418729
CAFS_CommonC_G_004330	snpha	syntaphilin a [Source:ZFIN;Acc:ZDB-GENE-081104-227]	-0.828824	0.000252509	0.869484	0.000612743
CAFS_CommonC_G_024955	hspb1	heat shock protein, alpha-crystallin-related, 1 [Source:ZFIN;Acc:ZDB-GENE-030326-4]	-0.730043	0.0310914	0.931465	0.000723658
CAFS_CommonC_G_008148	gabrb3	gamma-aminobutyric acid (GABA) A receptor, beta 3 [Source:ZFIN;Acc:ZDB-GENE-101102-2]	-0.702421	0.0471705	1.07658	0.000911258
CAFS_CommonC_G_047921	pacsin1a	protein kinase C and casein kinase substrate in neurons 1a [Source:ZFIN;Acc:ZDB-GENE-050522-155]	-1.09077	7.78444e-06	3.59361	0.00109392
CAFS_CommonC_G_075986	lipea	lipase, hormone-sensitive a [Source:ZFIN;Acc:ZDB-GENE-060503-734]	-0.880017	6.60111e-05	0.986125	0.00221731
CAFS_CommonC_G_089020	rxrgb	retinoid X receptor, gamma b [Source:ZFIN;Acc:ZDB-GENE-040718-34]	-0.667888	0.00389494	0.625021	0.00230101
CAFS_CommonC_G_091581	gclm	glutamate-cysteine ligase, modifier subunit [Source:ZFIN;Acc:ZDB-GENE-030131-5906]	-0.78917	0.00791777	0.977902	0.00312048
CAFS_CommonC_G_066164	tsku	tsukushi small leucine rich proteoglycan homolog (Xenopus laevis) [Source:ZFIN;Acc:ZDB-GENE-030131-4683]	-0.615241	0.0345415	0.620467	0.00408186
CAFS_CommonC_G_006395	ntrk3a	neurotrophic tyrosine kinase, receptor, type 3a [Source:ZFIN;Acc:ZDB-GENE-010126-3]	-0.772218	0.0353076	1.91985	0.0111058
CAFS_CommonC_G_033311	efnb2b	ephrin-B2b [Source:ZFIN;Acc:ZDB-GENE-010618-1]	-0.859403	0.0245035	0.692813	0.0111515
CAFS_CommonC_G_044081	rabl6b	RAB, member RAS oncogene family-like 6b [Source:ZFIN;Acc:ZDB-GENE-081104-97]	-0.662757	1.30905e-05	0.7048	0.0154245
CAFS_CommonC_G_008721	cbln2a	cerebellin 2a precursor [Source:ZFIN;Acc:ZDB-GENE-070912-591]	-1.11155	0.0254967	2.99331	0.0163984
CAFS_CommonC_G_071274	nipal3	NIPA like domain containing 3 [Source:ZFIN;Acc:ZDB-GENE-040718-379]	-0.64003	0.042706	0.91759	0.0164634
CAFS_CommonC_G_043082	efnb2b	ephrin-B2b [Source:ZFIN;Acc:ZDB-GENE-010618-1]	-1.08001	0.0247605	0.720867	0.0170433
CAFS_CommonC_G_090059	mtmr1b	myotubularin related protein 1b [Source:ZFIN;Acc:ZDB-GENE-050327-48]	-1.01616	8.85802e-06	1.40429	0.0241659
CAFS_CommonC_G_025647	rbm4.1	RNA binding motif protein 4.1 [Source:ZFIN;Acc:ZDB-GENE-030131-3902]	-1.98428	2.58926e-25	0.686353	0.0248321
CAFS_CommonC_G_082327	fitm1	fat storage-inducing transmembrane protein 1 [Source:ZFIN;Acc:ZDB-GENE-050306-28]	-1.61389	0.00160614	0.906524	0.029998
CAFS_CommonC_G_025595	krit1	KRIT1, ankyrin repeat containing [Source:ZFIN;Acc:ZDB-GENE-030131-555]	-0.662838	0.0345901	0.600618	0.0319859
CAFS_CommonC_G_048405	FO704848.1	0	-0.618312	0.0154321	0.618536	0.038706
CAFS_CommonC_G_071209	fam167b	family with sequence similarity 167, member B [Source:ZFIN;Acc:ZDB-GENE-131121-390]	-1.81585	3.91068e-05	0.878511	0.0403273
CAFS_CommonC_G_090784	ppp1r3ca	protein phosphatase 1, regulatory subunit 3Ca [Source:ZFIN;Acc:ZDB-GENE-040718-70]	-1.226	0.00379193	1.93647	0.0437542
