# Supplementary material for: Transcriptional Programs Underlying Cold Acclimation of Common Carp (Cyprinus carpio L.)
Source: Front Genet. 2020 Sep 23;11:556418. doi: 10.3389/fgene.2020.556418 (PMC7538616; doi:10.3389/fgene.2020.556418)
Supplement: TABLE S5 — Sequences of primers used for qPCR validation. [file Table_5.XLSX]

## Sheet: Up-regulated
core up-regulated genes
Gene ID	Gene name	Description	Zebrafish gene ID	Brain	Heart	SPM larvae	BAR larvae
CAFS_CommonC_G_017336	cirbpb	cold inducible RNA binding protein b [Source:ZFIN;Acc:ZDB-GENE-030131-5841]	ENSDARG00000013351	5.39798e-66	1.5967e-69	2.26e-08	4.83e-13
CAFS_CommonC_G_092144	hmgb1b	high mobility group box 1b [Source:ZFIN;Acc:ZDB-GENE-030131-8480]	ENSDARG00000030479	1.82169e-48	1.5967e-69	0.0028	0.0469
CAFS_CommonC_G_084218	hmgb3a	high mobility group box 3a [Source:ZFIN;Acc:ZDB-GENE-050428-1]	ENSDARG00000056725	4.05701e-47	1.77731e-101	1.03e-10	4.8e-09
CAFS_CommonC_G_065356	cirbpa	cold inducible RNA binding protein a [Source:ZFIN;Acc:ZDB-GENE-050417-329]	ENSDARG00000103672	1.36276e-46	1.22759e-32	3.41e-07	7.97e-05
CAFS_CommonC_G_020425	cirbpb	cold inducible RNA binding protein b [Source:ZFIN;Acc:ZDB-GENE-030131-5841]	ENSDARG00000013351	8.56309e-45	8.32082e-44	0.000176	4.67e-06
CAFS_CommonC_G_061166	scd	stearoyl-CoA desaturase (delta-9-desaturase) [Source:ZFIN;Acc:ZDB-GENE-031106-3]	ENSDARG00000033662	3.11971e-40	7.15512e-17	6.43e-11	2.55e-22
CAFS_CommonC_G_090983	phb2a	prohibitin 2a [Source:ZFIN;Acc:ZDB-GENE-030131-3141]	ENSDARG00000045297	4.38628e-28	3.58843e-43	0.000114	0.0179
CAFS_CommonC_G_084213	hmgb3a	high mobility group box 3a [Source:ZFIN;Acc:ZDB-GENE-050428-1]	ENSDARG00000056725	5.22235e-27	2.70103e-50	1.89e-10	1.02e-10
CAFS_CommonC_G_056997	pptc7b	PTC7 protein phosphatase homolog b [Source:ZFIN;Acc:ZDB-GENE-081105-111]	ENSDARG00000052658	2.1894e-26	6.41183e-14	0.004	0.000561
CAFS_CommonC_G_083164	dazap2	DAZ associated protein 2 [Source:ZFIN;Acc:ZDB-GENE-030131-3036]	ENSDARG00000007867	2.87007e-23	6.53563e-10	0.00857	0.0456
CAFS_CommonC_G_004531	CU856539.1	hippocampus abundant transcript 1 protein-like [Source:NCBI gene;Acc:557306]	ENSDARG00000010023	5.79374e-23	0.0215551	0.0104	0.0271
CAFS_CommonC_G_016567	hmgb3b	high mobility group box 3b [Source:ZFIN;Acc:ZDB-GENE-050417-290]	ENSDARG00000006408	4.24034e-18	4.61854e-28	0.000277	1.79e-07
CAFS_CommonC_G_089038	mrps34	mitochondrial ribosomal protein S34 [Source:ZFIN;Acc:ZDB-GENE-041114-71]	ENSDARG00000057910	6.17487e-18	5.17299e-28	0.00043	0.00871
CAFS_CommonC_G_092176	sub1b	SUB1 homolog, transcriptional regulator b [Source:ZFIN;Acc:ZDB-GENE-040718-209]	ENSDARG00000112010	2.60929e-17	3.38154e-18	0.00533	0.00437
CAFS_CommonC_G_000703	nr1d4b	nuclear receptor subfamily 1, group D, member 4b [Source:ZFIN;Acc:ZDB-GENE-080403-6]	ENSDARG00000059370	4.62749e-16	0.0268198	0.00321	0.000821
CAFS_CommonC_G_091798	acaca	acetyl-CoA carboxylase alpha [Source:ZFIN;Acc:ZDB-GENE-060526-74]	ENSDARG00000078512	5.65519e-15	7.54718e-07	0.0233	0.00305
CAFS_CommonC_G_036400	cbx7a	chromobox homolog 7a [Source:ZFIN;Acc:ZDB-GENE-050417-400]	ENSDARG00000038025	2.36232e-14	4.25451e-11	0.00447	0.000575
CAFS_CommonC_G_092355	khdrbs1a	KH domain containing, RNA binding, signal transduction associated 1a [Source:ZFIN;Acc:ZDB-GENE-000210-25]	ENSDARG00000052856	3.49186e-13	1.79999e-16	5.67e-08	0.00733
CAFS_CommonC_G_041979	lancl1	LanC antibiotic synthetase component C-like 1 (bacterial) [Source:ZFIN;Acc:ZDB-GENE-040924-1]	ENSDARG00000013741	5.1941e-12	5.33015e-16	0.0226	0.0105
CAFS_CommonC_G_076102	bzw1a	basic leucine zipper and W2 domains 1a [Source:ZFIN;Acc:ZDB-GENE-030131-3951]	ENSDARG00000010481	7.45591e-12	2.40217e-15	0.000231	1.09e-06
CAFS_CommonC_G_037347	ewsr1a	EWS RNA-binding protein 1a [Source:ZFIN;Acc:ZDB-GENE-030131-2317]	ENSDARG00000020258	2.14776e-10	5.7889e-18	0.000115	3.6e-06
CAFS_CommonC_G_089623	nrf1	nuclear respiratory factor 1 [Source:ZFIN;Acc:ZDB-GENE-001221-1]	ENSDARG00000000018	2.30705e-10	1.42982e-16	0.0214	0.0076
CAFS_CommonC_G_046561	ewsr1b	EWS RNA-binding protein 1b [Source:ZFIN;Acc:ZDB-GENE-030131-1600]	ENSDARG00000020465	2.50494e-09	4.80008e-14	7.99e-06	0.00543
CAFS_CommonC_G_014622	ncl	nucleolin [Source:ZFIN;Acc:ZDB-GENE-030131-6986]	ENSDARG00000002710	8.02649e-09	4.75152e-08	3.95e-05	0.00371
CAFS_CommonC_G_067616	mmp2	matrix metallopeptidase 2 [Source:ZFIN;Acc:ZDB-GENE-030131-9123]	ENSDARG00000017676	1.46752e-08	8.29566e-11	0.00174	0.0221
CAFS_CommonC_G_075412	u2af2b	U2 small nuclear RNA auxiliary factor 2b [Source:ZFIN;Acc:ZDB-GENE-040426-1881]	ENSDARG00000011740	1.61395e-08	3.72689e-08	0.0206	0.0398
CAFS_CommonC_G_007489	klf11b	Kruppel-like factor 11b [Source:ZFIN;Acc:ZDB-GENE-061103-82]	ENSDARG00000013794	2.52344e-08	0.00129963	0.0178	0.0313
CAFS_CommonC_G_040920				7.64129e-08	0.0251062	4.98e-05	0.0128
CAFS_CommonC_G_016053	fbrs	fibrosin [Source:ZFIN;Acc:ZDB-GENE-111207-1]	ENSDARG00000074688	2.78058e-07	9.17818e-17	1.35e-05	0.0323
CAFS_CommonC_G_004340	slc16a3	solute carrier family 16 (monocarboxylate transporter), member 3 [Source:ZFIN;Acc:ZDB-GENE-030131-5487]	ENSDARG00000045051	3.32817e-07	6.97747e-08	0.000468	9.82e-10
CAFS_CommonC_G_047422	ewsr1b	EWS RNA-binding protein 1b [Source:ZFIN;Acc:ZDB-GENE-030131-1600]	ENSDARG00000020465	4.31321e-07	1.06318e-21	0.00804	0.00871
CAFS_CommonC_G_013559	sart1	spliceosome associated factor 1, recruiter of U4/U6.U5 tri-snRNP [Source:ZFIN;Acc:ZDB-GENE-040718-422]	ENSDARG00000005945	7.26918e-07	3.73025e-14	0.0006	0.00173
CAFS_CommonC_G_011403	angptl4	angiopoietin-like 4 [Source:ZFIN;Acc:ZDB-GENE-041111-222]	ENSDARG00000035859	9.05178e-05	7.23446e-05	0.00161	0.0133
CAFS_CommonC_G_083272	ppig	peptidylprolyl isomerase G (cyclophilin G) [Source:ZFIN;Acc:ZDB-GENE-040426-2822]	ENSDARG00000044431	0.000596326	2.7463e-10	0.00182	0.00662
CAFS_CommonC_G_040036	prelid3b	PRELI domain containing 3 [Source:ZFIN;Acc:ZDB-GENE-031002-13]	ENSDARG00000009505	0.00116022	3.97841e-13	0.000117	4.95e-05
CAFS_CommonC_G_087309	ptbp1a	polypyrimidine tract binding protein 1a [Source:ZFIN;Acc:ZDB-GENE-050522-492]	ENSDARG00000019362	0.00137171	1.52973e-09	0.00263	0.00122
CAFS_CommonC_G_040039	prelid3b	PRELI domain containing 3 [Source:ZFIN;Acc:ZDB-GENE-031002-13]	ENSDARG00000009505	0.00289928	5.96856e-15	0.000783	5.13e-07
CAFS_CommonC_G_081752	ftsj3	FtsJ RNA methyltransferase homolog 3 [Source:ZFIN;Acc:ZDB-GENE-030131-9828]	ENSDARG00000104938	0.0030295	0.000145299	0.00685	0.0111
CAFS_CommonC_G_091002	acsl1b	acyl-CoA synthetase long chain family member 1b [Source:ZFIN;Acc:ZDB-GENE-040801-88]	ENSDARG00000003854	0.00386808	0.0100996	0.00368	0.00251
CAFS_CommonC_G_039036	npm1a	nucleophosmin 1a [Source:ZFIN;Acc:ZDB-GENE-021028-1]	ENSDARG00000014329	0.00389494	5.59489e-07	0.0367	0.00742
CAFS_CommonC_G_018507	slc35c1	solute carrier family 35 (GDP-fucose transporter), member C1 [Source:ZFIN;Acc:ZDB-GENE-041212-11]	ENSDARG00000104669	0.00414762	6.69017e-05	0.0108	0.0181
CAFS_CommonC_G_058154	ncoa3	nuclear receptor coactivator 3 [Source:ZFIN;Acc:ZDB-GENE-051107-8]	ENSDARG00000077404	0.0069838	0.000182386	0.000271	0.00305
CAFS_CommonC_G_007456	scinla	scinderin like a [Source:ZFIN;Acc:ZDB-GENE-030131-2005]	ENSDARG00000117110	0.00969598	0.0150008	0.00445	0.0248
CAFS_CommonC_G_073432	tbcb	tubulin folding cofactor B [Source:ZFIN;Acc:ZDB-GENE-030131-9296]	ENSDARG00000109716	0.0259288	5.15574e-06	0.000205	0.00127
CAFS_CommonC_G_031332	fads2	fatty acid desaturase 2 [Source:ZFIN;Acc:ZDB-GENE-011212-1]	ENSDARG00000019532	0.033232	1.8724e-05	0.000205	0.0108
Common genes not up-regulated in the BAR larvae
Gene ID	Gene name	Description	Zebrafish gene ID	Brain	Heart	SPM larvae	BAR larvae
CAFS_CommonC_G_032294	ddx23	DEAD (Asp-Glu-Ala-Asp) box polypeptide 23 [Source:ZFIN;Acc:ZDB-GENE-030131-6215]	ENSDARG00000021945	2.58926e-25	2.38691e-26	0.0286	NS
CAFS_CommonC_G_069016	rbm8a	RNA binding motif protein 8A [Source:ZFIN;Acc:ZDB-GENE-050306-51]	ENSDARG00000016516	1.92207e-24	2.39215e-18	0.000666	NS
CAFS_CommonC_G_080468	FO905040.1	0	ENSDARG00000099078	2.40764e-16	5.936e-26	0.037	NS
CAFS_CommonC_G_073283	chd2	chromodomain helicase DNA binding protein 2 [Source:ZFIN;Acc:ZDB-GENE-050419-256]	ENSDARG00000060687	2.83842e-13	0.00150545	0.0279	NS
CAFS_CommonC_G_039672	xrn2	5'-3' exoribonuclease 2 [Source:ZFIN;Acc:ZDB-GENE-040426-2874]	ENSDARG00000101900	2.59996e-11	6.47312e-12	0.0112	NS
CAFS_CommonC_G_054956	sub1a	SUB1 homolog, transcriptional regulator a [Source:ZFIN;Acc:ZDB-GENE-050522-151]	ENSDARG00000053446	2.95297e-11	1.79582e-17	0.0461	NS
CAFS_CommonC_G_080470	slc29a2	solute carrier family 29 (equilibrative nucleoside transporter), member 2 [Source:ZFIN;Acc:ZDB-GENE-050220-15]	ENSDARG00000001767	9.72948e-11	5.75605e-16	0.00181	NS
CAFS_CommonC_G_021881	smim19	small integral membrane protein 19 [Source:ZFIN;Acc:ZDB-GENE-050913-125]	ENSDARG00000110214	1.54298e-09	2.27749e-05	0.0296	NS
CAFS_CommonC_G_091603	uspl1	ubiquitin specific peptidase like 1 [Source:ZFIN;Acc:ZDB-GENE-040930-7]	ENSDARG00000109866	3.34243e-09	6.38045e-14	0.0329	NS
CAFS_CommonC_G_081237	abhd14a	abhydrolase domain containing 14A [Source:ZFIN;Acc:ZDB-GENE-040426-2428]	ENSDARG00000058367	9.58233e-09	2.97518e-13	0.037	NS
CAFS_CommonC_G_070315	lin52	lin-52 DREAM MuvB core complex component [Source:ZFIN;Acc:ZDB-GENE-061110-82]	ENSDARG00000070833	8.07772e-06	0.000359111	0.00398	NS
CAFS_CommonC_G_037417	jarid2a	jumonji, AT rich interactive domain 2a [Source:ZFIN;Acc:ZDB-GENE-061218-1]	ENSDARG00000060925	1.04299e-05	1.66642e-06	0.00629	NS
CAFS_CommonC_G_067069	brd9	bromodomain containing 9 [Source:ZFIN;Acc:ZDB-GENE-060502-1]	ENSDARG00000017143	4.26997e-05	8.38296e-05	0.00789	NS
CAFS_CommonC_G_068910	prpf31	PRP31 pre-mRNA processing factor 31 homolog (yeast) [Source:ZFIN;Acc:ZDB-GENE-040426-1561]	ENSDARG00000095904	6.50221e-05	1.53785e-14	0.0123	NS
CAFS_CommonC_G_089624	nrf1	nuclear respiratory factor 1 [Source:ZFIN;Acc:ZDB-GENE-001221-1]	ENSDARG00000000018	0.000610872	3.55469e-11	0.0342	NS
CAFS_CommonC_G_040690	hsd17b12a	hydroxysteroid (17-beta) dehydrogenase 12a [Source:ZFIN;Acc:ZDB-GENE-030131-5628]	ENSDARG00000015709	0.000866074	0.00546404	0.0017	NS
CAFS_CommonC_G_049977	pnp5a	purine nucleoside phosphorylase 5a [Source:ZFIN;Acc:ZDB-GENE-040426-2553]	ENSDARG00000078619	0.00451591	0.0458612	0.041	NS
CAFS_CommonC_G_074445	selenoi	selenoprotein I [Source:ZFIN;Acc:ZDB-GENE-091204-137]	ENSDARG00000060484	0.00678592	1.45549e-06	0.00814	NS
CAFS_CommonC_G_011765	ch25hl3	cholesterol 25-hydroxylase like 3 [Source:ZFIN;Acc:ZDB-GENE-180119-1]	ENSDARG00000086523	0.0117996	4.66114e-08	0.0112	NS
CAFS_CommonC_G_072124	zgc:162941	zgc:162941 [Source:ZFIN;Acc:ZDB-GENE-030131-8517]	ENSDARG00000071701	0.0123839	0.0129712	0.00178	NS
CAFS_CommonC_G_082775	pofut1	protein O-fucosyltransferase 1 [Source:ZFIN;Acc:ZDB-GENE-040303-2]	ENSDARG00000008953	0.0396418	0.00528153	0.0157	NS

## Sheet: Down-regulated
Core down-regulated genes
Gene ID	Gene name	Description	Zebrafish gene ID	Brain	Heart	SPM larvae	BAR larvae
CAFS_CommonC_G_084414	rbmx	RNA binding motif protein X-linked [Source:ZFIN;Acc:ZDB-GENE-030131-579]	ENSDARG00000014244	2.37118e-34	4.71661e-12	0.0111179	0.00160602
CAFS_CommonC_G_063074	clk4a	CDC-like kinase 4a [Source:ZFIN;Acc:ZDB-GENE-030131-576]	ENSDARG00000089372	3.11088e-29	5.17299e-28	4.05315e-07	0.0122413
CAFS_CommonC_G_090893	tcp11l2	t-complex 11, testis-specific-like 2 [Source:ZFIN;Acc:ZDB-GENE-040426-1956]	ENSDARG00000027316	6.92531e-26	9.40383e-16	0.00599933	0.0011647
CAFS_CommonC_G_038957	rbm5	RNA binding motif protein 5 [Source:ZFIN;Acc:ZDB-GENE-030131-3022]	ENSDARG00000098280	4.18066e-23	1.53312e-26	7.35974e-14	1.15122e-08
CAFS_CommonC_G_045573	hnrnph3	heterogeneous nuclear ribonucleoprotein H3 (2H9) [Source:ZFIN;Acc:ZDB-GENE-060421-3878]	ENSDARG00000039466	1.45473e-19	5.04314e-09	0.0132319	0.0251858
CAFS_CommonC_G_063070	clk4a	CDC-like kinase 4a [Source:ZFIN;Acc:ZDB-GENE-030131-576]	ENSDARG00000089372	1.27717e-17	2.29703e-12	3.41184e-07	0.0180597
CAFS_CommonC_G_042103	nup98	nucleoporin 98 [Source:ZFIN;Acc:ZDB-GENE-040426-1180]	ENSDARG00000074955	7.52051e-16	4.14035e-19	0.00232769	0.0196529
CAFS_CommonC_G_060563	rsrp1	arginine/serine-rich protein 1 [Source:ZFIN;Acc:ZDB-GENE-060616-210]	ENSDARG00000030440	1.7923e-14	0.000570371	0.0246203	0.00236126
CAFS_CommonC_G_075601	znf706	zinc finger protein 706 [Source:ZFIN;Acc:ZDB-GENE-040718-454]	ENSDARG00000056307	1.31878e-13	3.20886e-18	0.0011575	0.0347053
CAFS_CommonC_G_051136	hspa8	heat shock protein 8 [Source:ZFIN;Acc:ZDB-GENE-990415-92]	ENSDARG00000114726	1.09917e-11	1.08439e-11	0.0326762	0.000412853
CAFS_CommonC_G_067229	dedd1	death effector domain-containing 1 [Source:ZFIN;Acc:ZDB-GENE-000616-2]	ENSDARG00000002758	1.42025e-11	2.47027e-06	5.81887e-05	0.000281928
CAFS_CommonC_G_058642	srsf1b	serine/arginine-rich splicing factor 1b [Source:ZFIN;Acc:ZDB-GENE-040426-1467]	ENSDARG00000017843	2.24746e-10	6.89593e-09	3.41184e-07	0.00732954
CAFS_CommonC_G_061443	ypel5	yippee-like 5 [Source:ZFIN;Acc:ZDB-GENE-040426-1220]	ENSDARG00000088929	6.62046e-08	1.75802e-06	0.00339378	0.00142647
CAFS_CommonC_G_071236	serpinf1	serpin peptidase inhibitor, clade F (alpha-2 antiplasmin, pigment epithelium derived factor), member 1 [Source:ZFIN;Acc:ZDB-GENE-040912-2]	ENSDARG00000069048	1.89674e-07	5.83579e-16	0.0247277	0.00719272
CAFS_CommonC_G_035034	srsf6b	serine/arginine-rich splicing factor 6b [Source:ZFIN;Acc:ZDB-GENE-041219-1]	ENSDARG00000016783	3.71126e-07	6.18824e-06	0.00224677	0.00354959
CAFS_CommonC_G_068129	si:dkey-156n14.5	si:dkey-156n14.5 [Source:ZFIN;Acc:ZDB-GENE-030131-18]	ENSDARG00000114665	2.54804e-06	1.05712e-09	0.00263013	0.000637784
CAFS_CommonC_G_005025	hsp90aa1.2	heat shock protein 90, alpha (cytosolic), class A member 1, tandem duplicate 2 [Source:ZFIN;Acc:ZDB-GENE-031001-3]	ENSDARG00000024746	2.91678e-06	0.0101951	0.00130445	3.13987e-10
CAFS_CommonC_G_030379	acot8	acyl-CoA thioesterase 8 [Source:ZFIN;Acc:ZDB-GENE-041010-174]	ENSDARG00000014138	9.57835e-06	2.74854e-06	0.00241499	0.000215559
CAFS_CommonC_G_038874	atp13a2	ATPase cation transporting 13A2 [Source:ZFIN;Acc:ZDB-GENE-061215-126]	ENSDARG00000117108	4.11201e-05	7.51713e-08	0.00268758	0.0316377
CAFS_CommonC_G_005056	rint1	RAD50 interactor 1 [Source:ZFIN;Acc:ZDB-GENE-041210-174]	ENSDARG00000005547	5.25854e-05	1.81227e-11	0.00141565	2.37849e-05
CAFS_CommonC_G_027150	rfx1b	regulatory factor X, 1b (influences HLA class II expression) [Source:ZFIN;Acc:ZDB-GENE-041008-101]	ENSDARG00000075904	0.0001317	7.56803e-10	0.0126693	0.0277395
CAFS_CommonC_G_069594	agbl5	ATP/GTP binding protein-like 5 [Source:ZFIN;Acc:ZDB-GENE-040822-29]	ENSDARG00000045900	0.000151612	2.13491e-09	0.00496837	0.000196211
CAFS_CommonC_G_038960	rbm5	RNA binding motif protein 5 [Source:ZFIN;Acc:ZDB-GENE-030131-3022]	ENSDARG00000098280	0.000155881	1.50885e-10	0.0323298	0.0220904
CAFS_CommonC_G_027754	hspa5	heat shock protein 5 [Source:ZFIN;Acc:ZDB-GENE-031001-11]	ENSDARG00000103846	0.000266245	0.0123372	0.00328632	0.0009698
CAFS_CommonC_G_004737	abce1	ATP-binding cassette, sub-family E (OABP), member 1 [Source:ZFIN;Acc:ZDB-GENE-040426-1995]	ENSDARG00000007216	0.00047437	3.80432e-09	0.00533415	7.6236e-05
CAFS_CommonC_G_069591	agbl5	ATP/GTP binding protein-like 5 [Source:ZFIN;Acc:ZDB-GENE-040822-29]	ENSDARG00000045900	0.00118407	1.31736e-06	0.0392145	7.6236e-05
CAFS_CommonC_G_016283	krt4	keratin 4 [Source:ZFIN;Acc:ZDB-GENE-000607-83]	ENSDARG00000115790	0.00142671	2.70289e-05	0.00385659	0.000589355
CAFS_CommonC_G_006752	kbtbd12	kelch repeat and BTB (POZ) domain containing 12 [Source:ZFIN;Acc:ZDB-GENE-050904-1]	ENSDARG00000001882	0.00245734	0.0207756	5.136e-05	0.000174071
CAFS_CommonC_G_048330	gnat1	guanine nucleotide binding protein (G protein), alpha transducing activity polypeptide 1 [Source:ZFIN;Acc:ZDB-GENE-011128-11]	ENSDARG00000044199	0.00476488	0.019857	4.11065e-16	9.34823e-10
CAFS_CommonC_G_064048	trim55b	tripartite motif containing 55b [Source:ZFIN;Acc:ZDB-GENE-060312-37]	ENSDARG00000058158	0.00646988	0.000137388	4.98447e-05	0.00209497
CAFS_CommonC_G_087523	ly75	lymphocyte antigen 75 [Source:ZFIN;Acc:ZDB-GENE-050309-166]	ENSDARG00000053113	0.00720143	1.9202e-09	0.00103933	0.000112248
CAFS_CommonC_G_000408	asb15b	ankyrin repeat and SOCS box containing 15b [Source:ZFIN;Acc:ZDB-GENE-041210-265]	ENSDARG00000045863	0.00873529	2.12129e-21	0.0129919	0.0118126
CAFS_CommonC_G_010167	cyp27a1.4	cytochrome P450, family 27, subfamily A, polypeptide 1, gene 4 [Source:ZFIN;Acc:ZDB-GENE-030131-1060]	ENSDARG00000055159	0.00976662	1.10006e-06	0.00490256	0.000902086
CAFS_CommonC_G_047445	prodha	proline dehydrogenase (oxidase) 1a [Source:ZFIN;Acc:ZDB-GENE-041008-73]	ENSDARG00000086746	0.0480682	6.62813e-07	0.000324705	0.0101493
CAFS_CommonC_G_006944	sult2st3	sulfotransferase family 2, cytosolic sulfotransferase 3 [Source:ZFIN;Acc:ZDB-GENE-061117-4]	ENSDARG00000028367	0.0488674	0.000805289	8.87649e-05	7.53787e-05
Common genes not down-regulated in the BAR larvae
Gene ID	Gene name	Description	Zebrafish gene ID	Brain	Heart	SPM larvae	BAR larvae
CAFS_CommonC_G_088757	cbx1a	chromobox homolog 1a (HP1 beta homolog Drosophila) [Source:ZFIN;Acc:ZDB-GENE-030131-4945]	ENSDARG00000110945	2.2689e-25	3.017e-25	0.00921943	NS
CAFS_CommonC_G_048919	scmh1	Scm polycomb group protein homolog 1 [Source:ZFIN;Acc:ZDB-GENE-070410-82]	ENSDARG00000104311	3.64761e-09	3.84134e-11	0.0435464	NS
CAFS_CommonC_G_062747	si:ch211-199b20.3	si:ch211-199b20.3 [Source:ZFIN;Acc:ZDB-GENE-141215-17]	ENSDARG00000098209	3.70974e-08	4.66225e-05	0.0482709	NS
CAFS_CommonC_G_090921	hsp90b1	heat shock protein 90, beta (grp94), member 1 [Source:ZFIN;Acc:ZDB-GENE-031002-1]	ENSDARG00000003570	1.14725e-07	8.57039e-09	0.0117199	NS
CAFS_CommonC_G_080210	nxf1	nuclear RNA export factor 1 [Source:ZFIN;Acc:ZDB-GENE-030131-2585]	ENSDARG00000055076	5.02933e-07	1.86667e-17	0.0435708	NS
CAFS_CommonC_G_058209	ctbs	chitobiase, di-N-acetyl- [Source:ZFIN;Acc:ZDB-GENE-050522-422]	ENSDARG00000114533	2.15746e-05	1.12536e-08	0.00333653	NS
CAFS_CommonC_G_017145	KIF2A	zgc:103670 [Source:ZFIN;Acc:ZDB-GENE-040912-111]	ENSDARG00000043571	2.54554e-05	2.07882e-08	0.0298081	NS
CAFS_CommonC_G_020485	bnip3	BCL2 interacting protein 3 [Source:ZFIN;Acc:ZDB-GENE-030131-8060]	ENSDARG00000099961	6.0079e-05	1.04487e-17	0.00310786	NS
CAFS_CommonC_G_004221	si:ch73-335l21.1	si:ch73-335l21.1 [Source:ZFIN;Acc:ZDB-GENE-130530-591]	ENSDARG00000036414	0.00100389	0.00131108	0.0457805	NS
CAFS_CommonC_G_007420	ltbp1	latent transforming growth factor beta binding protein 1 [Source:ZFIN;Acc:ZDB-GENE-091202-8]	ENSDARG00000056922	0.00242164	2.93777e-17	0.0431613	NS
CAFS_CommonC_G_006676	agfg1b	ArfGAP with FG repeats 1b [Source:ZFIN;Acc:ZDB-GENE-040426-1520]	ENSDARG00000019526	0.00310368	9.0938e-05	0.0303359	NS
CAFS_CommonC_G_003955	dnm2a	dynamin 2a [Source:ZFIN;Acc:ZDB-GENE-050913-84]	ENSDARG00000069937	0.00488961	0.0106791	0.0483775	NS
CAFS_CommonC_G_089874	cyp2ad6	cytochrome P450, family 2, subfamily AD, polypeptide 6 [Source:ZFIN;Acc:ZDB-GENE-041001-157]	ENSDARG00000042956	0.00536797	7.32252e-06	0.0264067	NS
CAFS_CommonC_G_008044	sik1	salt-inducible kinase 1 [Source:ZFIN;Acc:ZDB-GENE-030131-9446]	ENSDARG00000058606	0.0145704	0.00726112	0.00814282	NS
CAFS_CommonC_G_031056	rcc1l	RCC1 like [Source:ZFIN;Acc:ZDB-GENE-060526-370]	ENSDARG00000059583	0.0277668	0.003016	0.0375641	NS
